# Supplementary material for: Comparative Transcriptomics in Two Extreme Neopterans Reveals General Trends in the Evolution of Modern Insects
Source: iScience. 2018 May 28;4:164–79. doi: 10.1016/j.isci.2018.05.017 (PMC6147021; doi:10.1016/j.isci.2018.05.017)
Supplement: Data S1. Transcription Factors Common to Drosophila melanogaster (Dmel) and Blattella germanica (Bger) and Expression in Each Stage-Library, Related to Figure 5A [file mmc2.xls]

## Sheet: Table S5
Dataset S1. Transcription factors common to Drosophila melanogaster (Dmel) and Blattella germanica (Bger) and expression in each stage-library. Related to Figure 5A
					Blattella germanica libraries											Drosophila melanogaster libraires
Dmel	Bger	symbol	genename	PFnumname.y	NFE	ED0	ED1	ED2	ED6	ED13	N1	N3	N5	N6	Adult	E0_4	E4_8	E8_12	E12_16	E16_20	E20_24	L1	L2	L3	Pupae	Adult_F	Adult_M
FBgn0000370	Bger_20843	crc	cryptocephal	PF00170-bZIP_1	28.9331	6.44246	18.16	43.7939	98.8581	219.485	165.074	122.355	118.146	100.347	95.728	92.2802	106.971	153.07	85.0715	122.943	183.607	144.422	199.749	140.432	196.515	205.98	250.006
FBgn0021872	Bger_14493	Xbp1	X box binding protein-1	PF07716-bZIP_2	16.9845	19.5253	6.57217	3.15176	11.6546	13.5193	12.858	13.527	13.1145	12.2079	21.9475	60.6254	55.1657	129.946	136.47	195.946	133.761	179.256	243.579	113.425	160.451	215.888	294.908
FBgn0022959	Bger_10236	yps	ypsilon schachtel	PF00313-CSD	7.41001	6.23955	11.634	19.5868	17.4831	41.0361	20.1548	26.8202	24.8114	22.9318	13.9416	120.238	132.469	215.998	163.874	278.522	49.2984	108.093	110.874	44.4084	119.083	147.434	160.601
FBgn0034534	Bger_01207	maf-S	CG9954 gene product from transcript CG9954-RB	PF03131-bZIP_Maf	0.745158	0.851822	0.22112	1.02048	1.36961	2.15351	1.23515	1.43718	0.957407	0.99153	0.998729	109.485	168.299	139.628	86.18	88.9032	119.553	89.3474	70.7819	70.9362	97.5215	120.588	169.527
FBgn0265177	Bger_09895	CG44242	CG44242 gene product from transcript CG44242-RB	NA	1.78814	1.37015	1.20108	1.071	2.32969	2.64639	1.52636	1.75179	1.32208	1.30612	1.50056	104.504	63.7812	112.185	33.7842	77.2003	62.852	98.9023	76.6401	42.0254	91.2097	108.757	194.39
FBgn0264562	Bger_18448	Hr4	CG43934 gene product from transcript CG43934-RK	PF00105-zf-C4	0.248261	0.099169	0.0675779	0.551451	0.537559	0.694241	0.47363	5.03649	2.0128	2.54268	0.097384	2.06171	2.29721	27.1361	28.4591	124.694	3.69648	3.2491	5.20993	1.37687	66.0074	1.52529	1.05827
FBgn0040777	Bger_21878	CG14767	CG14767 gene product from transcript CG14767-RA	NA	2.3796	1.23759	1.34959	1.44661	4.15269	2.6065	0.968193	1.00875	1.01123	0.883319	0.728171	41.6105	65.0955	84.6956	56.1843	86.9263	60.7239	51.1881	50.3142	60.5534	63.5282	79.743	110.777
FBgn0036661	Bger_16709	CG9705	CG9705 gene product from transcript CG9705-RA	PF00313-CSD	2.12515	3.14794	1.46321	0.445968	0.326254	0.308258	0.255375	0.30046	0.31914	0.272294	0.242211	305.148	149.686	240.669	47.1856	141.672	93.2422	97.6518	40.7879	68.7824	52.1783	92.5939	59.8806
FBgn0000575	Bger_10984	emc	extra macrochaetae	PF00010-HLH	14.9245	0.826017	27.2342	92.1046	141.717	244.093	121.626	104.808	69.481	80.918	68.2489	34.6458	111.017	178.206	129.564	90.9593	26.4314	32.8149	37.1812	30.5656	45.5198	44.1227	43.0299
FBgn0004865	Bger_17698	Eip78C	Ecdysone-induced protein 78C	PF00105-zf-C4	0.0118824	0.0429819	0.013874	0.00827342	0.11538	0.583217	0.0975807	0.159541	0.119566	0.171219	0	0.581867	0.126962	1.71391	4.24208	11.7597	2.13325	1.57983	1.74253	1.67034	44.9343	1.49034	3.86513
FBgn0032202	Bger_00239	REPTOR-BP	REPTOR-binding partner	PF07716-bZIP_2	3.32982	4.23835	3.50792	0.697286	1.2261	0.584344	1.37069	1.20055	0.783772	0.721517	1.08289	29.254	85.2545	83.3013	181.557	68.8442	122.816	49.971	97.4033	68.9251	37.8918	79.4668	90.0799
FBgn0037051	Bger_00968	CG10565	CG10565 gene product from transcript CG10565-RB	PF00249-Myb_DNA-binding	34.6327	45.4763	72.9852	52.8841	14.9185	13.4334	11.7927	8.03357	9.0507	7.82465	7.41305	166.12	133.4	162.207	46.6386	130.109	74.5058	92.7496	31.948	17.3917	33.5908	75.733	68.917
FBgn0026160	Bger_17397	tna	tonalli	PF02891-zf-MIZ	1.4094	1.39305	2.36638	5.75012	2.44769	3.53742	2.67588	1.76588	1.61583	1.41376	0.942917	6.29276	18.0713	43.6227	14.9024	83.7481	9.39671	24.2694	14.0105	5.45008	32.2762	17.2131	75.0455
FBgn0038805	Bger_01675	TFAM	mitochondrial transcription factor A	PF00505-HMG_box	2.28494	4.32808	6.00474	6.25955	1.43462	1.81432	1.58241	1.42345	1.17181	0.70352	0.765129	125.952	72.8797	97.0099	46.0741	89.1033	46.9079	77.1381	35.6974	16.389	31.6422	63.0085	44.294
FBgn0016917	Bger_06093	Stat92E	Signal-transducer and activator of transcription protein at 92E	PF02864-STAT_bind	3.5684	3.13778	2.32522	1.9392	2.40237	1.50646	1.58151	0.989714	0.810908	0.656918	0.578701	82.3932	68.7574	115.982	32.2714	74.3889	61.5949	64.9079	26.2446	25.9659	31.2574	54.037	50.8538
FBgn0050011	Bger_10445	gem	gemini	PF04516-CP2	1.08937	0.278547	0.561948	1.41275	1.09785	3.22726	4.32125	4.14679	3.55655	2.91394	3.36744	18.2729	25.424	56.9376	15.6384	59.2525	27.7022	48.9019	41.2419	21.0378	30.5017	43.596	70.5908
FBgn0014018	Bger_13050	Rel	Relish	PF00554-RHD_DNA_bind	1.44469	1.53517	1.73359	0.473913	0.997283	0.627564	0.697781	0.55677	0.511058	0.401784	0.545875	11.485	5.91809	8.31013	4.36481	13.7584	22.4407	25.2298	35.3839	19.4918	30.4832	44.7756	49.4153
FBgn0001222	Bger_17781	Hsf	Heat shock factor	PF00447-HSF_DNA-bind	8.38082	13.5581	8.26576	4.05985	3.67641	6.3123	5.35099	4.73058	4.52766	3.65094	2.63393	72.3424	22.8765	38.3626	16.4277	29.0163	13.5592	14.3338	12.184	8.45093	30.2398	25.6869	20.3336
FBgn0002914	Bger_14522	Myb	Myb oncogene-like	PF00249-Myb_DNA-binding	2.13948	3.18676	2.0957	0.487218	0.186115	0.230571	0.0957748	0.144285	0.203413	0.172851	0.134882	66.157	81.8922	110.867	38.9317	75.0326	51.7888	33.5464	22.0954	17.7825	29.9216	44.7094	46.9571
FBgn0001291	Bger_18999	Jra	Jun-related antigen	PF00170-bZIP_1	507.343	394.983	130.572	71.4008	89.8729	115.715	106.056	95.3319	101.932	91.9866	88.1175	23.6239	11.4608	22.1503	15.8071	29.9226	41.5043	31.372	31.7129	26.844	29.4778	34.3975	53.9097
FBgn0261283	Bger_16229	SREBP	Sterol regulatory element binding protein	PF00010-HLH	6.38917	8.09304	2.01475	0.632747	1.00269	1.38927	1.15378	1.57198	0.99734	0.820571	1.36823	21.5651	2.26894	15.0907	12.8971	40.9394	32.2728	70.6003	59.0872	21.3101	28.9535	69.5667	93.153
FBgn0005638	Bger_09434	slbo	slow border cells	PF07716-bZIP_2	46.0043	71.8113	29.3441	8.86672	56.1124	79.7763	27.7952	59.2045	41.1106	48.6952	21.3311	1.84585	0.652368	9.8618	30.8961	346.341	12.8984	2.27254	8.27854	2.48621	28.9267	1.74043	2.35224
FBgn0015239	Bger_17556	Hr78	Hormone-receptor-like in 78	PF00105-zf-C4	2.89475	3.33052	2.76153	0.853534	0.759423	0.224098	0.094834	0.10862	0.223463	0.157713	0.206725	26.7684	7.01052	36.3221	20.7078	32.8989	18.9444	18.0606	16.3971	19.7926	27.6914	23.8629	22.1116
FBgn0020309	Bger_24171	crol	crooked legs	PF00096-zf-C2H2	3.07826	2.42771	1.54945	1.22038	0.532973	0.90491	0.623647	0.433609	0.393896	0.353544	0.3009	17.7877	17.6999	54.8068	20.4901	50.6354	13.1656	25.0859	15.9378	14.2778	26.4966	25.5706	26.8173
FBgn0025800	Smad on X	Smox	Smad on X	PF03165-MH1	0.961966	1.29293	0.931571	0.857084	0.506212	0.583683	0.351938	0.282018	0.280352	0.316739	0.237918	31.3188	7.73423	18.5244	8.72184	19.7895	17.5307	27.9638	25.9901	21.5931	25.9385	36.2167	31.0663
FBgn0035160	Bger_24477	hng3	hinge3	PF10545-MADF_DNA_bdg	8.52037	10.1395	5.38879	6.50216	2.71089	2.64899	1.53802	1.59876	1.0182	0.889667	0.841793	46.4276	16.7115	32.399	7.58346	24.2391	11.7389	8.82759	0.925857	6.31857	24.7308	13.5063	15.1433
FBgn0024244	Bger_10204	drm	drumstick	PF00096-zf-C2H2	5.98811	12.13	7.69101	4.58633	95.0554	189.09	51.7985	81.549	60.2554	70.2611	10.1349	6.73952	49.8799	74.7774	66.6699	77.4686	16.9586	15.9688	14.8673	9.65599	23.7563	12.0797	24.5337
FBgn0000611	Bger_21568	exd	extradenticle	PF00046-Homeobox	0.613756	0.846144	1.36241	0.864292	0.489119	0.952478	0.576898	0.499998	0.444111	0.400318	0.39684	65.6476	77.5776	96.7291	61.368	74.8564	43.1016	44.9709	23.7441	18.6197	23.7308	33.0567	30.0216
FBgn0040918	Bger_15603	schlank	CG3576 gene product from transcript CG3576-RA	PF00046-Homeobox	11.2247	15.0117	8.72208	8.80623	3.63759	3.90698	1.90419	2.57755	1.85597	1.95263	1.15207	35.8366	17.637	42.5984	33.3056	51.6668	35.3242	39.8097	40.557	24.4268	22.8991	39.76	32.9517
FBgn0030093	Bger_18236	Bap111	Brahma associated protein 111kD	PF00505-HMG_box	1.24612	1.06753	1.64003	1.74011	1.81773	2.17571	0.787004	0.973346	0.664181	0.657772	0.416895	174.969	122.854	192.325	29.7167	204.453	71.497	80.6583	11.8605	11.4941	22.848	32.5206	38.2854
FBgn0000097	Bger_12886	aop	anterior open	PF00178-Ets	1.13951	0.0722675	0.198712	0.455956	1.61193	4.6147	2.40227	5.93613	2.58943	3.44235	1.58979	39.7472	77.065	97.0899	20.832	56.2419	18.5715	21.2525	9.82588	5.64502	22.5378	17.9476	13.069
FBgn0000568	Bger_26014	Eip75B	Ecdysone-induced protein 75B	PF00105-zf-C4	1.55016	0.972353	0.929724	3.7315	7.62928	13.6807	5.11994	9.41292	5.63831	8.79414	2.66561	1.27908	1.46108	11.4999	6.69671	16.1972	5.17551	12.6017	9.26273	3.98325	21.6557	13.0842	13.661
FBgn0034099	Bger_15009	CG15708	CG15708 gene product from transcript CG15708-RA	PF02892-zf-BED	3.40221	4.77353	0.722269	0.574274	0	0	0.225775	0	0	0.42445	0.193881	0.159489	0	0.302352	0	0.0871315	0.113835	0.258553	0.0541256	4.13037	21.6225	1.01647	47.3276
FBgn0010278	Bger_20923	Ssrp	Structure specific recognition protein	PF00505-HMG_box	3.05603	3.73632	8.8399	12.9304	3.81812	3.74172	2.3113	2.00641	1.61007	1.25527	1.27467	114.306	61.5431	52.9011	7.32328	18.7714	11.5128	28.105	16.3842	18.4766	21.314	55.1533	20.2883
FBgn0030792	Bger_25978	CG4789	CG4789 gene product from transcript CG4789-RA	NA	0.137752	0.113403	0.122018	0.132294	0.188506	0.221732	0.13523	0.309776	0.185879	0.151559	0.151857	24.9164	7.73767	15.5793	8.88933	17.9743	10.791	21.7121	16.6649	21.4829	21.0704	33.4399	31.7393
FBgn0031759	Bger_06256	lid	little imaginal discs	PF01388-ARID	1.05094	1.31506	1.31003	0.558003	0.347567	0.370096	0.263254	0.22359	0.191422	0.183716	0.14386	108.999	73.9739	167.213	21.8014	168.752	58.4988	83.6269	18.6573	7.65509	20.8163	34.8227	31.5788
FBgn0014179	Bger_00054	gcm	glial cells missing	PF03615-GCM	0.0970994	0.093663	0.0755833	0.22858	0.11322	0.136486	0.0860688	0.19068	0.118902	0.43783	0.0391289	2.19687	15.7518	20.6821	7.52259	4.42678	0.537646	0.448809	0.462334	4.11673	20.7333	2.17269	42.7826
FBgn0000283	Bger_12903	Cp190	Centrosomal protein 190kD	NA	1.8643	3.13469	2.05364	1.64145	1.2468	1.44808	0.714782	0.855703	0.640616	0.712959	0.541437	189.81	160.709	241.346	47.8545	158.406	117.523	58.3526	20.1915	16.0245	20.4842	38.1382	19.5871
FBgn0002783	Bger_08260	mor	moira	PF00249-Myb_DNA-binding	7.40324	7.89806	8.94358	5.65637	3.41808	4.80128	1.70148	2.18711	1.80563	1.80047	1.36926	179.546	164.645	220.592	43.371	145.98	103.023	86.3302	12.4802	15.2604	20.4643	32.3433	16.1775
FBgn0001168	Bger_26281	h	hairy	PF00010-HLH	0.523137	0.639352	1.09711	1.32615	1.52242	2.44758	0.728533	0.755005	0.56786	0.470479	0.888277	9.33784	7.58983	11.8986	4.31104	13.3847	20.0435	40.7089	41.6487	26.867	20.3874	61.0525	85.0175
FBgn0032979	Bger_01413	Clamp	Chromatin-linked adaptor for MSL proteins	NA	53.2244	68.8096	24.5667	8.16101	1.05457	2.704	0.841572	2.11919	3.00762	3.36202	3.16175	108.468	92.0728	151.052	52.0428	105.453	82.3042	66.6896	17.6556	12.3403	19.8441	28.4059	29.8762
FBgn0030432	Bger_18361	CG4404	CG4404 gene product from transcript CG4404-RA	PF10545-MADF_DNA_bdg	1.08069	0.808185	0.453692	0.152183	0.410109	0.550143	0.372279	0.442521	0.271521	0.0999817	0.0913394	61.3561	17.7544	33.4093	9.76431	24.2597	15.2121	18.6481	0.283517	0.395288	19.6276	49.6729	32.9318
FBgn0259176	Bger_09862	bun	bunched	PF01166-TSC22	7.49868	6.3081	5.44679	3.94623	11.4484	16.7597	14.703	17.1427	15.3056	12.2501	28.4084	26.1544	10.2581	20.9272	11.4128	29.4307	9.39844	18.3152	37.5686	6.81845	19.3754	35.8342	42.5698
FBgn0000567	Bger_22825	Eip74EF	Ecdysone-induced protein 74EF	PF00178-Ets	3.64007	4.07305	3.91019	1.82484	3.31942	5.9638	2.71031	7.16819	5.31787	4.94543	0.821446	0.211067	0.164659	2.18442	0.322127	6.95951	7.81969	1.03797	2.791	7.17205	18.8641	3.59713	5.05634
FBgn0005612	Bger_02065	Sox14	Sox box protein 14	PF00505-HMG_box	328.669	28.8267	134.511	62.9947	90.5428	123.973	56.462	26.0755	22.9301	33.0502	8.15443	1.73507	11.7087	19.6656	6.97459	18.3477	6.43651	4.0978	4.2984	22.9112	18.8512	16.4371	22.1176
FBgn0011655	Medea	Med	Medea	PF03165-MH1	1.88507	3.3579	3.40428	1.85894	0.537636	0.463939	0.385296	0.299973	0.349708	0.350675	0.19957	43.0699	26.1662	38.7042	8.53397	41.5636	12.4985	19.3591	7.51599	4.98891	18.3394	17.8166	20.094
FBgn0001978	Bger_06059	stc	shuttle craft	PF01422-zf-NF-X1	2.50137	4.38251	3.36569	1.75586	0.988502	1.28491	0.681932	0.685409	0.498453	0.490386	0.454398	85.9529	51.6107	81.9312	20.8896	84.4478	30.5596	40.4851	12.2037	7.35149	18.0943	31.3285	27.5309
FBgn0011648	Protein mothers against dpp	Mad	Mothers against dpp	PF03165-MH1	2.64868	3.97742	5.63028	6.94223	2.07929	0.912067	0.877901	0.779913	0.621087	0.583543	0.522332	74.5104	56.7829	113.759	35.4235	88.9844	73.4921	58.1362	13.598	10.4362	17.9909	23.8011	20.9553
FBgn0050389	Bger_01738	CG30389	CG30389 gene product from transcript CG30389-RD	NA	3.39781	4.17606	2.07031	1.09861	0.603475	1.01075	0.521722	0.374558	0.37116	0.269323	0.165253	31.8236	15.8971	26.8992	10.2924	28.9166	11.9496	14.588	7.60332	7.55089	17.9537	19.6313	23.8101
FBgn0004893	Bger_10211	bowl	brother of odd with entrails limited	PF00096-zf-C2H2	45.6715	47.7138	16.2951	10.6261	1.10235	0.741696	0.690115	2.28828	3.37234	4.03119	2.87846	2.72912	17.852	50.398	17.353	24.9337	7.40389	12.3076	13.2366	10.8695	17.7507	7.28635	11.866
FBgn0001297	Bger_03487	kay	kayak	PF00170-bZIP_1	6.81354	4.21315	2.85271	2.43988	2.66314	11.3083	8.40901	4.37065	4.58606	4.50089	2.36412	3.61215	3.37875	8.59977	3.99731	21.6528	9.79888	21.7203	22.3721	8.05042	17.6253	30.1661	48.3424
FBgn0033748	Bger_07739	vis	vismay	PF05920-Homeobox_KN	2.2358	2.65981	45.3521	9.4074	0.940704	2.21791	2.91112	1.85526	1.46078	1.12062	0.580923	3.13042	3.12977	5.11713	1.8817	2.61839	1.87652	3.03734	2.35091	9.42227	17.611	4.92708	32.545
FBgn0001994	Bger_15672	crp	cropped	PF00010-HLH	5.53692	9.67616	18.4474	4.57764	1.17963	2.3553	0.94484	0.827559	1.19447	1.01501	0.560228	62.0319	64.1756	133.463	28.0424	108.685	36.446	55.9104	17.2854	5.65872	17.396	35.5005	25.8576
FBgn0016076	Bger_00773	vri	vrille	PF07716-bZIP_2	1.38458	0	0.0111751	0.0133279	0.926651	0.873822	0.838378	1.22079	0.706248	0.93254	0.62095	0.106808	1.10986	6.72247	16.0682	14.3821	0.902881	2.54196	8.01902	14.5567	17.0857	19.7809	34.1577
FBgn0017578	Bger_14854	Max	CG9648 gene product from transcript CG9648-RD	PF00010-HLH	6.53056	10.3411	22.6124	9.87409	2.92066	2.34549	3.07011	1.44586	1.22086	0.848354	0.775023	41.9253	47.1858	70.9454	41.4812	46.7369	43.7373	31.3376	26.5038	8.92868	17.0154	29.8475	28.2433
FBgn0261885	Bger_16379	osa	CG7467 gene product from transcript CG7467-RE	PF01388-ARID	1.96207	2.82277	2.43459	2.60944	1.17092	2.44644	1.28441	1.2513	0.89471	1.25849	0.77348	81.5731	60.5328	129.964	11.8745	170.337	35.334	70.049	9.49515	6.56022	16.959	23.6103	22.2562
FBgn0278608	Bger_00951	Dsp1	Dorsal switch protein 1	PF00505-HMG_box	5.91702	5.61866	10.3131	16.7575	12.245	16.518	6.8109	5.76194	4.37271	5.5076	3.82948	43.9101	74.489	100.055	39.5227	58.7373	18.7122	22.9107	14.4791	10.3382	16.7377	29.0615	14.9222
FBgn0034985	Bger_10163	CG3328	CG3328 gene product from transcript CG3328-RB	PF05224-NDT80_PhoG	0.0602306	0.0440144	0.0923476	0.0974299	0.151028	0.277314	0.187859	0.157538	0.111555	0.11647	0.0526293	0.496916	0.0772988	1.10267	2.06324	17.8683	10.2611	12.6784	7.60829	3.75359	16.5723	4.85451	13.2316
FBgn0011766	Bger_13863	E2f1	E2F transcription factor 1	PF02319-E2F_TDP	3.03249	5.02239	4.78933	5.48662	0.523598	0.361315	0.215292	0.504783	0.378788	0.373608	0.247453	36.1796	32.041	61.868	13.9512	47.3459	8.13566	15.7386	15.9329	6.76784	16.123	24.4469	20.5349
FBgn0262975	Bger_14085	cnc	cap-n-collar	PF03131-bZIP_Maf	32.6199	15.9884	22.0446	12.9229	39.82	42.6022	51.1128	42.6583	42.9108	25.093	52.7872	33.0054	6.51872	20.454	6.12986	24.6954	11.9209	37.8018	33.9461	25.0395	16.1074	45.4544	49.1781
FBgn0034599	Bger_16064	hng1	hinge1	PF10545-MADF_DNA_bdg	0.0496433	0.0326498	0.115929	0.301663	0.243881	0.681573	0.237197	0.233724	0.151375	0.148641	0.14428	27.1773	18.9676	25.7818	9.41069	17.9374	10.9807	9.66052	4.08027	7.94726	16.06	10.2204	27.8273
FBgn0003964	Bger_15477	usp	ultraspiracle	PF00105-zf-C4	2.02644	5.15677	12.5778	2.11973	0.676043	0.61772	0.5767	0.321643	0.380252	0.325739	0.286479	47.5801	12.6427	21.3139	8.40203	20.0881	8.85717	14.0085	10.6936	9.29806	15.8667	29.223	19.9792
FBgn0039733	Bger_05711	CG11504	CG11504 gene product from transcript CG11504-RB	PF10545-MADF_DNA_bdg	0	0	0	0.0840595	0	0.0414377	2.04897	0.173674	0.742387	0.372774	0.652724	74.2396	44.2654	82.0365	17.5126	79.833	45.9672	37.3117	5.44198	5.92024	15.8398	17.1544	16.0884
FBgn0011656	Bger_07394	Mef2	Myocyte enhancer factor 2	PF00319-SRF-TF	1.22213	1.34746	4.54922	5.63665	0.709963	1.76852	2.16252	1.07363	0.869037	0.593718	0.505625	10.739	8.82719	26.7919	8.88959	26.4906	8.93964	13.6464	8.84076	3.90294	14.8654	10.0392	14.1031
FBgn0033486	Bger_02235	dmpd	dampened	NA	7.44252	9.12288	10.5341	5.57318	3.8207	4.21073	3.63592	3.19057	2.4913	2.14928	1.98983	39.7703	41.9763	43.8342	15.3373	35.8462	12.8562	13.0643	7.06248	9.44744	14.8315	18.5126	21.1689
FBgn0027951	Bger_10360	MTA1-like	Metastasis associated 1-like	PF00320-GATA	3.17476	4.44938	4.78449	4.80915	1.96996	3.33748	1.57644	1.19312	0.9493	1.04868	0.572735	68.7923	63.971	82.1572	25.9244	72.0695	21.5643	35.7379	8.86214	6.75671	14.6736	19.3719	13.5206
FBgn0032707	Bger_12976	CG10348	CG10348 gene product from transcript CG10348-RC	PF00096-zf-C2H2	0.0393104	0	0.0917991	0.109484	0.199154	1.51118	8.35044	11.5364	4.74674	2.99406	0.221777	0.183478	0.192441	1.5853	3.88273	10.0784	1.09689	1.38215	1.16371	0.882426	14.5351	1.95896	5.95491
FBgn0011763	Bger_05295	Dp	DP transcription factor	PF02319-E2F_TDP	5.12664	8.37396	8.6378	4.59636	0.798791	0.716271	0.495083	0.537033	0.482192	0.479689	0.327034	96.6666	82.5703	88.6294	22.7876	62.0298	27.7915	40.1879	16.9213	14.1657	14.5006	41.7885	22.4553
FBgn0266441	Bger_10473	CG45071	CG45071 gene product from transcript CG45071-RA	PF10545-MADF_DNA_bdg	0.129716	0.250251	0.0543698	0.0185269	0.190971	0.342485	0.182095	0.114834	0.0818117	0.0684667	0.0375291	17.3555	3.90855	11.5701	2.97599	9.86107	4.44986	5.06686	1.33952	7.67331	14.1892	7.55316	4.59705
FBgn0000448	Bger_00728	Hr46	Hormone receptor-like in 46	PF00105-zf-C4	1.01982	1.06745	0.836069	0.751628	11.0523	7.31731	0.308866	18.656	9.06111	13.4668	0.0969123	0.310432	0.919672	15.8226	17.5846	27.381	1.91729	2.06589	5.54685	0.678065	14.0749	2.59327	5.26836
FBgn0263102	Bger_22239	psq	pipsqueak	PF05225-HTH_psq	1.8496	1.94122	2.30791	1.84547	1.19854	2.29192	0.917306	0.972382	0.785504	0.868577	0.589346	91.5189	68.9803	126.574	23.1974	109.786	39.2736	57.4189	13.828	6.43539	13.9748	34.2616	22.1003
FBgn0264075	Bger_24892	tgo	tango	PF00010-HLH	2.49027	2.28481	3.74126	1.82077	1.56414	2.52143	0.852415	1.40667	1.10184	1.27473	0.75196	63.4338	67.8536	93.8804	34.8639	76.3992	40.6145	36.7133	7.25403	6.96067	13.7023	15.7209	13.611
FBgn0003507	Bger_21026	srp	serpent	PF00320-GATA	0.330976	0.0105638	0.0681977	0.288064	0.295903	0.130309	0.0906018	0.130703	0.103396	0.245473	0.215102	11.8798	25.5581	29.825	8.35321	27.7349	9.10895	14.4308	8.29993	10.8014	13.6142	13.8032	18.9017
FBgn0013799	Bger_03953	Deaf1	Deformed epidermal autoregulatory factor-1	PF01342-SAND	0.840533	0.857306	0.53415	0.245611	0.162885	0.143777	0.150878	0.0845756	0.166384	0.147495	0.0725555	35.2483	20.1984	43.704	16.0985	57.7463	15.3034	21.4537	7.72747	4.47003	13.5791	13.3611	11.7737
FBgn0003612	Bger_11142	Su(var)2-10	Suppressor of variegation 2-10	PF02891-zf-MIZ	4.05031	5.56142	4.89384	1.70795	0.3751	0.361971	0.251673	0.26489	0.354158	0.268376	0.270604	79.931	47.2841	55.8849	16.2091	35.6521	23.9652	27.9745	7.32731	6.19634	13.5004	19.7673	18.0242
FBgn0034878	Bger_14639	pita	CG3941 gene product from transcript CG3941-RA	NA	7.90558	14.0768	6.8433	2.12778	0.972295	1.31746	1.19621	1.24594	1.53504	1.17	0.763475	66.3408	59.068	79.1932	14.3226	76.2038	49.2592	51.1259	9.00659	9.30744	13.3776	18.1064	16.1367
FBgn0261239	Scaffold551:665313-700598	Hr39	Hormone receptor-like in 39	PF00105-zf-C4	0.7619	0.647998	0.642253	0.675409	0.775122	1.49763	0.813905	0.573866	0.644079	0.619696	0.276076	7.84074	3.94825	19.3387	8.30486	7.63138	5.32225	7.41217	5.87047	3.97889	13.3727	7.25092	7.49586
FBgn0023094	Bger_22269	cyc	cycle	PF00010-HLH	0.346345	0.555073	0.221857	0.132299	0.0182775	0.0231151	0.239656	0.0622803	0.0618497	0.066839	0.201277	41.3113	1.29132	10.2661	2.39468	5.53452	2.85274	2.35499	1.41337	5.24082	13.2877	24.4322	15.6431
FBgn0003567	Bger_00591	su(Hw)	suppressor of Hairy wing	NA	4.94897	5.42303	4.2727	2.57036	2.22548	3.28112	2.07403	2.26493	2.02765	2.38924	1.97808	80.0907	61.2092	87.7591	29.1957	59.1594	46.3627	34.7029	12.6899	6.97858	13.1601	12.4866	10.9732
FBgn0261588	Bger_09030	pdm3	pou domain motif 3	PF00046-Homeobox	0.273925	0.625165	0.45503	0.0825833	0.624728	1.24844	0.773037	0.341249	0.202071	0.0813839	0.0690385	0.277086	4.03562	11.4593	1.72075	8.48718	1.40196	2.70411	0.946005	2.07465	13.0714	2.38793	9.24107
FBgn0037120	Bger_12354	CG11247	CG11247 gene product from transcript CG11247-RA	PF00096-zf-C2H2	3.84343	3.41707	2.59527	1.09623	3.44075	6.29401	5.17179	4.441	3.62412	3.05029	2.08997	17.1725	11.5653	21.4057	13.6689	13.4621	5.36527	7.7611	7.13952	7.13316	12.7542	12.4302	17.4259
FBgn0032321	Bger_13304	YL-1	CG4621 gene product from transcript CG4621-RB	PF05764-YL1	1.85461	2.35666	2.42919	1.81184	0.623162	0.773052	0.63395	0.494242	0.384124	0.432193	0.370906	39.831	33.78	51.0333	15.245	45.1788	28.0668	21.8531	6.13075	7.3779	12.4811	12.0107	14.9699
FBgn0260632	Bger_22543	dl	dorsal	PF00554-RHD_DNA_bind	2.22234	2.87109	1.27479	0.720232	0.509381	1.26368	0.821881	0.832899	0.646749	0.478856	0.479753	14.8686	0.939299	4.52239	4.11455	17.3117	12.323	10.6613	10.3615	5.93272	12.3626	14.3255	15.3969
FBgn0032940	Bger_12168	Mondo	CG18362 gene product from transcript CG18362-RL	PF00010-HLH	0.888423	1.50367	1.00176	0.439595	0.274462	0.460223	0.352498	0.358202	0.277811	0.320083	0.348253	43.2397	42.7636	61.5724	19.713	48.8634	49.7999	53.3433	19.3923	13.9979	12.0545	32.5932	29.3371
FBgn0004914	Bger_07640	Hnf4	Hepatocyte nuclear factor 4	PF00105-zf-C4	2.4119	0.0125608	0.861578	0.791824	2.66323	0.671416	1.06778	0.899164	1.12913	0.872653	2.37806	10.742	1.416	6.48793	4.60755	10.1179	5.81351	9.69555	11.7446	5.16864	11.8712	20.4802	29.6024
FBgn0003345	Bger_01077	sd	scalloped	PF01285-TEA	5.58505	8.00678	6.56618	2.9769	1.5611	2.48547	1.05439	1.34216	1.1484	1.28183	0.88129	2.51998	14.3561	39.9719	19.0672	21.6924	5.58046	8.19829	11.2812	5.67563	11.661	13.5819	14.2024
FBgn0259211	Bger_26553	grh	grainy head	PF04516-CP2	0.0268268	0.0406645	0.0626469	0.0925051	0.2071	0.378839	0.184639	0.220527	0.0971229	0.123594	0.0408401	5.89549	12.3896	33.7789	8.43964	22.0721	4.61927	4.04307	4.64043	3.11401	11.6274	3.83692	8.15066
FBgn0035993	Bger_09805	Nf-YA	Nuclear factor Y-box A	PF02045-CBFB_NFYA	1.11675	1.6972	1.955	1.37461	0.622476	0.964973	0.465179	0.443387	0.324809	0.315085	0.135113	50.8704	37.4623	62.6935	26.8796	54.3597	30.1675	20.9075	6.89401	4.97223	11.5997	11.805	14.33
FBgn0263118	Bger_27255	tx	taxi	PF00010-HLH	0.229533	0	0	0	3.0148	10.0843	2.45745	5.42994	5.01855	5.35491	0.575534	0	0.153029	6.21874	7.34781	23.1311	9.91496	3.68342	3.8015	1.90066	11.4719	2.31646	5.28431
FBgn0262582	Bger_06119	cic	capicua	PF00505-HMG_box	1.51041	2.06474	1.56464	0.743952	0.529017	0.905266	0.621893	0.575338	0.474272	0.454868	0.368821	37.3405	22.2673	59.4994	11.074	62.8792	17.8404	32.0883	8.7301	3.6955	11.4158	19.4297	18.4616
FBgn0031391	Bger_15841	CG11723	CG11723 gene product from transcript CG11723-RB	PF10545-MADF_DNA_bdg	1.18606	1.43783	1.048	0.401753	0.243599	0.352084	0.280798	0.276686	0.14336	0.131973	0.120565	38.0135	18.6261	20.4037	5.44725	10.052	6.76119	7.07781	4.54702	6.78229	11.3012	15.9611	13.7338
FBgn0030505	Bger_00044	NFAT	NFAT homolog	PF00554-RHD_DNA_bind	2.67024	2.46802	1.67288	1.46757	5.75258	4.01134	3.78973	2.07537	1.61297	1.86288	1.20716	15.6529	14.5228	33.4299	10.2121	39.1657	12.5844	16.8823	9.5318	3.89291	11.2994	10.9586	11.3442
FBgn0259938	Bger_23753	cwo	clockwork orange	PF00010-HLH	0.203087	0.124321	0.446895	0.407899	1.79394	3.44243	1.65069	0.906431	0.689921	0.506489	1.68925	8.1686	5.82909	22.5332	9.84694	31.8801	10.5923	24.5512	16.8839	4.94047	11.1624	28.5754	22.3042
FBgn0035481	Bger_08715	CG12605	CG12605 gene product from transcript CG12605-RD	PF00096-zf-C2H2	2.33365	3.45894	3.32294	0.396309	0.480597	0.937744	0.997175	0.655048	0.127275	0.117166	0.214077	0.2499	0.28454	2.72234	2.44806	7.00021	1.24884	3.07599	1.47743	1.46092	11.0352	4.02591	29.7715
FBgn0005659	Bger_16559	Ets98B	Ets at 98B	PF00178-Ets	1.94811	0.468291	0.13081	0.528703	0.662169	0.845972	2.6715	1.32514	0.779383	0.691852	0.585231	0.0427024	0.0398785	0.593286	1.98904	12.7749	4.74672	4.16678	3.69756	2.34382	10.949	5.69067	10.0096
FBgn0043457	Bger_12024	CG5180	CG5180 gene product from transcript CG5180-RC	PF10545-MADF_DNA_bdg	0.957224	0.722619	1.26345	1.99948	0.632539	2.02845	0.637989	0.518883	0.465317	0.5997	0.508729	53.3221	44.0391	62.8162	22.5766	48.4824	36.2538	26.197	5.50529	5.46114	10.7379	10.5202	13.9606
FBgn0037555	Bger_24198	Ada2b	transcriptional Adaptor 2b	PF00249-Myb_DNA-binding	0.282735	0.304876	0.866111	0.501512	0.108927	0.205159	0.11065	0.0845431	0.0649054	0.106222	0.0606503	110.496	33.6126	56.643	14.4083	36.8205	29.5584	21.2488	7.43198	8.3817	10.7108	24.6026	12.4016
FBgn0261617	nejire	nej	nejire	PF02135-zf-TAZ	1.11886	1.40715	1.26816	1.02462	0.881932	1.15631	0.671569	0.567271	0.453849	0.477485	0.407345	89.8859	72.2279	147.67	10.1285	171.283	52.506	99.968	9.49421	5.96829	10.6876	22.1844	19.9245
FBgn0030058	Bger_05904	CG11294	CG11294 gene product from transcript CG11294-RB	PF00046-Homeobox	0.0325167	0	0	0.00754687	0	0.193455	0.106814	0.031185	0.0121185	0.0446236	0.0713412	0.275572	0.394582	0.654146	0.0831253	0.288841	0.406063	0.163193	0.0790712	4.44595	10.6212	0.712556	20.2042
FBgn0030990	Bger_06932	CG7556	CG7556 gene product from transcript CG7556-RB	PF00249-Myb_DNA-binding	4.78515	8.77235	4.91638	2.79188	1.54017	1.90307	1.50456	1.96514	1.66207	1.38118	2.59914	21.7144	15.8741	25.7316	11.1792	31.8608	13.7149	24.5776	17.8705	12.4798	10.4986	25.4074	22.9241
FBgn0000014	Bger_24605	abd-A	abdominal A	PF00046-Homeobox	0.148684	0	0	0	8.53696	8.36952	7.8146	4.84825	2.32732	2.14246	1.95727	1.81291	14.6267	44.2947	14.0551	39.9601	7.81537	11.7577	5.66232	5.42222	10.4555	3.22433	6.48825
FBgn0001981	Bger_26784	esg	escargot	PF00096-zf-C2H2	7.35683	10.8848	9.35208	2.31086	3.79249	2.61246	0.920625	1.42172	1.85534	1.95847	1.14425	7.79327	12.3086	20.3254	16.5919	22.1026	5.52096	4.58915	2.8883	4.85738	10.175	1.21413	3.44365
FBgn0259923	Bger_04009	Sep4	Septin 4	NA	0.213816	0.107297	0.106789	0.0413064	0.187843	1.46608	0.654997	0.742008	0.439425	0.401977	0.125509	7.33854	1.76662	11.5967	13.5166	29.686	14.3921	13.2494	5.77101	1.44839	10.0857	12.9497	10.1962
FBgn0264490	E93	Eip93F	Ecdysone-induced protein 93F	PF05225-HTH_psq	0.445012	0.495036	0.290531	0.13327	0.157573	0.272639	0.398201	0.321238	0.449398	0.92098	0.634403	0.153097	0.135007	0.407234	0.080376	0.521119	0.115508	0.235855	0.0808869	0.326649	9.77847	16.1944	28.3379
FBgn0015664	BgerTmpM015512-RA	Dref	DNA replication-related element factor	PF02892-zf-BED	1.2217	1.66556	3.76589	2.20032	0.733551	0.961661	0.558867	0.531155	0.449237	0.435909	0.347174	78.0086	84.7795	96.7188	26.6538	65.3497	48.644	43.2182	13.2179	11.2459	9.75909	17.0147	10.0171
FBgn0004606	Bger_07416	zfh1	Zn finger homeodomain 1	PF00046-Homeobox	0.346772	0.294295	0.140156	0.380747	0.675695	1.16735	0.562252	0.8698	0.730684	0.658918	0.526717	7.60724	12.5136	32.8358	11.0701	44.0291	6.14288	10.4587	5.51346	2.65839	9.68925	8.62534	9.08534
FBgn0267978	Apterous	ap	apterous	PF00046-Homeobox	0.0461682	0.0397284	0.0930765	0.059204	0.0448722	0.0775226	0.0208514	0.0191126	0.0198057	0.0205116	0.0222781	0.303962	2.31516	4.00908	3.8087	5.26976	1.83181	2.33242	2.34114	5.4532	9.55072	5.06129	11.8656
FBgn0263352	Bger_16573	Unr	Upstream of N-ras	PF00313-CSD	5.54419	5.93573	8.65574	8.04151	6.61597	9.80676	4.13784	6.09591	4.65679	4.51043	3.1063	42.1712	24.7455	87.5395	9.65003	49.4035	11.1458	16.1356	26.584	3.55484	9.31617	45.5136	31.8031
FBgn0085451	Bger_11895	CG34422	CG34422 gene product from transcript CG34422-RD	PF01388-ARID	1.16849	1.24052	1.0818	0.895438	0.439023	0.637912	0.445161	0.299722	0.269019	0.381439	0.351068	28.107	30.3477	42.5656	6.41388	48.5114	22.6669	26.5115	6.06828	5.49367	9.29518	8.61214	8.68116
FBgn0263738	Bger_02424	Ada2a	transcriptional Adaptor 2a	NA	47.9321	70.6774	52.8208	19.0405	2.31759	3.34971	2.56019	1.85241	3.52346	2.72043	2.58087	16.7323	22.8074	26.8403	12.6468	16.0137	10.6358	11.0192	7.97959	5.15186	9.24324	10.1757	7.61653
FBgn0086680	Bger_11522	vvl	ventral veins lacking	PF00046-Homeobox	0.49116	0.977166	1.72046	13.5938	15.3445	19.4713	11.6972	7.18345	8.92359	10.1105	3.46371	0.70615	10.9233	58.0685	27.5534	79.3681	7.43527	9.50664	11.3766	2.68243	9.13575	12.5159	33.0023
FBgn0035849	Bger_11720	ERR	estrogen-related receptor	PF00105-zf-C4	0.1536	0.240766	0.22682	0.287292	0.203442	0.178837	0.10388	0.0389937	0.0538771	0.0511475	0.0778773	12.6993	7.62801	15.9715	10.4686	16.4415	17.1173	16.6629	10.4887	9.15241	8.90045	22.7498	25.5433
FBgn0025525	Bger_14778	bab2	bric a brac 2	PF05225-HTH_psq	14.5476	20.8458	29.8692	11.6461	5.93405	9.64881	4.30934	3.90923	4.55736	4.48471	2.24677	1.08133	16.6211	38.5219	16.3576	30.215	7.48709	11.7966	6.91618	3.72395	8.88234	8.3885	14.5839
FBgn0001235	Bger_05257	hth	homothorax	PF05920-Homeobox_KN	0.380777	0.0787074	0.135498	0.525203	0.808378	1.67291	1.55657	0.7095	0.762259	0.432972	0.463744	8.95364	25.8764	53.6804	19.6468	45.5251	6.93044	10.5664	17.1752	4.09349	8.86416	11.4671	16.2987
FBgn0002441	Bger_03962	l(3)mbt	lethal (3) malignant brain tumor	NA	1.13264	1.43524	1.51316	0.924103	0.448844	0.517554	0.342387	0.356532	0.306877	0.27535	0.248282	33.9813	16.388	26.3751	5.61881	29.2767	11.8186	13.3072	4.42845	3.46484	8.80989	10.3089	14.1416
FBgn0003651	Bger_19284	svp	seven up	PF00105-zf-C4	0.114433	0.662296	0	0.318707	3.8649	9.11231	7.51797	6.36528	5.11767	7.30233	12.0511	0.356954	3.82956	7.11211	4.92217	13.5847	3.60821	6.20531	5.13769	4.53857	8.76288	7.32153	13.8223
FBgn0042085	Bger_02288	Bap170	Brahma associated protein 170kD	PF01388-ARID	4.87351	6.1386	5.57288	2.99173	1.83362	3.38006	1.84376	1.49239	1.55805	1.54187	1.00094	83.1488	43.9752	50.0385	6.91731	30.7259	10.9983	17.6106	4.83887	5.10626	8.55073	18.6415	11.1236
FBgn0261648	Spalt	salm	spalt major	PF00096-zf-C2H2	0.0829884	0.100605	0.0785665	0.174911	0.416646	0.926902	0.682748	0.546374	0.371143	0.484792	0.0632696	4.4737	12.5563	21.3073	6.59817	16.5773	2.89705	4.09765	1.58329	1.59209	8.51494	2.72792	9.12418
FBgn0036004	Bger_00206	Jarid2	Jumonji, AT rich interactive domain 2	PF01388-ARID	3.91693	6.7107	4.3579	1.70237	0.518215	1.02416	0.39884	0.540747	0.596929	0.662499	0.272121	72.0049	29.8574	53.7268	6.63513	39.8179	17.2287	17.0782	7.10423	5.98963	8.48747	19.496	11.6261
FBgn0261793	Bger_15900	Trf2	TATA box binding protein-related factor 2	PF00352-TBP	1.29467	1.38195	2.26682	1.36011	0.682852	0.594698	0.425679	0.287686	0.22806	0.202536	0.148926	56.3908	51.7269	99.0317	17.547	66.9528	19.0709	26.4608	11.7225	5.12506	8.38361	22.6169	23.1314
FBgn0036152	Bger_20121	CG6175	CG6175 gene product from transcript CG6175-RC	PF10545-MADF_DNA_bdg	1.06412	2.49209	2.53622	0.641627	0.870718	1.18987	0.456462	0.694393	0.51515	0.406484	0.495131	26.0357	6.57509	21.701	14.3159	43.1789	12.4552	11.7262	8.31537	4.94132	8.24174	34.1664	14.8358
FBgn0004396	Bger_12421	CrebA	Cyclic-AMP response element binding protein A	PF00170-bZIP_1	1.67286	2.33	1.82548	0.870859	1.32009	1.41668	0.890182	1.94921	0.839035	1.02985	2.91071	1.69983	13.7174	38.6836	22.165	28.282	2.01906	9.29066	19.66	4.79788	8.16545	11.8106	20.0478
FBgn0035144	Bger_06065	Kah	Kahuli	PF00096-zf-C2H2	0.00648179	0.0250096	0.0454095	0.00902626	0.0547299	0.136453	0.042584	0.132615	0.057976	0.0667137	0.00406314	0.179172	3.65537	21.158	4.437	2.71598	1.09662	1.42642	0.929008	1.2609	8.11213	3.54631	7.29688
FBgn0004510	Bger_16508	Ets97D	Ets at 97D	PF00178-Ets	0.836175	0.9631	1.14505	1.05227	0.436021	0.510591	0.477243	0.23172	0.254248	0.268185	0.236095	26.2512	10.7287	18.3564	8.69649	7.30662	5.23989	5.43372	4.09584	4.61956	7.71671	12.2662	9.96535
FBgn0024251	Bger_13085	bbx	bobby sox	PF00505-HMG_box	1.26549	1.72098	0.803659	0.277455	0.179448	0.500673	0.277661	0.231615	0.202512	0.221226	0.156687	24.1773	7.7484	15.3399	5.05161	15.1971	10.0237	16.4242	10.8268	8.04423	7.6286	25.4988	26.3372
FBgn0003687	Bger_07449	Tbp	TATA binding protein	PF00352-TBP	4.271	4.79759	1.9982	0.883409	0.398621	0.572204	0.420005	0.424466	0.272163	0.425167	0.215016	43.34	16.0873	17.5555	5.99874	11.0227	6.60712	8.51902	5.5797	5.8687	7.62043	13.0554	6.66644
FBgn0020378	Bger_25471	Sp1	CG1343 gene product from transcript CG1343-RE	PF00096-zf-C2H2	0.209017	0.286921	0.281599	0.36197	1.08607	1.57097	0.545759	0.344376	0.293614	0.270292	0.0604723	0.522381	4.4795	11.1378	3.53283	14.0311	2.10537	3.32462	1.20176	2.82739	7.59437	1.68917	2.80087
FBgn0015396	Bger_12604	jumu	jumeau	PF00250-Forkhead	4.44596	8.06072	17.2029	8.85002	2.03684	2.71786	0.864663	0.518722	0.653102	0.356282	0.2136	72.3006	48.5112	45.4108	6.551	7.81184	3.60288	4.45484	3.63965	7.06335	7.31134	18.4078	3.61884
FBgn0040305	Bger_11920	MTF-1	Metal response element-binding Transcription Factor-1	PF00096-zf-C2H2	6.91507	10.264	6.19714	1.29106	0.761274	1.413	0.670561	0.799415	0.798819	0.490246	0.559837	12.6231	5.71978	11.8615	4.4539	13.1935	9.28213	13.1755	10.8027	6.82571	7.06258	14.7905	13.4387
FBgn0038472	Bger_21234	CG3995	CG3995 gene product from transcript CG3995-RA	PF02892-zf-BED	0.0889686	0.0953554	0.0461694	0.0504752	0.0445166	0.0497642	0.0144322	0	0.0221048	0.013566	0.0061967	48.5606	32.5078	54.6014	14.8136	29.8248	35.3574	29.2012	5.92109	5.0721	7.01345	10.1195	7.84149
FBgn0033627	Bger_23787	CG13204	CG13204 gene product from transcript CG13204-RA	PF10545-MADF_DNA_bdg	0.919985	1.13752	0.898414	0.163053	0.141237	0.298547	0.0732618	0.032084	0.0374034	0.0344325	0.0629123	1.7745	2.2505	4.21647	3.86247	13.4545	4.19213	4.47832	2.24814	2.49986	7.00096	4.45744	5.80283
FBgn0003460	Bger_20933	so	sine oculis	PF00046-Homeobox	0.378469	0.547613	0.662861	0	4.47392	8.83346	7.66659	5.26307	6.55882	4.28493	1.95727	1.5562	4.66139	9.36178	6.01188	21.5058	3.15223	3.68609	2.18677	2.07083	6.97477	3.21788	9.47472
FBgn0032223	Bger_01469	GATAd	CG5034 gene product from transcript CG5034-RB	PF00320-GATA	4.45144	5.80681	3.33334	0.851893	0.124555	0.309748	0.237533	0.158117	0.23284	0.267932	0.195818	27.82	15.5232	25.9957	10.7085	13.4688	3.87489	7.17083	5.97644	3.09818	6.90304	10.9961	13.1661
FBgn0037922	Bger_10708	CG14711	CG14711 gene product from transcript CG14711-RA	PF00096-zf-C2H2	7.00772	10.0341	4.18936	1.20226	0.55857	0.631149	0.306928	0.451634	0.451297	0.323128	0.432253	29.2741	10.2718	14.0076	8.09891	9.71744	7.57038	11.098	7.56581	6.61346	6.75003	19.7871	15.5241
FBgn0000157	Bger_26962	Dll	Distal-less	PF00046-Homeobox	0.103213	0.192009	0.413189	0.0615986	0.522896	0.769258	0.322899	0.141409	0.164854	0.182112	0	1.38061	5.3735	7.73647	2.64454	8.32947	1.797	3.00379	1.4661	3.87954	6.73108	1.7918	4.46812
FBgn0037670	Bger_05696	Ibf1	Insulator binding factor 1	NA	0	0	0	0	0	0	0	0	0	0	0	44.1012	62.7827	42.6607	12.6818	13.6643	14.1071	11.5571	6.8062	7.71122	6.72549	6.7609	8.14391
FBgn0000659	Bger_08687	fkh	fork head	PF00250-Forkhead	0	0	1.41779	10.5357	14.9059	8.27138	5.72736	5.46433	3.86395	3.55704	1.93218	6.71254	29.2839	47.693	9.68787	31.0939	5.46821	12.1628	9.23427	3.98825	6.68216	11.2592	19.351
FBgn0003118	Bger_08410	pnt	pointed	PF00178-Ets	1.27203	1.4596	1.02272	0.726365	1.33789	2.53349	1.62182	3.07698	2.38225	2.47159	1.38346	4.28719	20.7603	22.5766	6.69842	14.9591	7.00842	7.43408	8.60832	4.12627	6.62903	8.0824	7.03556
FBgn0003900	Bger_18823	twi	twist	PF00010-HLH	0.022212	0.0160694	0.0778053	0.966607	0.492318	0.617538	0.17633	0.505931	0.161423	0.171462	0.0626566	24.5442	10.4175	8.43066	2.97893	6.15871	2.76502	1.99375	0.888661	1.25129	6.51912	4.89368	21.2515
FBgn0025360	Bger_21531	Optix	CG18455 gene product from transcript CG18455-RC	PF00046-Homeobox	17.903	31.5167	26.4782	17.7633	1.63764	1.84348	2.28704	1.86007	3.33609	4.146	1.54311	1.52361	7.63982	11.5599	4.11098	14.7027	3.33143	3.9748	1.31675	2.35405	6.51573	1.33917	11.8371
FBgn0013469	Bger_14804	klu	klumpfuss	PF00096-zf-C2H2	0.091578	0.0441685	2.28113	2.16797	3.76315	5.15497	3.40934	2.34207	1.63823	2.07364	1.60737	0.436684	10.0528	17.568	5.62949	12.3541	2.01187	3.42969	2.5332	2.79676	6.5088	4.83582	5.85548
FBgn0015240	Bger_03524	Hr96	Hormone receptor-like in 96	PF00105-zf-C4	4.21899	5.41683	2.38198	0.463294	0.438349	0.356379	0.424335	0.406725	0.433283	0.338661	0.385016	17.8616	2.79163	8.09272	3.44758	12.7384	9.48591	15.7057	10.0207	5.82512	6.37299	15.7434	14.4397
FBgn0039938	Bger_18168	Sox102F	CG11153 gene product from transcript CG11153-RB	PF00505-HMG_box	0.437364	0.302032	0.278549	0.512159	1.00717	1.91742	0.696579	0.676845	0.93354	0.798004	0.467324	4.22075	1.96046	3.3605	3.1817	6.48053	1.95401	2.41609	0.650491	1.13971	6.2796	5.59487	9.13337
FBgn0004837	Bger_05252	Su(H)	Suppressor of Hairless	PF09271-LAG1-DNAbind	70.7383	115.661	63.3145	15.8587	6.06534	22.8516	7.00221	16.2147	8.81491	11.7213	7.57806	40.1215	24.222	43.9941	10.227	36.4856	16.4369	15.1047	2.58696	3.01185	6.26623	5.3456	7.5773
FBgn0014343	Bger_27785	mirr	mirror	PF05920-Homeobox_KN	0.139214	0.295432	0.108366	0.129242	0.42317	0.382265	0.508115	0.356035	0.145272	0.171943	0.296708	2.46686	17.6522	23.0496	8.85502	30.1604	6.3871	9.15409	5.12194	4.11773	5.77456	3.88097	6.12365
FBgn0000546	Bger_08790	EcR	Ecdysone receptor	PF00105-zf-C4	0.694688	1.20437	3.91681	4.38377	1.4902	1.68413	1.52132	1.6566	1.77731	1.63614	1.56533	11.9192	9.03921	28.4191	8.95962	27.9954	6.34616	6.78765	4.43008	4.86252	5.70118	6.89095	4.90504
FBgn0037645	Bger_23501	CG11966	CG11966 gene product from transcript CG11966-RA	NA	0.523553	0.757537	0.635762	1.74978	4.03167	0.603798	0.229309	11.9704	2.38828	3.19009	0.039383	0.772296	0.467071	3.94541	25.4211	15.2243	0.414691	0.268549	3.89678	0.0258747	5.68508	0.173416	0.348973
FBgn0011701	Bger_04619	repo	reversed polarity	PF00046-Homeobox	0.96097	1.42204	0.612025	0.528438	0.424145	1.13569	0.567964	0.387498	0.299128	0.191072	0.138618	0.406438	2.18937	11.9422	6.2262	22.956	5.31849	8.94524	1.3772	0.909615	5.59238	3.06264	6.93392
FBgn0004101	Bger_12449	bs	blistered	PF00319-SRF-TF	9.74687	10.1284	5.10403	1.892	0.498781	2.71692	1.61704	2.43607	1.5851	2.61439	1.83296	7.58246	1.41679	5.18067	3.65288	12.7762	2.47237	4.1249	2.97218	1.83893	5.58895	3.85578	4.14655
FBgn0038197	Bger_24290	foxo	forkhead box, sub-group O	PF00250-Forkhead	2.25034	2.94933	5.217	10.8772	4.24082	3.04481	13.5701	4.97322	5.17787	5.16941	9.10781	13.2637	4.36723	19.431	8.65052	31.6942	7.54283	12.1167	13.1535	3.41758	5.52086	27.802	33.5437
FBgn0004795	Bger_06510	retn	retained	PF01388-ARID	0.204496	0.379344	1.42039	0.584148	0.0708385	0.0791889	0.126311	0.110633	0.0586251	0.161906	0.0887464	202.393	106.376	205.714	32.5236	227.368	100.227	119.801	3.89406	1.25252	5.50307	27.0936	17.2518
FBgn0000251	Caudal	cad	caudal	PF00046-Homeobox	0.00330949	0.00239427	0.0244734	0.505415	0.0344644	0.0514956	0.0374457	0.0349136	0.0283681	0.0193023	0.0290439	112.412	13.9474	30.0385	10.3396	30.5238	17.6862	27.4366	15.7223	10.7026	5.26767	37.3228	26.1851
FBgn0039227	Bger_02963	polybromo	CG11375 gene product from transcript CG11375-RA	PF00505-HMG_box	3.62761	4.17225	5.35897	4.5663	1.91122	2.57717	2.10969	1.79273	1.62293	1.48596	1.07521	82.1998	70.9486	90.4687	15.258	80.7399	53.3327	54.0021	7.12514	4.92139	5.25679	14.3803	7.80787
FBgn0001323	Bger_03424	knrl	knirps-like	PF00105-zf-C4	0.0203443	0	0.0475088	3.66882	2.47363	6.04718	2.47267	2.4389	2.6158	2.74306	0.535623	3.8838	5.5419	10.4815	6.15272	10.0001	2.14319	1.91154	2.76868	0.628724	5.21068	2.19013	4.66056
FBgn0037445	Bger_19085	CG9727	CG9727 gene product from transcript CG9727-RC	PF02257-RFX_DNA_binding	6.79988	8.54265	4.39454	1.47355	0.852858	1.70868	1.55364	1.77595	1.45196	1.68317	1.62813	14.4511	6.82422	13.6317	5.81226	17.7912	6.21218	9.48428	7.75871	4.75862	5.19588	12.593	10.5559
FBgn0023215	Bger_01371	Mnt	CG13316 gene product from transcript CG13316-RD	PF00010-HLH	1.11066	1.17547	1.73104	2.93516	1.24548	2.39523	1.92667	1.03405	1.07992	0.950476	1.34003	46.9167	9.96852	47.8666	9.70277	42.5335	5.93512	10.7392	11.3876	2.6166	5.03172	43.6242	25.7773
FBgn0001078	Bger_09989	ftz-f1	ftz transcription factor 1	PF00105-zf-C4	1.83135	0.245858	0.881779	0.867612	1.75356	0.440656	2.89419	1.26747	7.81024	1.59343	1.31368	40.3163	19.4216	63.1407	7.81688	142.268	26.5667	34.238	11.258	0.721457	5.02494	20.5665	10.2625
FBgn0015904	Bger_25596	ara	araucan	PF05920-Homeobox_KN	1.41327	2.44588	6.24924	6.0823	0.446831	0.49068	0.304828	0.271801	0.260782	0.20651	0.110838	0.395214	1.8626	11.2776	10.3727	22.7351	5.93207	5.98861	2.97567	2.88043	4.97512	2.06982	3.70304
FBgn0085396	Bger_11448	CG34367	CG34367 gene product from transcript CG34367-RC	PF00046-Homeobox	0.00936611	0.00338799	0.010936	0.00978212	0.019771	0.0128591	0.0153833	0.00898255	0.00523592	0	0	0	0.287962	0.557977	0.880081	2.19008	1.48877	0.689134	0.400875	1.91426	4.94571	0.920945	8.99179
FBgn0026582	Bger_03141	Hmg-2	High mobility group protein 2	PF00505-HMG_box	7.20769	9.27532	16.7564	18.7957	4.71913	5.68313	4.26794	2.57964	2.57515	2.18825	1.84765	34.0969	20.6208	32.396	11.259	36.8417	27.6562	22.7961	7.00973	4.55331	4.87058	8.42455	9.82655
FBgn0000492	Bger_28458	Dr	Drop	PF00046-Homeobox	0	0	0	2.14342	1.03971	1.69058	0.674146	2.95233	2.06509	1.90106	1.73673	1.43085	10.4742	17.1333	7.60405	16.4889	3.01675	3.66788	1.39048	2.02238	4.7738	2.15821	6.11044
FBgn0029504	Bger_12304	CHES-1-like	Checkpoint suppressor homologue	PF00250-Forkhead	2.73453	4.46492	3.71122	2.57831	0.629803	0.896881	0.534822	0.680732	0.610665	0.440812	0.457007	5.54643	4.82079	13.329	6.77563	22.5432	3.82326	12.4076	10.9179	2.08942	4.73613	20.1491	16.7962
FBgn0035518	Bger_00216	CG15011	CG15011 gene product from transcript CG15011-RA	PF01422-zf-NF-X1	2.44698	2.28724	1.7467	1.48544	1.16763	1.06574	0.827448	0.981108	0.666722	0.703713	0.710557	12.6489	3.92491	8.95655	3.50916	6.88228	3.10739	7.15232	5.65526	4.66411	4.63046	7.80511	7.21726
FBgn0002931	Bger_04336	net	CG11450 gene product from transcript CG11450-RB	PF00010-HLH	5.28586	6.49489	11.462	9.28869	3.61305	7.14197	6.06344	4.34519	2.53281	1.81349	2.05119	4.79475	4.00232	1.70067	2.06293	1.45719	0.990678	1.68838	1.4246	1.35275	4.62554	2.81677	6.04492
FBgn0052590	Bger_06568	CG32590	CG32590 gene product from transcript CG32590-RA	NA	1.33895	1.495	0.759098	0.83528	0.914903	0.892583	0.533898	0.586389	0.484584	0.438128	0.436644	31.8177	20.3393	28.6366	18.0095	15.7326	12.8531	9.00457	4.34254	4.66874	4.61318	8.96612	4.47486
FBgn0032741	Bger_03517	Sidpn	similar to Deadpan	PF00010-HLH	0.0235312	0	0	0	0.0529838	0.43076	0.395077	0.135406	0.114007	0.0565122	0.044252	0.218774	0	1.59912	3.50839	14.2464	4.90829	4.84677	1.09144	1.71827	4.52945	1.75234	6.43659
FBgn0033010	Bger_06801	Atf6	CG3136 gene product from transcript CG3136-RA	PF00170-bZIP_1	1.68479	3.92602	1.53708	0.456898	0.394309	0.878816	0.171915	0.343621	0.34658	0.285903	0.442887	16.2866	15.1694	23.4557	17.8542	12.1716	5.90867	6.45257	11.6327	3.96584	4.48551	13.7476	8.84286
FBgn0003339	Bger_21963	Scr	Sex combs reduced	PF00046-Homeobox	0	0	0.477012	5.40462	13.1082	26.6424	5.36797	6.66068	3.65412	2.94339	0.768275	0.717237	7.3135	14.7677	8.75559	20.9269	3.39301	4.96975	2.0113	2.41192	4.43821	0.767631	1.70685
FBgn0263112	Bger_03864	Mitf	CG43369 gene product from transcript CG43369-RA	PF00010-HLH	2.60204	3.91169	2.59635	0.597576	2.04225	1.48361	1.19604	1.89312	1.84062	1.28487	1.12979	25.7854	1.46806	6.35335	5.137	5.88627	3.5138	7.91966	14.026	4.03691	4.36497	22.2696	11.8924
FBgn0004198	Bger_23280	ct	cut	PF02376-CUT	0.406425	0.177644	0.187842	0.123806	3.28871	5.9229	3.41182	1.76213	1.46735	1.23751	0.589153	0.294952	3.32345	18.423	5.34227	35.5962	3.68717	8.07253	5.39526	1.57067	4.36015	7.1501	9.95071
FBgn0028387	Bger_26724	chm	chameau	PF01530-zf-C2HC	0.59104	0.867472	0.797195	0.499037	0.301152	0.643574	0.241758	0.195461	0.186092	0.202776	0.175666	29.6093	15.9288	20.5337	4.44481	10.0708	5.8768	5.80717	2.69752	2.66772	4.30714	6.68837	4.92285
FBgn0030673	Bger_11148	CG15601	CG15601 gene product from transcript CG15601-RB	PF10545-MADF_DNA_bdg	0.580651	0.903389	1.31222	1.36504	0.748599	0.882918	0.669974	0.383224	0.376955	0.347013	0.352242	11.6743	9.44056	9.11306	3.24846	5.50024	2.64044	3.17085	1.43733	2.53166	4.30066	2.14967	5.46014
FBgn0262636	Bger_18304	dati	datilografo	PF00096-zf-C2H2	0.0160645	0	0	0.0149138	0.0632998	0.264667	0.328347	0.0616264	0.011974	0.41887	0.171191	0.2082	0.090981	0.883678	2.46451	6.87185	2.68272	2.73451	1.04926	0.943621	4.15264	2.45426	5.02467
FBgn0000577	Bger_00720	en	engrailed	PF00046-Homeobox	0.0467354	0.0355906	0.00574412	0.0274028	0.398771	0.590993	0.0646404	0.0566167	0.104506	0.0658243	0.0138772	3.35072	23.4529	24.2266	4.73956	11.4542	3.08647	3.78922	1.3229	3.38454	4.10219	0.702555	4.19435
FBgn0261953	Bger_08621	TfAP-2	Transcription factor AP-2	PF03299-TF_AP-2	1.60109	3.08096	5.6766	3.37533	2.05252	2.50947	0.41461	0.322796	0.287462	0.303121	0.0659331	0.138753	0.472568	2.62861	2.21941	4.99895	2.20329	5.0306	2.09638	2.49643	4.08486	0.650457	1.48771
FBgn0037475	Bger_22371	Fer1	48 related 1	PF00010-HLH	0.61084	0.435011	0.40119	0.299049	0.137002	0.314492	0.156761	0.036614	0.0746979	0.0392941	0.0628207	0	0.12705	3.36161	4.56587	7.97419	4.83453	4.84132	1.0175	0.627756	4.02011	1.35092	15.7888
FBgn0259234	Bger_11477	Camta	Calmodulin-binding transcription activator	PF03859-CG-1	0.0519654	0.0497016	0.0431929	0.0453813	0.0713942	0.206781	0.194811	0.119948	0.1162	0.0924662	0.0960679	9.27187	7.40568	12.1564	2.8022	13.0734	5.49537	8.28215	2.83245	1.67193	3.83365	4.52748	8.73941
FBgn0000411	Bger_04629	D	Dichaete	PF00505-HMG_box	47.9312	71.2386	121.78	83.5136	2.46065	2.94813	0.335891	0.882591	3.08677	2.68372	2.74018	20.5744	34.9916	27.0117	9.87768	14.6408	5.46472	5.22408	3.62161	2.50627	3.78841	1.29318	5.73672
FBgn0085424	Bger_21276	nub	nubbin	PF00046-Homeobox	1.92974	2.58229	2.76433	0.862092	0.074362	0.224045	0.00567248	0.129178	0.104258	0.186621	0.12665	1.91771	11.6012	11.1044	4.85151	11.7854	3.43662	5.63275	5.93283	2.29582	3.69237	5.7006	5.89597
FBgn0028550	Bger_09218	Atf3	Activating transcription factor 3	PF00170-bZIP_1	2.79593	0.101137	0.0502242	0.157237	0.435835	2.5837	4.7099	2.28953	2.30843	1.69342	2.03239	1.55383	0.666346	3.53417	2.49518	10.7132	9.13821	12.2893	11.5548	3.46858	3.67411	9.36593	13.4325
FBgn0262656	Bger_11276	Myc	CG10798 gene product from transcript CG10798-RB	PF00010-HLH	12.1695	23.1056	114.368	65.0048	2.12449	2.63856	3.44723	2.01289	1.5974	1.08011	0.701425	27.3362	22.413	49.1341	11.6943	18.973	9.01374	16.53	24.1148	2.90624	3.66752	61.9298	13.654
FBgn0020379	Bger_01530	Rfx	CG6312 gene product from transcript CG6312-RC	PF02257-RFX_DNA_binding	0.904616	1.16926	0.86543	0.385265	0.169497	0.280903	0.146535	0.20486	0.161135	0.182771	0.147614	6.80818	1.47274	7.6946	2.91755	9.0896	3.13964	3.63	1.81031	1.00993	3.57037	4.25877	6.63097
FBgn0003896	Bger_00436	tup	tailup	PF00046-Homeobox	1.76537	1.59078	1.07098	1.33854	0.392545	0.293264	0.123823	0.156654	0.112386	0.21985	0.189032	2.33593	9.52828	29.0593	13.1859	22.3017	4.15654	5.46472	3.29009	1.36304	3.55225	1.72376	5.27633
FBgn0040765	Bger_22755	luna	CG33473 gene product from transcript CG33473-RC	NA	0.846373	1.05537	0.642758	0.12457	0.673975	1.48323	0.48221	0.329964	0.323124	0.141647	0.181164	0.453024	3.12574	11.246	4.4886	15.5663	2.52845	4.21224	2.97488	1.44482	3.48452	2.9084	3.72117
FBgn0000179	optomotor blind	bi	bifid	PF00907-T-box	0.136987	0.156085	0.151754	0.175197	0.0812083	0.199495	0.06034	0.0578359	0.0528937	0.0561835	0.0449723	0.469087	2.0516	12.5742	3.87517	17.7639	1.69522	2.69323	1.6545	1.82142	3.44353	1.03269	2.53592
FBgn0028996	Bger_02099	onecut	CG1922 gene product from transcript CG1922-RB	PF00046-Homeobox	0.76244	1.10318	0.197831	0.884783	1.28755	3.43112	4.08146	1.13745	0.473583	0.52316	0	0.425996	1.99806	9.1235	10.3792	12.8288	3.7345	6.18362	2.87071	1.10514	3.43535	3.66907	7.51925
FBgn0003499	Bger_11974	sr	stripe	PF00096-zf-C2H2	0.565422	0.0503457	0.0365647	0.0242271	0.337867	1.76755	1.4173	0.49388	0.544641	0.329479	0.212662	0.596788	0.520655	4.00039	6.12058	17.1462	1.90803	1.93561	2.13461	0.444426	3.38868	2.10357	3.86671
FBgn0019650	Bger_13690	toy	twin of eyeless	PF00046-Homeobox	0.246028	0.288634	0.605589	0.28705	0.280726	0.0365169	0.101932	0.0510168	0.0446064	0.0684389	0	1.20347	4.8604	5.45343	5.85979	6.69896	2.48297	4.38691	2.68419	2.13072	3.34096	2.65564	4.76693
FBgn0023076	Bger_18179	Clk	Clock	PF00010-HLH	1.02043	1.521	0.782966	0.496223	0.339174	0.544828	0.237655	0.239223	0.202826	0.180047	0.173622	0.58154	0.57375	1.35413	0.368507	2.03628	0.409057	0.570995	0.133837	0.627575	3.33295	5.90807	19.7432
FBgn0039044	Bger_17830	p53	CG33336 gene product from transcript CG33336-RB	PF00870-P53	1.40372	2.5604	2.10414	1.24154	1.01593	1.40821	0.581577	0.701707	0.545365	0.527149	0.456102	25.339	21.6904	27.8678	7.77858	12.5013	10.8011	10.7881	4.44311	3.44378	3.3315	15.1556	8.4791
FBgn0020912	Bger_12674	Ptx1	CG1447 gene product from transcript CG1447-RC	PF00046-Homeobox	0.012737	0	0	0	0.0430184	0.367228	0.418395	0.488614	0.22785	0.49816	0.598816	0.141742	1.85386	7.32247	8.28288	31.6486	8.29295	18.1383	8.60784	3.79745	3.10385	7.46334	9.47065
FBgn0266129	Bger_26668	lov	jim lovell	PF05225-HTH_psq	0.376622	0.384072	1.17483	0.712192	0.112652	0.206069	0.103477	0.0453165	0.0403993	0.0715199	0.0496567	3.54571	1.07835	3.8225	5.42151	16.3652	4.70876	5.64975	1.09066	0.648788	3.095	1.11721	4.53855
FBgn0032651	Bger_05709	Oli	Olig family	PF00010-HLH	0	0	0	0	4.2926	5.63142	2.7833	1.32972	0	0.356763	0.217283	0	5.276	25.4748	19.1753	18.08	6.23595	3.36903	1.56077	1.64926	3.0212	0.719913	3.10965
FBgn0040268	Bger_21738	Top3alpha	Topoisomerase 3alpha	PF06839-zf-GRF	0.665841	0.676905	0.467704	0.296795	0.118696	0.116215	0.0628938	0.0666842	0.0760502	0.0497845	0.0568515	13.8172	7.30637	6.95123	0.724749	2.39603	2.47154	2.61981	3.2488	3.40107	3.01369	11.5874	5.96719
FBgn0000625	Bger_27813	eyg	eyegone	PF00046-Homeobox	0.00936645	0.00677622	0.0218729	0.0391299	0.173991	0.237902	0.0717915	0.0988116	0.0942499	0.0289212	0.0440355	0.464903	1.58156	7.56756	1.61153	4.19603	1.04121	2.78194	1.52317	1.1844	2.92762	1.12464	2.88874
FBgn0004854	Bger_06125	B-H2	BarH2	PF00046-Homeobox	0.0209433	0.0151515	0.0203781	0.00486077	0.061893	0.0838653	0.0764404	0.0401712	0.0234157	0.00718527	0.00656418	0.113228	1.62661	4.22055	2.57125	6.63196	1.07338	1.63886	0.512112	0.812895	2.88219	0.931229	3.49886
FBgn0039225	Bger_15373	Ets96B	CG6892 gene product from transcript CG6892-RC	PF00178-Ets	0.0821163	0.0594076	0.287641	0.228703	0	0.394592	0.0899143	0	0.0918105	0	0	0.464052	0.491945	0.911494	0.643227	2.96437	8.14477	2.20725	2.97049	1.29261	2.87879	2.44564	7.13037
FBgn0033948	Bger_20606	CG12863	CG12863 gene product from transcript CG12863-RA	NA	0.681827	1.0994	0.719733	0.623644	0.263424	0.25907	0.154274	0.101343	0.13221	0.0776866	0.06624	12.1714	6.24011	8.17418	3.76962	2.74755	2.3536	3.50585	2.68816	3.18125	2.86908	9.40506	3.30034
FBgn0015721	Bger_11338	ktub	king tubby	PF01167-Tub	2.53203	5.32362	3.63984	0.865256	0.243519	0.291149	0.176473	0.170838	0.246582	0.174612	0.175471	1.9139	10.4167	12.077	2.92555	5.13782	2.48447	2.13444	1.07641	1.0296	2.82592	0.858639	4.87441
FBgn0004880	Bger_24445	scrt	scratch	PF00096-zf-C2H2	1.24303	0.899279	3.14466	0.0721245	2.01167	6.39977	7.37248	2.58294	0.231629	0.213231	0.389599	0.642047	10.9145	23.4797	9.45038	25.9256	6.49214	11.9831	7.0733	0.942377	2.81335	6.07198	10.7041
FBgn0003002	Bger_14451	opa	odd paired	NA	9.29278	14.3064	26.041	7.03974	2.13424	3.98063	3.25608	1.56855	2.6598	1.68336	3.07571	13.9755	7.51434	12.3323	3.61641	15.2961	2.42075	3.53255	1.59035	1.05851	2.72399	0.752236	1.23301
FBgn0003254	Bger_21758	rib	ribbon	PF05225-HTH_psq	0.0450919	0.0337469	0.0108931	0.0346444	1.7514	0.653241	0.0681021	0.0089473	0.0243384	0.0288067	0.0146204	11.0451	108.359	152.615	31.485	45.2438	9.65951	9.22765	1.65205	0.542837	2.70541	0.409689	5.69765
FBgn0026411	Bger_27721	Lim1	CG11354 gene product from transcript CG11354-RB	PF00046-Homeobox	25.3077	43.6087	38.1459	10.5727	7.38196	10.4238	4.03069	3.08907	4.63015	5.20957	0.86532	0.578539	0.689799	3.9433	2.83816	14.3684	1.827	4.00798	1.5149	0.475417	2.66491	2.10383	6.56882
FBgn0003117	Bger_21030	pnr	pannier	PF00320-GATA	0.0176074	0.0169842	0.0137058	0.0899038	0.634326	0.225623	0.167088	0.0675452	0.039372	0.0604078	0	2.57497	14.9189	11.9717	3.42203	4.69701	2.28168	1.4205	0.829098	1.20665	2.62139	1.16017	1.74412
FBgn0003270	Bger_22681	amos	absent MD neurons and olfactory sensilla	PF00010-HLH	0.171424	0.372054	0	0.358077	2.02642	3.05962	0	1.15083	0.574986	0.352876	0	17.9758	3.84324	1.43027	0	0.160813	0.879769	0.531048	0.143538	0.150409	2.61727	0.373745	0.30088
FBgn0085432	Bger_21716	pan	pangolin	PF00505-HMG_box	0.126403	0.09626	0.393574	0.836881	0.445644	0.892074	0.432217	0.302003	0.213228	0.159772	0.0750658	2.49382	4.39652	7.01907	4.37124	4.66971	1.80324	2.91796	4.18754	1.04415	2.57152	5.9621	7.69935
FBgn0014859	Bger_20773	Hr38	Hormone receptor-like in 38	PF00105-zf-C4	0.475058	0.524118	0.277343	0.0992316	0.110308	0.366877	0.45515	1.05928	0.371798	0.281147	0.145174	0.584175	0.324897	0.77668	0.184683	1.06813	0.567705	1.01652	0.795689	0.263287	2.56445	1.16019	3.16787
FBgn0004607	Bger_24543	zfh2	Zn finger homeodomain 2	PF00046-Homeobox	13.2972	16.701	10.8819	9.06851	4.18158	7.52203	5.59343	2.50566	2.87749	3.89313	1.61331	1.39599	10.3338	19.2503	10.3961	15.0506	3.25223	6.67079	3.97983	2.30932	2.55269	2.10118	2.89098
FBgn0039530	Bger_24769	Tusp	CG5586 gene product from transcript CG5586-RE	PF01167-Tub	0.224353	0.274678	0.145085	0.0384522	0.0641166	0.800861	0.347702	0.0993072	0.100336	0.120786	0.0454365	0.136973	0.266685	1.44755	3.26466	13.3915	7.93241	6.20588	1.48378	0.540796	2.52109	2.65042	4.91905
FBgn0020307	Bger_25497	dve	defective proventriculus	PF00046-Homeobox	1.17741	1.26217	0.842923	2.79452	0.0943366	0.259586	0.24467	0.247269	0.211395	0.185758	0.266673	0.485179	4.13865	10.4581	5.72389	21.2706	7.7021	13.4771	6.06675	3.41211	2.52038	4.60317	8.71162
FBgn0004862	Bger_24668	bap	bagpipe	PF00046-Homeobox	0.189235	0	0.220954	0	0.639131	2.20837	0.828821	0.907426	0	0	0	0.972082	11.9572	6.80828	2.1858	11.3273	3.53693	3.14857	1.30882	0.329562	2.51289	1.26567	2.51671
FBgn0261703	Bger_10267	gce	germ cell-expressed bHLH-PAS	PF00010-HLH	0.233618	0.247212	0.512982	0.388448	0.730149	0.397338	0.603237	0.214018	0.241705	0.459368	0.485233	0.251939	0.208584	1.68145	2.22241	16.3885	7.23719	8.92319	6.34864	1.78523	2.39985	15.6141	15.3474
FBgn0000504	Bger_17715	dsx	doublesex	PF00751-DM	0.122383	0	0.0317547	0	0	0.0373386	0.0297788	0.0521648	0.273661	1.39958	1.30417	0.170768	0.354055	0.416183	0.121566	0.441915	0.0526683	0.0652814	0.182483	0.669243	2.39895	3.39527	10.4707
FBgn0262477	Bger_05659	FoxP	Forkhead box P	PF00250-Forkhead	0.564655	0.0856643	0.0722239	0.0246108	0.110427	0.220803	0.108368	0.118645	0.104725	0.085493	0.0598236	0.373809	1.72393	0.63326	0.495105	1.83518	0.947143	1.46542	1.16908	0.385068	2.3661	2.4167	3.22465
FBgn0024184	Bger_17413	unc-4	CG6269 gene product from transcript CG6269-RC	PF00046-Homeobox	0.0220107	0.0636951	0	0	0.63189	0.755483	0.385615	0.337749	0.246092	0.453089	0.289747	0.269075	0.541729	3.32437	1.96003	7.22213	1.41839	3.04961	0.679847	0.64574	2.32652	0.66694	3.19255
FBgn0015524	Bger_23610	otp	orthopedia	PF00046-Homeobox	0	0	0	0.06008	0.0145716	0.0829272	0.188963	0.182058	0.0578845	0.124336	0.0811345	0.328905	3.1233	8.55676	5.33154	12.4396	4.80223	7.09365	6.82803	2.11247	2.2882	1.17801	4.41025
FBgn0034520	Bger_24492	lms	lateral muscles scarcer	PF00046-Homeobox	0.0369303	0.0267175	0	0	0.405374	0.963359	0.485249	0.389598	0.12387	0.228063	0	9.20416	5.4246	6.95118	5.5798	5.30832	2.6648	2.48373	1.51116	1.62063	2.28687	3.48055	7.92964
FBgn0002023	Bger_02888	Lim3	CG10699 gene product from transcript CG10699-RF	PF00046-Homeobox	0.0341996	0.0609032	0.0460754	0.0421297	0.0422046	0.0541776	0.0201639	0.015138	0.00588262	0.0108307	0	0.354703	0.410352	3.61523	5.05342	12.7894	4.15882	5.79591	4.08238	1.81964	2.28394	1.57771	5.10742
FBgn0037672	Bger_10381	sage	salivary gland-expressed bHLH	PF00010-HLH	0	0.0578323	0.093338	0	0.708722	1.53652	0.787771	5.59656	4.37943	4.07271	1.20264	0.105321	1.79537	9.0287	3.70267	6.61229	1.56111	3.94188	2.53573	20.6363	2.27316	1.99077	9.84078
FBgn0004102	Scaffold533:124865-197312	oc	ocelliless	PF00046-Homeobox	1.34388	2.55515	4.74849	0.908649	0.0797121	0.102927	0.113504	0.058584	0.095202	0.0971662	0.102692	4.23837	5.72463	18.4488	5.23942	12.2956	1.18454	2.08898	2.30308	0.398974	2.25111	1.98737	4.83835
FBgn0022740	Bger_06881	HLH54F	CG5005 gene product from transcript CG5005-RA	PF00010-HLH	0	0	0	0	11.3834	92.267	85.8875	48.5837	30.1465	24.3881	6.53034	1.2691	5.26217	12.2044	9.21296	8.29597	3.21652	3.41967	1.19858	0.243856	2.22398	0.81209	2.22222
FBgn0040318	Bger_27188	HGTX	CG13475 gene product from transcript CG13475-RA	PF00046-Homeobox	0	0	0	0	0.527283	0.428683	0.683777	0.598901	0	0	0	0.317636	4.64124	8.49009	3.24158	10.491	2.62556	2.94255	0.911748	0.404097	2.2228	0.192989	4.03474
FBgn0031573	Bger_07552	CG3407	CG3407 gene product from transcript CG3407-RA	NA	1.65639	2.74322	2.11603	1.67128	0.565001	0.622903	0.394098	0.420535	0.391073	0.333923	0.297909	25.7265	16.0518	26.1349	7.97001	21.1535	15.0503	11.3745	2.23298	1.79737	2.19003	5.13113	2.63137
FBgn0035903	Bger_00841	CG6765	CG6765 gene product from transcript CG6765-RB	NA	10.5946	14.285	6.63379	1.62126	0.904395	2.17386	0.866862	0.669935	0.728941	1.15036	1.26986	0.92092	0.345696	2.40323	2.50447	11.8524	5.7263	9.50023	2.94452	1.0762	2.11562	1.73568	3.8265
FBgn0037698	Bger_02614	CG16779	CG16779 gene product from transcript CG16779-RD	PF00249-Myb_DNA-binding	0.539176	0.563436	0.559601	0.125139	0.0505845	0.493504	0.327988	0.344731	0.334905	0.154152	0.0844962	0.116792	0.130319	0.646848	0.717594	6.52799	2.09135	5.98517	2.11022	0.216364	2.11405	2.4034	6.12404
FBgn0267337	Bger_26693	rn	rotund	PF00096-zf-C2H2	7.51321	11.0733	7.03311	2.14194	3.79633	2.81323	2.92086	0.907783	0.998161	0.918877	0.677628	0.290017	0.215546	0.781565	0.38941	3.53035	0.404718	1.15483	0.341719	1.30728	2.1092	0.964577	3.85648
FBgn0015561	Bger_08368	unpg	unplugged	PF00046-Homeobox	0.00741572	0.0107299	0.0173175	0.0206536	0.0375694	0.0559974	0.0730796	0.0213361	0.0248736	0.0152652	0.0139457	0.283241	3.30944	3.14768	1.12755	4.23713	1.08568	1.10791	0.435531	0.114126	2.07238	1.20637	2.75822
FBgn0004567	Bger_03163	slp2	sloppy paired 2	PF00250-Forkhead	0.240844	0.0871202	0.421821	1.84464	2.13528	3.88531	1.31858	0.808434	0.269277	0.743665	0	4.7632	24.7349	15.6526	7.45977	7.91233	2.14838	1.63123	1.31219	1.26044	2.02888	0.784237	1.50563
FBgn0051632	Bger_16235	sens-2	senseless-2	NA	0.0291378	0.0140533	0	0	0.0984116	0.346705	0.170159	0.242186	0.195466	0.219927	0.0182652	0.215533	0.806834	4.79991	3.52719	19.7302	4.40527	8.37137	4.18719	1.39844	2.02704	2.51735	3.25623
FBgn0005558	Bger_08304	ey	eyeless	PF00046-Homeobox	0.0345951	0.012514	0.0323151	0.0722634	0.035053	0.0831197	0.0719727	0.0497675	0.0193396	0.0106821	0.00975874	0.801612	2.63448	3.22863	2.07783	3.59504	1.71389	3.22936	2.71871	0.919906	1.84404	1.81879	2.8691
FBgn0052105	Bger_02025	CG32105	CG32105 gene product from transcript CG32105-RB	PF00046-Homeobox	0.0418594	0.0432622	0.0698226	0.216512	0.151477	0.155991	0.144052	0.0573503	0.0267435	0.0369289	0.0449825	0.476031	1.02	4.39682	2.84321	11.6384	3.73366	4.79698	0.644366	0.556764	1.82231	0.819654	1.3451
FBgn0037540	Bger_08626	Pbp95	PSEA-binding protein 95kD	PF00249-Myb_DNA-binding	52.2626	82.1452	41.3762	12.5956	5.31468	6.09002	3.63596	3.80255	3.82346	3.77482	2.56309	24.8463	16.7476	21.6904	5.54263	13.7283	7.99316	9.23561	2.11329	1.86202	1.79973	4.80694	2.59483
FBgn0029939	Bger_18690	CG9650	CG9650 gene product from transcript CG9650-RG	NA	9.30826	12.7637	8.1787	2.21689	6.35722	9.12834	5.24991	6.17889	4.60678	4.6264	4.54349	10.0288	10.075	22.8883	5.50384	21.1646	1.84941	5.02056	2.314	0.680465	1.79839	3.05877	1.37939
FBgn0004870	Bger_14783	bab1	bric a brac 1	PF05225-HTH_psq	0.795232	0.944769	0.670438	0.283043	0.278883	0.383702	0.194737	0.190057	0.113625	0.151669	0.0573348	0.325248	0.555877	0.655219	0.336809	0.737361	0.18746	1.04245	0.50053	0.393823	1.73614	0.782437	0.965784
FBgn0002922	Bger_18186	nau	nautilus	PF00010-HLH	0.154963	0.0149478	0.0964997	0.129476	0.453595	0.964486	0.814456	0.396311	0.50822	0.255192	0.116567	0.214282	1.73096	3.74085	6.06225	6.13865	4.59671	2.31976	2.93871	2.84291	1.7283	1.25134	3.47589
FBgn0011723	Bger_17804	byn	brachyenteron	PF00907-T-box	0.0266486	0.00771165	0.0663795	0.118751	0.138007	0.346356	0.081702	0.0885987	0.103288	0.0767985	0.0735011	5.10468	5.2123	6.0324	1.30633	6.69698	3.57495	6.85546	3.65631	1.06302	1.68616	1.58905	4.06213
FBgn0005658	Bger_27146	Ets65A	Ets at 65A	PF00178-Ets	0.0224689	0	0	0.00782229	0.0284578	0.0616968	0.0615066	0.0323231	0	0	0	0.0361401	0.198047	3.78272	3.41947	9.13998	1.7021	2.36616	0.573046	1.37027	1.68017	1.44762	2.44898
FBgn0000028	Bger_16868	acj6	abnormal chemosensory jump 6	PF00046-Homeobox	0	0	0	0	0.271396	0.772259	0.703888	0	0	0	0	0.348741	0.713115	1.79143	0.974793	3.71254	0.73093	1.09074	0.580512	0.382469	1.62246	0.593764	2.74839
FBgn0025776	Bger_00939	ind	intermediate neuroblasts defective	PF00046-Homeobox	0.92862	0.725562	0.216854	0.116384	0.156818	0.0382481	0.0406722	0.0356236	0.0415299	0.114694	0.0174633	5.69733	15.1526	5.97593	0.929591	2.36305	0.5609	1.20388	0.145526	0.171291	1.61686	0.260891	0.76561
FBgn0008636	Bger_14929	hbn	homeobrain	PF00046-Homeobox	0.088891	0.101057	0.934116	0.53051	0.193002	0.0348691	0.0834278	0.036536	0.0141979	0.0130701	0.0238807	2.76928	2.2712	2.18686	0.985258	3.21983	0.52342	0.756137	0.684257	0.731026	1.54983	0.650276	1.46387
FBgn0002735	Bger_05984	E(spl)mgamma-HLH	Enhancer of split mgamma, helix-loop-helix	PF00010-HLH	21.6333	33.7093	11.7591	2.85907	13.3941	23.1141	4.35418	2.44574	2.75459	3.64798	2.68238	12.3567	275.793	142.082	15.8819	12.5431	5.63943	1.79201	3.02827	4.84746	1.5026	0.687317	0.803929
FBgn0045852	Bger_12993	ham	hamlet	PF00096-zf-C2H2	0.37691	0.472643	0.34229	0.0933099	0.169733	0.229989	0.0825406	0.0963933	0.149833	0.198277	0.110258	1.05231	2.5413	8.44894	4.39892	15.6961	3.25441	6.86325	5.16031	2.1158	1.50233	2.01744	4.26709
FBgn0011277	Bger_01526	HLH4C	Helix loop helix protein 4C	PF00010-HLH	0.00680114	0.0131209	0.0370586	0.0694538	0.0574263	0.152513	0.119152	0.0652262	0.0506937	0.0186668	0.0383699	0	0	0.881954	1.75322	2.35678	1.07111	1.05058	0.309371	0.218466	1.49821	0.0583537	0.257156
FBgn0260642	Bger_28331	Antp	Antennapedia	PF00046-Homeobox	0.0996502	0.144185	0.232707	0.624458	2.77665	2.18902	1.30936	1.72025	0.779901	0.512824	0.374797	1.49566	6.49277	14.9457	7.40421	17.2534	1.93476	2.93874	2.93882	0.954053	1.47524	1.75212	2.75369
FBgn0002573	Bger_14655	sens	senseless	PF00096-zf-C2H2	0	0	0	0	0.542791	0	1.40778	0.616516	1.43746	0.661643	0.604452	0.474386	12.8011	15.3804	1.75215	1.21969	0.38397	0.824461	0.857055	1.72114	1.46881	0.544834	2.25975
FBgn0034012	Bger_06496	Hr51	Hormone receptor 51	PF00105-zf-C4	0.0776434	0	0.0453289	0.0540613	0.0327796	0.426399	0.297558	0.0744637	0	0	0.0365033	0.0719951	0.0672341	0.808524	1.10487	4.94358	0.935685	2.12878	0.534932	0.503355	1.42751	0.238666	3.48765
FBgn0031874	Bger_15549	CG13775	CG13775 gene product from transcript CG13775-RB	PF02892-zf-BED	0	0.0168875	0.163532	0.178783	0.0394195	0	0	0.0223868	0	0	0	4.00648	4.07232	3.21043	1.34322	1.85137	1.25849	2.43054	1.62061	1.74617	1.42664	3.56699	1.19795
FBgn0266450	Kruppel homologue 1	Kr-h1	Kruppel homolog 1	NA	0.645641	0.952152	0.260952	0.0864511	4.17254	96.6716	3.09972	3.5485	2.24888	0.332262	1.86795	0.281002	0.895257	22.9	28.5716	41.3944	4.52599	8.57613	9.31728	5.59927	1.33047	18.5395	23.4982
FBgn0052532	Bger_14678	CG32532	CG32532 gene product from transcript CG32532-RB	PF00046-Homeobox	0.317045	0.309721	0.476292	0.0674909	0.0306919	0.0499052	0.0221117	0.0232404	0.0135468	0.00415692	0.0113928	0.560084	0.464507	2.62223	1.50542	9.33671	1.62431	2.19633	0.57975	0.54935	1.30575	0.746797	1.34392
FBgn0001147	Bger_05081	gsb-n	gooseberry-neuro	PF00046-Homeobox	0.417286	0.698832	0.34376	1.52643	0.0534161	0.093536	0.0346348	0.0210016	0.0163224	0.0150259	0.0274542	0.0795179	4.86734	10.1517	3.23937	3.91301	1.2041	0.918143	0.880197	0.597304	1.23956	0.148584	3.91515
FBgn0037937	Bger_12135	Fer3	48 related 3	PF00010-HLH	0.626878	1.35467	0.817507	0.15872	0.316213	0.581229	0.160459	0.562167	0.145638	0.385452	0.352134	0.179902	0.220666	4.65788	5.4257	5.58682	2.08128	3.74702	1.18889	0.403743	1.17192	0.550185	0.593167
FBgn0014143	Bger_08908	croc	crocodile	PF00250-Forkhead	0	0	0.239065	0.49896	1.64236	2.67048	1.56932	1.37453	0.572293	1.15904	0	3.74759	4.40341	4.00029	2.84766	5.47731	1.04131	1.50916	0.632934	0.489111	1.14896	0.389456	1.12145
FBgn0010109	Bger_12374	dpn	deadpan	PF00010-HLH	0.0285911	0.0263257	0.0546275	0.0651513	1.45287	2.38735	0.398443	0.493565	0.296416	0.304974	0.249285	10.9634	24.9375	22.828	6.24888	6.30772	3.58269	1.69281	1.11354	1.67849	1.1266	0.574262	1.60001
FBgn0263772	Bger_07398	CG43689	CG43689 gene product from transcript CG43689-RH	PF01530-zf-C2HC	0.34151	1.15932	2.23915	0.237785	0.0221814	0.0901677	0.0287647	0.0251942	0.0293713	0.0270383	0	0.929304	0.475232	1.82511	1.53463	13.6832	2.60522	4.99414	1.28936	0.256871	1.1227	1.04837	1.55401
FBgn0038626	Bger_09489	CG7691	CG7691 gene product from transcript CG7691-RA	NA	0	0	0.0172375	0.0205583	0.037396	0.0506717	0.0323299	0.0424753	0	0	0	0	0.25247	0.110768	0	0.0982124	0	0.1637	0.0396585	0.833949	1.04231	0.0645654	3.14762
FBgn0010433	Bger_03757	ato	atonal	PF00010-HLH	0.673453	0.442922	2.00158	2.04615	4.44572	1.76516	0.536296	0	0.410704	0	0	2.14737	14.7119	3.44371	0	0.511605	0	0.199359	0	1.9345	1.02815	0.0679441	0
FBgn0031375	Bger_06789	erm	earmuff	NA	0	0.168216	0	0.0809482	0.490822	0.718272	0.509196	0.111498	0	0.119659	0	0.519399	2.34537	1.35155	0.505676	2.52347	0.879901	1.05733	0.337099	0.845112	1.02437	0.506767	0.720949
FBgn0004897	Bger_12098	fd96Ca	forkhead domain 96Ca	PF00250-Forkhead	0.471725	0	0.367196	3.50349	20.712	24.2869	5.50957	4.22247	3.16449	5.17891	2.51348	0	0.700043	1.46659	0.831431	1.78232	0.0978096	0.649567	0.102798	0.955976	0.937209	0.17169	0.285005
FBgn0051481	Bger_17179	pb	proboscipedia	PF00046-Homeobox	0	0	0.126025	0	1.4126	3.29715	1.59548	0.310541	0.30169	0.388818	0.0507441	0.128401	1.19661	3.11862	1.24567	4.76894	1.06806	1.86572	0.838727	0.377192	0.934188	0.291336	1.38746
FBgn0027788	Bger_18557	Hey	Hairy/E(spl)-related with YRPW motif	PF00010-HLH	3.00527	5.58659	2.43491	0.313875	0.136161	0.14089	0.032104	0.0456934	0.15571	0.124481	0.192981	0.65664	1.65518	11.797	4.86799	11.5876	1.50492	2.18988	0.619414	0.394641	0.89832	0.469673	0.791381
FBgn0002941	Bger_14990	slou	slouch	PF00046-Homeobox	0	0	0	0	0.0726571	0.767916	0.0942213	0	0.0962083	0	0	0.168986	1.32531	3.87589	3.22676	11.5302	2.98256	2.84026	0.545294	0.401982	0.897923	0.562389	1.99441
FBgn0024288	Bger_18787	Sox100B	CG15552 gene product from transcript CG15552-RA	PF00505-HMG_box	0.256496	0.25023	0.0771413	0.0270595	0.0295331	0.0720315	0.0680859	0.0559074	0.0434511	0.0119999	0.0109627	0.0868139	0.702863	3.43638	0.995579	2.95186	0.331379	0.89763	0.705317	0.547345	0.888525	0.979019	1.22125
FBgn0003300	Bger_05999	run	runt	PF00853-Runt	0.00565379	0.00409027	0.0264059	0.255879	0.0429647	0.0582173	0.0123814	0.021689	0.00632125	0.0174575	0	7.90677	10.7102	7.4755	3.36242	8.97483	1.83355	2.21158	0.762736	0.56829	0.877325	0.318921	1.06977
FBgn0002522	Bger_17181	lab	labial	PF00046-Homeobox	0	0	0.0185063	0	0.0401485	0.0870422	0.104129	0.0760027	0.0886037	0.0326264	0.0447093	0.597268	2.50786	4.49219	3.1633	15.9395	4.74191	10.2775	3.84945	0.958004	0.864754	1.64451	3.08567
FBgn0035687	Bger_11520	CG13296	CG13296 gene product from transcript CG13296-RA	PF00096-zf-C2H2	0	0	0	0	0.0837971	0.0408764	0	0.0190358	0.0221918	0	0	0.124567	0.393423	4.02469	1.31569	1.86772	0.625832	0.41386	0.186234	0.549007	0.861355	0.174571	1.7363
FBgn0261723	Bger_16441	Dbx	CG42234 gene product from transcript CG42234-RC	PF00046-Homeobox	0.0173366	0.016723	0.0202425	0.0241421	0.00975891	0.0238021	0.0189829	0.0110844	0.00646108	0.0118958	0.0163013	0.324339	0.56115	3.15421	1.45628	7.11783	1.8783	2.78227	0.449145	0.163799	0.796179	0.351862	0.417035
FBgn0000529	Bger_05189	bsh	brain-specific homeobox	PF00046-Homeobox	0.00349426	0	0	0	0.0177026	0.023987	0.00765218	0	0.00781356	0.00719293	0	0.163161	0.161495	0.556048	0.560281	2.07007	0.213412	0.552563	0.0614123	0.496342	0.766839	0.413	1.05032
FBgn0038047	Bger_03113	CG5245	CG5245 gene product from transcript CG5245-RA	PF00096-zf-C2H2	0.454936	0.60696	0.358726	0.427834	0.414063	0.588097	0.316997	0.351311	0.270836	0.291891	0.13333	7.60148	4.7829	6.63305	1.78606	4.43153	1.82112	2.01417	0.726588	0.472487	0.76631	1.72418	0.982413
FBgn0000964	Bger_05777	tj	traffic jam	PF03131-bZIP_Maf	3.52018	0	0	0.14633	0.354902	0.288536	1.26565	1.00777	0.70491	1.40599	55.4294	0.231087	0	0.717749	0.922315	2.80714	1.05802	1.48295	0.416935	0.116705	0.758233	20.3477	0.605168
FBgn0261930	Bger_09220	vnd	ventral nervous system defective	PF00046-Homeobox	0	0	0.00557026	0.0298951	0.0563939	0.0130996	0.114921	0.0960804	0.0906749	0.0392812	0.0762574	2.19935	2.59832	5.05269	1.96856	9.94528	2.09031	5.45245	2.88698	0.962011	0.733407	5.02943	7.17542
FBgn0004896	Bger_07775	fd59A	forkhead domain 59A	PF00250-Forkhead	0	0	0	0.85459	1.75381	3.8887	5.89259	4.0746	2.3223	4.37285	3.37344	0.0675035	0.875033	1.25292	1.24075	3.97989	1.48682	1.54693	0.5112	0.450309	0.720581	0.974956	0.609499
FBgn0035626	Bger_20966	lin-28	CG17334 gene product from transcript CG17334-RA	PF00313-CSD	0.728337	0.580458	5.37538	23.0294	1.41413	0.342233	0.00852944	0.0224121	0.0696745	0.00801754	0.0659206	1.50766	41.4276	70.7435	57.5031	59.4108	54.2239	16.2336	7.26353	1.51363	0.675602	1.41419	2.60263
FBgn0030408	Bger_03930	CG11085	CG11085 gene product from transcript CG11085-RA	PF00046-Homeobox	0.0258124	0.00933706	0	0	0.0108975	0.0354388	0.0565272	0.0247553	0	0	0	0.115208	0	0.0888169	0.173865	0.270161	0.139049	0.583597	0.0330573	0.170257	0.666183	0.649615	0.879511
FBgn0045759	Bger_08909	bin	biniou	PF00250-Forkhead	0.0590719	0	0	0	7.28221	9.65116	3.8809	7.81809	3.43437	3.28318	0.555442	0.062354	5.06435	5.275	2.06961	8.38758	2.62883	2.1931	1.24622	0.394039	0.639669	0.500753	1.3221
FBgn0038592	Bger_12685	CG18599	CG18599 gene product from transcript CG18599-RA	PF00046-Homeobox	0.0178608	0.025843	0.354527	1.1607	0.0301619	0.0490435	0.0325948	0.0114196	0.0266258	0.00612772	0.00559805	0.274045	0.0760433	1.74586	1.09033	3.21315	0.916368	1.44993	0.676293	0.310759	0.590774	0.563955	0.94589
FBgn0004666	Bger_01784	sim	single-minded	PF00010-HLH	4.14906	0.00542633	0.011677	0.228048	0.0717761	0.0703683	0.0383266	0.0551493	0.0614976	0.226451	0.152807	1.51547	3.57738	2.80158	0.703769	2.08295	0.299114	0.579049	0.135564	0.221027	0.566199	4.58974	1.4217
FBgn0003267	Bger_15190	ro	rough	PF00046-Homeobox	0	0	0	0.349845	0	0	0	0	0	0	0	0.143337	0.226353	0.450753	0.475738	1.74174	0.55721	1.03254	0.322518	0.63548	0.565684	0.267835	0.418043
FBgn0264005	Bger_14995	Hmx	H6-like-homeobox	PF00046-Homeobox	0	0.0859365	0.416089	1.24062	0.200597	0.5708	0.130066	0.113921	0	0	0.223384	1.21668	3.0181	4.05633	1.3563	8.45303	1.20835	2.52918	0.335784	0.494592	0.521796	0.35692	0.732694
FBgn0261434	Bger_10517	hkb	huckebein	PF00096-zf-C2H2	0.520395	0	3.64574	0	3.95462	2.14341	0	0	0	0	0	9.99391	20.7223	6.51658	3.15232	5.06986	2.08374	1.39782	0.471416	0.0615424	0.505425	0	0.316457
FBgn0039937	Bger_06963	fd102C	forkhead domain 102C	PF00250-Forkhead	0	0.075657	0	1.16503	0.264903	0.287156	0.114508	0.401178	0	0	0	2.2601	3.57835	1.73923	1.29336	2.36598	1.02583	0.821631	0.501657	0.175358	0.475416	0.610363	1.16864
FBgn0027364	Bger_18868	Six4	CG3871 gene product from transcript CG3871-RA	PF00046-Homeobox	0.147971	0.160576	0.172774	0.0515146	0	0	0.0810117	0	0	0.114224	0.417404	0.857993	4.54976	3.4762	1.10327	2.33462	0.116113	0.659318	0.155448	0.281831	0.473783	14.666	0.618917
FBgn0000439	Bger_21960	Dfd	Deformed	PF00046-Homeobox	0.21569	0.0425571	0	0.054611	0.149008	0.30959	0.128822	0.094026	0.0219231	0.0403634	0	1.06865	5.94376	6.08276	4.30228	8.71304	2.4845	2.50311	1.38383	0.244764	0.439065	0.625136	1.45674
FBgn0023091	Bger_28303	dimm	dimmed	PF00010-HLH	0.0887278	0.0641907	0	0.247117	0.299674	0.243636	1.94307	4.16962	0.79362	1.46117	0.417145	0.0539853	0	0.29627	1.06714	1.95265	0.524265	0.693724	0.167941	0.0505129	0.423758	0.16481	0.44454
FBgn0000606	Bger_18070	eve	even skipped	PF00046-Homeobox	0.110499	0.17587	0.154824	3.90459	0.0979659	0.0455123	0.0060496	0.0105973	0	0.0284326	0.015585	14.8844	4.06589	3.68981	3.43628	9.12512	2.43242	2.57478	0.575084	0.152673	0.410289	0.236403	0.44494
FBgn0011278	Bger_24667	lbe	ladybird early	PF00046-Homeobox	0.195746	0.208694	0.0842051	0.12912	0.582832	0.671869	0.157931	0.0988053	0.17278	0.148453	0.0774975	0	1.00258	0.55156	0.271173	1.24072	0.0471436	0.321233	0.143928	0.188545	0.396768	0.182467	1.02189
FBgn0014949	Bger_04705	btn	buttonless	PF00046-Homeobox	0	0	0	0	0.692059	0.750195	0	0	0.305461	0	0	0.688217	5.65169	6.12831	4.50158	2.4512	2.87315	1.23898	2.19625	0.101087	0.393543	0.174205	0
FBgn0024249	Bger_16224	cato	cousin of atonal	PF00010-HLH	0.0469026	0.067864	0	0	0.198014	0.257578	0	0	0	0	0	0	4.63721	9.25809	1.09308	0.292927	0.368138	0.14517	0	0.166042	0.370787	0	0.36432
FBgn0011276	Bger_13620	HLH3B	Helix loop helix protein 3B	PF00010-HLH	4.32149	6.35021	3.77198	0.365021	0.466582	0.262615	0.310287	0.332921	0.348514	0.408331	0.419665	0.210641	0	1.27121	0.977403	5.97936	1.21846	3.11694	0.372469	0.217854	0.369749	0.205717	0.438085
FBgn0264954	Bger_07542	fd3F	forkhead domain 3F	PF00250-Forkhead	0.0115342	0.0133512	0.0107741	0.0321241	0.0895995	0.110851	0.0808293	0.035398	0.0206335	0.052235	0.0303672	0.495843	0.449657	1.63406	1.46375	3.77068	0.439997	0.232229	0.108987	0.0481062	0.337506	0.263498	1.11125
FBgn0015550	Bger_07792	tap	target of Poxn	PF00010-HLH	0.0338862	0.0245152	0	0.0943769	1.03004	0.62807	0.111313	0.22749	0.0757733	0.0697546	0.0318626	0.224731	13.8071	37.3032	19.5326	13.7709	6.3885	2.1245	0.857568	1.3554	0.336019	0.548919	0.222058
FBgn0004895	Bger_03645	fd64A	forkhead domain 64A	PF00250-Forkhead	0.10382	0.128759	0	0	0.500925	0.61088	0.324798	0.199137	0.0994943	0.061061	0	0.338527	1.35355	3.26182	2.39169	2.97682	1.00277	0.493857	0.398944	0.269518	0.265516	0.293832	0.868647
FBgn0010323	Bger_03884	Gsc	Goosecoid	PF00046-Homeobox	0	0	0	1.28605	1.03971	0	0	0	0	0	0	0.577012	1.43757	1.40922	0.737569	2.35294	0.553567	0.834848	0.419989	0.249217	0.247461	0.0964733	0.516664
FBgn0002561	Bger_14544	l(1)sc	lethal of scute	PF00010-HLH	0.0998019	0.288809	18.6449	15.5657	34.5503	22.3346	8.74236	2.68001	1.56218	1.84898	0.563051	15.9223	90.0727	15.5279	0.978548	0.374499	0.771437	0.158239	0.1959	0.439548	0.240657	0.227244	0
FBgn0025679	Bger_00880	Bteb2	CG2932 gene product from transcript CG2932-RA	NA	0.112162	0.227204	0.314309	0.249907	0.303057	0.89315	0.638629	1.07569	0.501613	0.646477	1.68742	0	0.136097	0.54204	0.36411	0.281714	0.208035	0.372355	0.0989157	0	0.121266	1.05242	0.125676
FBgn0015381	Bger_26819	dsf	dissatisfaction	PF00105-zf-C4	0	0.0368156	0.0594183	0.177163	0	0	0	0	0	0	0	0.177855	0.288044	0.234161	0.220128	1.3455	0.26961	0.689329	0.148093	0.141171	0.106146	0.177027	0.310593
FBgn0034096	Bger_06112	CG7786	CG7786 gene product from transcript CG7786-RA	PF07716-bZIP_2	0.0852433	0.0767965	0.153992	0.0895895	0.119508	0.0794947	0.0246554	0.04319	0.0179824	0.0132433	0.257094	0	0	0	0	0.360215	0.185399	0.421098	0.0881528	0	0	0.287032	0.224003
FBgn0038851	Bger_03386	dmrt93B	doublesex-Mab related 93B	PF00751-DM	0	0	0.00846299	0.00504668	0.0367201	0.0796095	0.0158728	0.0556101	0	0.00746008	0	0	0.188627	0.426202	0.247135	1.19552	0.219522	0.963323	0.230718	0.0493031	0	0	0.881469
