# Supplementary material for: Comparative Transcriptomics in Two Extreme Neopterans Reveals General Trends in the Evolution of Modern Insects
Source: iScience. 2018 May 28;4:164–79. doi: 10.1016/j.isci.2018.05.017 (PMC6147021; doi:10.1016/j.isci.2018.05.017)
Supplement: Data S2. Table of Counts for the Blattella germanica Libraries, Related to Transparent Methods [file mmc3.xls]

## Sheet: Table_S7
Dataset S2: Table of counts for the Blattella germanica libraries. Related to Transparent Methods.
	NFE	NFE_2	ED0	ED0_2	ED1	ED1_2	ED2	ED2_2	ED6	ED6_2	ED13	ED13_2	N1	N1_2	N3	N3_2	N5	N5_2	N6	N6_2	Adult	Adult_2
Bger_05466	45	43	35	72	23	57	37	34	67	26	141	59	20	11	18	18	10	23	15	4	13	9
Bger_05465	1	0	0	1	0	0	4	2	1	1	11	4	6	16	35	52	12	42	22	21	47	43
Bger_05464	728	964	479	1295	96	628	131	235	122	59	176	97	82	57	53	71	37	82	55	66	68	60
Bger_05469	1	0	0	0	0	0	7	2	1	5	6	5	2	0	3	4	0	1	0	1	1	0
Bger_05468	30	30	9	44	1	17	55	21	44	16	81	30	12	8	23	11	7	14	9	13	6	4
Bger_05470	13	5	0	0	1	3	40	35	37	63	107	68	24	21	56	29	16	15	17	28	5	6
Bger_05467	40	33	22	42	119	128	447	382	205	60	49	43	46	49	36	51	18	50	29	28	59	42
Bger_05472	304	334	170	403	47	192	83	83	37	13	40	40	11	12	23	22	13	26	16	24	23	11
Bger_05474	0	0	0	0	0	0	0	0	0	0	3	1	0	1	0	0	0	0	0	0	0	0
Bger_05476	222	110	4	5	0	3	1	1	15	28	96	58	622	293	25	51	23	48	28	30	29	20
Bger_05473	41	23	16	41	6	23	17	6	11	3	19	14	24	47	21	60	16	81	23	41	86	44
Bger_05471	2	4	0	1	1	5	5	13	2	9	21	11	4	10	6	5	6	3	9	4	5	4
Bger_05475	1	1	0	7	0	0	0	2	7	3	41	26	24	10	2	7	2	2	1	2	1	2
Bger_05478	502	862	212	730	79	490	22	122	14	12	119	89	84	71	50	61	40	64	55	42	43	30
Bger_05480	408	768	184	1117	97	807	152	395	66	79	119	156	74	51	60	57	49	73	67	62	60	63
Bger_05479	217	276	59	312	41	113	140	158	68	35	116	124	49	39	32	35	26	45	30	35	37	30
Bger_05477	470	943	169	601	70	390	142	278	305	258	378	257	340	268	275	334	179	434	234	219	440	373
Bger_05481	0	0	0	0	1	0	0	1	0	1	0	0	0	0	0	0	0	0	0	0	0	0
Bger_05483	6	4	4	4	0	4	1	0	0	1	12	6	13	14	7	4	2	16	3	9	11	7
Bger_05482	2	1	0	1	0	0	4	2	0	0	5	4	5	2	0	4	1	5	0	1	3	2
Bger_05493	0	0	0	0	0	0	0	0	0	0	0	0	0	0	0	0	0	0	0	0	0	0
Bger_05484	244	562	105	453	84	313	325	656	143	174	307	275	205	112	193	146	118	162	180	136	173	140
Bger_05490	560	559	331	508	60	200	133	144	146	85	327	259	106	101	91	118	52	123	107	83	87	48
Bger_05485	76	181	20	155	25	109	69	258	36	59	61	80	58	37	61	42	30	32	39	25	51	36
Bger_05488	186	393	122	382	18	118	0	42	2	1	16	16	9	10	3	9	5	11	13	12	13	13
Bger_05489	170	262	102	265	19	82	1	18	2	4	14	11	6	5	2	6	1	8	9	8	9	9
Bger_05487	0	0	0	0	0	0	0	0	0	0	0	0	1	1	0	0	0	0	0	0	0	0
Bger_05491	0	0	0	0	0	1	0	0	0	0	1	0	0	0	0	0	0	0	0	0	1	0
Bger_05486	14	5	4	8	9	10	70	30	46	13	42	14	15	18	9	16	4	11	8	3	11	5
Bger_05492	6	1	0	3	1	2	17	13	13	6	6	4	3	5	0	4	2	1	2	1	1	4
Bger_19808	0	0	0	0	0	1	0	1	1	0	1	0	0	0	0	0	0	0	0	0	0	0
Bger_19809	0	0	0	0	0	0	0	0	0	0	0	0	0	0	0	0	0	0	0	0	0	0
Bger_19804	84	143	47	178	9	60	21	35	21	14	53	29	14	10	8	6	6	6	8	11	9	8
Bger_19811	4	10	1	4	3	3	3	8	1	2	2	2	311	307	228	483	163	423	101	72	68	34
Bger_19810	1	2	0	1	0	1	0	3	3	0	3	5	6	2	54	104	77	195	115	145	100	46
Bger_19812	67	31	0	7	0	1	8	11	12	339	6	3	2	2	132	218	7	23	56	36	79	58
Bger_19806	1	0	0	0	1	1	5	5	1	1	2	0	0	0	0	0	0	1	0	0	1	0
Bger_19807	0	0	0	0	0	0	0	0	0	0	0	0	0	0	0	0	0	0	0	0	0	0
Bger_19805	79	25	26	33	86	64	287	206	33	17	36	26	29	26	7	15	11	17	6	8	4	7
Bger_11135	0	0	0	0	0	0	1	0	0	0	1	1	0	0	0	0	0	0	0	0	0	0
Bger_11134	543	603	300	1184	99	709	99	172	222	149	213	167	105	79	107	117	62	134	92	91	100	82
Bger_11145	678	457	936	1796	441	1669	191	299	68	16	128	55	26	8	18	26	20	30	18	19	24	14
Bger_11143	208	290	150	448	31	170	34	88	7	3	11	21	3	1	6	11	6	10	19	11	8	2
Bger_11136	506	708	223	618	70	341	20	57	27	27	96	40	33	16	53	37	19	45	43	29	27	34
Bger_11141	313	361	244	524	90	427	54	105	60	27	85	89	68	31	42	32	22	34	42	40	48	35
Bger_11140	620	317	233	408	62	199	283	160	691	231	389	150	110	86	184	203	75	193	164	129	103	73
Bger_11142	1937	2257	1169	2811	431	1739	479	791	132	98	139	134	68	51	76	67	63	101	79	56	82	67
Bger_11139	56	241	22	238	73	427	245	911	76	151	124	216	101	76	93	49	38	34	49	58	51	41
Bger_11137	163	362	83	407	319	839	685	1878	150	193	180	367	188	154	99	66	47	84	87	95	81	78
Bger_11147	2	2	1	3	0	0	1	0	0	1	1	3	0	0	0	0	1	0	0	0	0	0
Bger_11146	614	889	385	1104	119	552	295	599	96	56	113	113	66	50	28	55	13	37	22	27	59	32
Bger_11138	135	285	87	340	247	710	416	1276	123	203	180	367	188	121	109	85	49	65	85	106	92	68
Bger_11148	32	61	33	67	16	74	65	92	44	27	61	42	24	25	7	25	5	22	6	21	15	15
Bger_11144	1	4	1	1	1	1	13	4	8	2	14	11	0	0	4	5	0	4	0	0	1	1
Bger_11150	5	0	0	2	2	2	15	13	5	1	10	5	4	0	1	2	3	3	0	2	0	2
Bger_11149	714	855	491	1223	80	350	317	435	239	234	556	476	235	154	621	461	270	368	498	466	167	198
Bger_11151	0	0	0	0	0	0	0	2	0	1	0	0	0	0	0	0	1	0	0	0	0	0
Bger_05862	0	0	0	0	0	0	0	0	0	0	0	0	0	0	0	0	0	0	0	0	0	0
Bger_05861	0	0	0	0	0	0	0	0	0	0	1	0	0	0	1	0	0	0	0	0	0	0
Bger_05863	0	0	0	0	0	0	0	1	0	0	0	0	0	0	0	0	0	0	0	0	0	0
Bger_05865	16	12	3	13	2	14	9	15	29	17	98	63	19	14	12	20	3	19	16	18	21	11
Bger_05869	2	0	0	0	1	0	0	3	2	0	1	0	0	0	0	0	0	0	0	0	1	0
Bger_05864	10	19	2	10	0	1	0	1	1	27	6	8	58	73	70	110	50	78	83	36	31	28
Bger_05866	72	108	9	125	4	37	20	39	91	65	134	72	30	30	51	61	29	47	33	46	55	42
Bger_05876	2	0	0	3	3	0	9	15	14	3	11	4	11	5	1	8	6	7	1	0	4	0
Bger_05878	0	0	0	1	2	2	0	0	2	0	0	1	0	0	0	1	0	0	0	0	0	1
Bger_05879	0	0	0	0	0	0	0	0	0	0	0	0	0	0	0	0	0	0	0	0	0	0
Bger_05873	0	1	1	1	1	1	0	2	1	0	1	2	0	0	0	0	0	0	0	0	0	0
Bger_05872	21	23	5	29	1	7	9	12	17	8	9	11	7	2	4	8	3	2	3	3	7	5
Bger_05877	0	0	0	0	0	0	0	0	0	0	0	2	0	0	1	0	0	1	0	0	0	0
Bger_05874	272	153	84	236	44	91	143	94	167	43	276	141	69	54	62	60	18	49	15	28	25	24
Bger_05868	368	268	299	539	52	136	33	67	30	8	66	22	25	10	29	28	12	22	11	12	25	24
Bger_05870	32	12	26	27	14	6	21	8	4	2	2	1	1	2	4	0	0	2	1	1	2	2
Bger_05867	5	1	2	1	0	1	3	2	2	1	6	7	4	5	2	6	0	1	3	0	2	3
Bger_05875	752	733	589	1296	312	1047	189	236	20	17	19	9	9	10	6	9	6	11	9	13	15	5
Bger_05871	66	35	39	92	9	27	48	37	15	1	18	6	10	4	3	3	5	9	7	6	7	6
Bger_05883	141	100	171	250	37	94	43	82	17	9	36	19	7	8	3	12	4	9	6	10	5	6
Bger_05885	712	808	247	923	87	552	15	99	10	13	26	14	11	2	7	4	2	15	11	15	16	14
Bger_05888	702	504	702	1035	130	414	160	205	206	67	218	119	55	36	62	60	36	88	48	52	91	70
Bger_05890	173	252	89	290	52	195	116	195	81	53	173	117	45	36	70	82	53	48	68	38	41	19
Bger_05889	118	78	124	233	22	77	33	45	50	9	31	8	13	10	14	8	5	14	4	14	19	8
Bger_05898	0	0	0	0	0	0	0	0	0	0	0	0	0	0	0	0	0	0	0	0	0	0
Bger_05897	61	31	29	60	7	23	4	11	4	2	9	1	2	0	1	5	2	5	0	2	3	0
Bger_05881	137	85	44	228	27	106	0	15	4	0	0	0	0	0	1	1	0	5	3	2	1	1
Bger_05884	2546	1069	1423	3008	922	2757	2895	1398	7228	1092	3372	1666	1239	1266	978	1763	397	1777	699	672	1080	826
Bger_05882	0	0	0	0	0	0	0	0	0	0	1	0	0	0	0	0	0	0	1	0	0	1
Bger_05880	3	3	1	6	0	2	0	0	1	0	1	0	0	0	1	3	0	0	0	0	0	0
Bger_05887	238	310	114	308	49	145	129	135	41	21	96	36	29	18	21	25	9	15	17	17	21	14
Bger_05886	29	7	0	0	9	2	128	57	98	16	116	38	26	18	9	28	10	24	11	9	8	4
Bger_05893	11	0	0	3	2	2	13	9	8	6	33	8	6	2	13	13	5	5	8	9	1	3
Bger_05892	13	1	0	3	6	3	29	12	16	8	70	18	6	1	11	12	4	12	12	13	3	3
Bger_05891	3	1	0	2	4	4	19	7	13	8	24	13	7	4	7	4	5	3	8	0	0	1
Bger_05894	32	3	0	3	12	12	69	22	66	19	125	41	26	9	34	34	13	25	16	17	7	3
Bger_05899	0	0	0	0	0	0	0	0	0	0	0	0	0	0	0	0	0	0	0	0	0	0
Bger_28477	10	1	0	3	0	2	0	0	31	0	0	0	0	0	0	0	0	0	0	0	0	0
Bger_28061	11	25	8	14	1	2	1	1	4	1	1	0	0	0	0	1	1	1	0	0	5	0
Bger_21489	769	749	345	1138	209	850	443	413	245	103	222	171	79	58	52	95	31	93	43	60	56	48
Bger_21497	1613	787	759	982	548	1358	1459	721	1722	356	1211	431	301	227	360	470	211	463	292	242	282	209
Bger_21488	290	542	125	502	26	170	39	105	16	7	29	26	12	5	10	10	9	21	13	19	17	12
Bger_21492	294	345	221	537	73	150	113	103	39	19	54	36	7	11	16	4	1	15	9	11	9	4
Bger_21496	1	0	0	0	1	0	2	1	0	0	1	0	2	0	0	0	0	0	0	0	0	0
Bger_21494	202	192	94	146	49	156	111	107	104	57	106	56	44	39	36	40	17	66	39	39	45	47
Bger_21495	0	0	0	0	0	0	0	1	0	0	1	0	0	0	0	0	0	0	0	0	0	0
Bger_21491	201	383	133	632	108	578	154	300	67	76	63	111	69	44	38	52	29	47	38	40	36	33
Bger_21490	346	438	141	563	55	309	108	158	46	38	79	72	33	22	27	40	17	37	22	27	27	17
Bger_21493	6	0	1	1	0	0	10	1	22	3	48	33	6	4	4	4	2	10	4	1	2	2
Bger_27939	0	0	0	0	0	0	0	0	0	0	0	0	0	0	0	0	0	0	0	0	0	0
Bger_27938	5	8	1	6	3	1	0	0	0	0	0	1	1	3	2	0	0	0	2	2	0	0
Bger_20211	138	192	63	259	22	110	62	66	52	39	131	75	31	18	36	46	16	37	22	26	23	9
Bger_20212	23	81	20	82	1	30	0	7	2	9	22	25	15	10	11	14	6	7	5	2	4	4
Bger_20210	212	365	102	441	24	173	79	96	135	67	488	276	156	109	100	162	33	71	50	43	37	29
Bger_20216	0	0	0	0	0	0	0	0	0	0	0	0	0	0	0	0	0	0	0	0	0	0
Bger_20215	0	0	0	0	0	0	0	0	0	0	0	0	0	0	0	0	0	0	0	0	0	0
Bger_20213	0	0	0	0	0	0	0	0	0	0	0	0	0	0	0	0	0	0	0	0	0	0
Bger_20217	0	0	0	0	0	0	0	0	0	0	0	0	0	0	0	0	0	0	0	0	0	0
Bger_20218	0	1	0	0	0	0	0	0	0	0	0	0	0	0	0	0	0	0	0	0	0	0
Bger_20214	0	0	0	0	0	0	0	0	0	0	0	0	0	0	0	0	0	0	0	0	0	0
Bger_20220	0	0	0	0	0	0	0	0	0	0	0	0	0	0	0	0	0	0	0	0	0	0
Bger_20221	7	5	0	10	0	1	1	1	1	0	0	0	0	0	1	0	0	1	1	0	0	0
Bger_20222	0	0	0	0	0	0	0	0	0	0	1	0	0	0	1	0	0	0	0	0	0	0
Bger_20223	0	0	0	0	0	0	0	0	0	0	1	3	0	0	0	0	1	2	0	0	0	0
Bger_20219	0	0	0	0	0	0	0	0	0	0	0	1	0	0	0	0	0	0	0	0	0	0
Bger_20224	0	0	0	0	0	0	0	0	2	4	20	27	7	6	10	9	6	3	4	0	2	0
Bger_26344	0	0	0	0	2	1	4	6	4	2	2	3	0	1	1	0	0	0	1	0	1	0
Bger_26342	1	0	0	0	0	1	0	4	0	1	7	11	2	1	1	2	0	0	0	1	1	1
Bger_26341	0	0	0	0	0	0	0	0	0	1	0	0	3	3	0	1	1	2	0	0	0	4
Bger_26343	0	0	0	0	2	0	0	2	1	1	1	2	0	1	1	0	0	0	0	0	2	0
Bger_17649	20	15	10	10	8	50	214	121	141	52	82	95	14	5	43	87	15	48	19	53	19	8
Bger_17650	50	62	52	81	8	32	8	18	38	16	136	118	89	59	72	64	13	78	49	34	56	38
Bger_17657	13	8	8	12	0	6	6	5	4	1	4	0	3	1	0	3	1	1	0	2	2	0
Bger_17654	1	4	0	5	0	1	0	5	0	1	1	0	3	1	0	1	0	3	2	0	0	0
Bger_17658	3	6	3	10	2	4	1	1	2	0	0	0	0	0	0	1	0	0	0	1	0	1
Bger_17655	16	13	7	8	7	18	27	35	29	10	27	18	97	71	26	28	17	38	14	17	39	16
Bger_17653	20	1	0	2	4	12	20	33	14	17	38	21	31	24	5	5	5	15	23	4	19	11
Bger_17651	0	0	0	0	0	0	0	0	0	0	0	0	0	0	0	0	0	0	0	0	0	0
Bger_17656	4	0	8	4	0	1	2	2	0	1	2	0	4	0	0	0	0	1	2	1	0	0
Bger_17652	0	0	0	0	2	0	1	1	3	1	1	0	1	0	0	3	0	0	0	0	0	0
Bger_09516	0	0	0	0	0	0	0	0	0	0	0	0	0	0	0	0	0	0	0	0	0	0
Bger_09517	0	0	0	0	0	0	0	0	0	0	0	0	0	0	0	0	0	0	0	0	0	0
Bger_09518	0	0	0	0	0	0	0	0	0	0	0	1	0	1	0	0	0	0	0	0	0	0
Bger_09519	0	0	0	0	0	0	0	0	0	0	0	0	0	0	0	0	0	0	0	0	0	0
Bger_09520	0	0	0	0	0	0	0	0	0	0	0	1	0	0	0	0	0	0	0	0	0	0
Bger_09521	0	0	0	0	0	0	0	0	0	0	0	0	0	0	0	0	0	0	0	0	0	0
Bger_09522	0	0	0	0	0	0	0	0	0	0	0	0	0	0	0	0	0	0	0	0	0	0
Bger_09523	67	80	53	109	12	32	16	17	30	12	160	74	44	19	22	39	11	37	17	15	16	15
Bger_09524	3	4	3	6	0	1	2	0	2	3	15	2	2	0	4	7	2	1	0	1	2	2
Bger_09525	3	1	0	0	0	0	1	2	2	2	17	12	3	1	6	5	2	6	2	5	1	3
Bger_09526	519	539	368	795	160	529	510	383	481	255	907	401	40	32	112	86	63	62	117	80	32	30
Bger_09528	0	0	0	0	0	0	0	0	0	0	2	0	0	0	0	0	0	0	0	0	0	0
Bger_09529	23	29	4	7	1	3	9	1	173	109	119	81	71	35	222	454	32	123	108	107	35	25
Bger_09532	3903	4850	497	1719	39	276	1	74	1	2	2	1	0	0	48	62	83	224	94	150	163	124
Bger_09533	189	296	147	290	18	78	0	20	0	3	0	0	0	0	2	0	4	5	5	3	5	7
Bger_09531	169	137	63	140	5	30	0	8	0	0	0	0	0	0	0	2	3	2	2	4	4	2
Bger_09536	0	0	0	0	0	0	0	0	0	0	0	0	0	0	1	0	0	0	0	0	0	0
Bger_09539	5	0	0	0	0	1	3	2	2	1	1	1	1	1	0	0	0	1	0	0	0	0
Bger_09541	0	1	0	0	0	0	0	1	0	1	0	0	0	0	0	0	0	0	0	0	0	0
Bger_09534	398	370	223	323	22	88	19	38	48	18	126	66	17	12	34	39	11	38	21	34	21	10
Bger_09542	88	209	35	237	18	127	28	115	25	15	41	42	15	15	10	21	10	18	19	18	14	7
Bger_09535	461	589	375	918	76	262	135	214	48	56	123	105	90	58	70	93	49	86	59	40	303	233
Bger_09527	0	0	0	0	0	1	0	1	1	0	100	42	38	30	23	35	51	33	84	19	3	3
Bger_09543	0	0	0	0	0	0	0	0	0	0	1	1	1	0	1	1	0	0	0	0	0	0
Bger_09538	97	79	92	102	18	65	82	80	32	13	49	28	16	5	7	12	5	6	8	12	2	4
Bger_09540	176	400	110	353	45	221	73	154	29	39	96	56	29	29	36	42	29	37	51	30	29	31
Bger_09530	1	0	0	0	0	0	0	0	3	6	4	3	1	1	22	26	1	9	3	4	4	0
Bger_09537	85	81	79	169	9	38	20	45	7	18	18	12	13	1	5	7	2	9	9	4	27	24
Bger_09544	2161	931	40	156	22	168	155	202	1154	1352	28085	27341	70071	65837	65960	68462	72518	44582	99194	24356	18333	21052
Bger_09547	51	27	1	1	11	3	52	25	46	14	86	49	31	17	21	14	17	13	33	22	18	27
Bger_09546	853	665	756	1183	186	607	158	276	61	25	87	48	55	33	39	44	25	56	53	30	41	31
Bger_09545	29	37	19	38	4	16	5	4	2	3	7	10	9	11	7	15	16	21	40	15	4	2
Bger_27934	16	49	2	23	1	12	2	13	2	4	1	4	0	4	1	2	1	8	2	2	21	11
Bger_19168	288	532	121	331	45	175	120	173	81	126	194	181	85	67	50	37	20	34	30	15	14	15
Bger_19167	63	47	37	66	16	22	90	43	77	44	95	49	39	23	7	13	0	5	5	6	1	2
Bger_19169	0	0	0	0	0	1	4	0	0	0	0	0	0	0	0	0	0	0	0	0	0	0
Bger_19170	71	162	54	152	19	77	16	47	3	34	19	38	7	7	5	4	6	5	4	3	3	10
Bger_19171	85	157	47	203	6	70	1	11	1	4	18	14	142	81	66	100	43	41	67	34	7	9
Bger_19174	0	0	0	0	0	0	0	0	0	0	0	0	11	3	1	0	1	0	1	0	1	4
Bger_19172	106	175	25	268	3	98	0	28	0	0	1	0	24	19	5	1	1	4	1	1	6	4
Bger_19177	0	0	1	0	0	0	5	8	30	11	3	9	3	0	0	0	0	0	0	1	0	0
Bger_19176	1	2	0	1	0	0	3	2	1	9	20	2	60	43	22	43	14	43	13	8	2	4
Bger_19173	1	2	0	0	0	0	1	0	0	1	5	0	0	0	0	0	0	1	0	0	0	0
Bger_19175	1	0	0	1	0	0	2	0	0	2	4	0	17	17	8	9	2	15	4	2	0	0
Bger_19180	0	0	0	0	0	0	0	0	0	0	0	0	0	0	0	0	0	0	0	0	0	0
Bger_19181	3	5	1	1	0	2	3	6	28	11	30	62	45	32	30	31	10	17	11	11	61	34
Bger_19178	69	78	54	93	8	68	15	15	5	8	46	18	11	8	20	12	13	10	19	9	9	8
Bger_19179	0	0	0	0	0	0	0	0	0	0	0	0	0	0	0	0	0	0	0	0	0	0
Bger_26167	251	103	140	170	47	85	43	49	37	12	43	18	24	13	11	7	2	20	4	6	8	9
Bger_26169	0	9	0	18	0	3	0	3	5	1	14	9	4	3	4	2	3	3	1	1	3	1
Bger_26168	38	25	14	61	7	11	46	31	47	11	79	37	23	19	19	8	4	6	7	6	12	4
Bger_07768	461	347	224	525	56	204	86	104	125	44	130	56	44	42	32	59	16	45	31	30	25	17
Bger_07770	102	113	47	157	23	169	6	35	7	1	31	9	5	7	5	9	9	9	12	5	14	5
Bger_07766	0	2	0	1	1	3	2	3	4	279	7	14	3	0	1117	1163	74	279	273	440	2	0
Bger_07761	199	263	76	443	23	117	39	81	43	714	199	233	82	49	1957	1468	168	392	509	722	184	131
Bger_07765	2	3	0	2	1	3	1	9	19	722	30	148	6	4	1935	1406	140	323	472	708	3	2
Bger_07771	20	48	12	33	1	9	0	12	1	0	7	8	0	2	0	1	0	3	0	0	1	4
Bger_07764	4	2	1	4	1	1	0	5	0	14	7	19	4	3	32	40	6	6	13	12	1	1
Bger_07769	2929	1991	1351	2451	330	1179	255	349	264	93	312	147	83	72	126	186	65	137	94	114	88	55
Bger_07762	9	8	1	3	3	9	11	13	10	8	29	12	5	5	2	3	3	3	3	6	4	2
Bger_07767	571	447	386	666	180	511	306	305	226	125	204	262	42	39	48	66	25	76	46	62	32	31
Bger_07763	4	1	0	5	1	2	2	2	4	2	9	3	0	1	5	3	0	0	1	3	2	2
Bger_07773	0	0	0	0	0	0	0	0	0	0	0	0	0	0	0	0	0	0	0	0	0	0
Bger_07774	45	6	9	7	22	11	28	8	23	3	10	9	6	9	2	3	4	4	1	3	5	1
Bger_07772	6	1	1	1	2	5	15	8	3	0	2	3	1	0	5	2	0	3	6	4	1	1
Bger_07775	0	0	0	0	0	0	4	9	7	15	25	35	33	24	24	21	11	11	17	28	22	16
Bger_07780	532	545	319	989	219	706	271	303	189	104	704	462	350	312	251	354	155	337	263	145	294	213
Bger_07782	189	71	78	143	24	62	10	20	44	17	72	24	29	33	19	27	10	33	10	13	33	7
Bger_07777	38	21	17	23	22	30	97	84	36	14	23	31	9	13	9	13	5	12	7	5	10	12
Bger_07776	18	10	16	16	20	22	108	64	33	17	36	25	13	10	9	18	3	7	10	9	7	5
Bger_07781	124	106	38	375	68	290	70	120	62	44	247	174	50	57	41	71	12	58	55	30	44	34
Bger_07784	4259	4644	981	4043	330	1510	1224	1475	1497	891	1278	857	921	790	419	433	223	443	394	351	410	299
Bger_07779	391	464	244	724	191	517	622	669	276	179	387	390	267	205	167	251	100	218	171	121	174	119
Bger_07778	185	159	90	323	71	207	235	328	126	67	177	162	78	59	45	83	20	67	39	39	71	34
Bger_07785	8	4	0	1	2	5	7	4	1	0	13	3	2	0	2	1	0	2	1	0	0	0
Bger_07787	4	0	0	2	0	3	2	2	13	22	9	7	12	4	79	54	12	12	28	24	1	1
Bger_07786	58	40	30	50	7	28	160	15	248	539	292	352	549	377	2216	2472	416	978	808	749	31	28
Bger_07783	136	59	0	0	3	8	13	5	50	66	59	49	57	43	19	8	7	17	9	8	10	12
Bger_26968	0	0	0	0	0	0	0	0	0	0	0	0	0	0	0	0	0	0	0	0	0	0
Bger_26971	1	0	0	0	0	0	2	1	2	0	2	0	0	0	0	0	0	3	0	0	1	0
Bger_26969	4869	3556	1536	5553	498	2618	22	415	12	7	29	9	4	4	12	11	32	91	54	60	83	51
Bger_26970	0	0	0	0	0	1	1	0	1	1	0	0	0	0	0	0	0	0	0	0	0	0
Bger_16550	0	0	0	0	0	0	0	0	0	0	0	0	0	0	0	0	0	0	0	0	0	0
Bger_16549	3	7	1	6	1	2	4	11	5	2	18	7	6	1	3	5	2	2	3	3	3	1
Bger_16551	0	1	0	2	0	0	1	0	0	1	14	4	3	2	0	2	2	2	0	1	0	0
Bger_16554	3	1	0	1	3	1	21	6	11	3	21	14	0	2	3	6	1	5	2	1	0	1
Bger_16553	1	0	0	0	0	2	1	3	1	2	5	0	0	0	0	0	0	0	0	0	0	0
Bger_16552	0	1	0	0	0	0	0	0	0	0	0	0	0	0	0	0	0	0	0	0	0	0
Bger_16558	2	3	0	3	1	2	8	5	2	1	9	2	0	1	1	6	1	0	2	3	1	0
Bger_16555	75	30	42	56	17	25	3	8	8	16	21	5	24	14	41	61	41	74	61	23	1	1
Bger_16556	21	11	23	10	6	12	5	6	6	11	17	11	20	5	38	47	46	46	38	22	3	2
Bger_16557	27	16	28	28	8	14	6	11	8	10	7	6	14	11	40	75	35	39	50	15	1	2
Bger_16559	141	172	10	42	1	8	40	21	25	38	55	44	136	60	56	55	20	36	29	25	24	26
Bger_16560	0	0	0	0	0	0	3	0	0	0	6	1	3	2	2	3	1	2	10	0	1	0
Bger_16561	5	1	0	2	2	3	4	8	2	1	13	7	7	7	6	5	3	3	4	3	5	2
Bger_16562	266	316	168	296	47	322	5	57	0	0	2	0	1	3	0	2	27	9	6	1	7	12
Bger_16568	17	21	2	16	0	3	1	1	0	2	137	112	64	36	29	40	22	34	20	14	13	12
Bger_16567	86	90	16	62	8	26	3	11	8	3	388	217	105	96	73	90	41	72	55	24	20	31
Bger_16566	0	0	0	0	0	0	0	0	0	0	0	0	0	0	0	0	0	0	0	0	0	0
Bger_16564	85	42	27	46	22	30	11	15	4	1	95	63	27	22	17	22	10	19	23	6	7	10
Bger_16565	0	0	0	0	0	0	0	1	0	0	1	0	0	0	0	0	0	0	0	0	0	0
Bger_16563	200	249	80	268	36	250	63	112	21	4	103	53	24	26	16	23	24	33	27	9	19	23
Bger_27181	0	0	0	0	2	3	21	13	3	0	6	2	0	1	0	0	0	0	0	0	0	0
Bger_27182	12	4	5	7	15	16	35	27	9	3	0	5	0	3	0	2	0	1	0	0	0	0
Bger_27180	6	6	0	1	25	26	151	141	28	21	42	25	7	6	9	9	9	13	6	1	2	7
Bger_28111	0	0	0	1	0	2	0	0	0	1	1	0	0	0	0	0	0	0	0	0	0	0
Bger_21354	17	57	10	42	4	21	1	3	34	77	28	42	23	14	10	11	8	6	2	5	3	4
Bger_21353	32	32	15	29	8	14	5	4	65	35	48	24	11	4	8	7	1	6	3	6	2	4
Bger_21352	48	25	22	32	1	7	3	4	138	22	53	12	6	5	4	6	0	6	1	2	0	0
Bger_21351	38	14	21	25	1	13	6	3	680	121	249	130	51	39	20	34	8	27	13	6	11	7
Bger_21357	0	0	0	0	0	0	0	0	0	0	0	0	0	0	0	0	0	0	0	0	0	0
Bger_21356	9	19	5	17	0	9	0	3	8	34	9	22	3	1	4	5	1	1	1	4	1	0
Bger_21355	0	0	0	0	0	0	0	0	0	1	0	1	0	0	0	0	0	0	0	0	0	0
Bger_21362	0	0	0	0	0	0	0	0	0	0	0	0	0	0	0	0	0	0	0	0	0	0
Bger_21361	0	0	0	1	0	0	0	0	0	0	2	1	0	0	1	0	0	0	0	0	0	0
Bger_21360	0	0	0	0	0	0	0	0	0	0	0	0	0	0	0	0	0	0	0	0	0	0
Bger_21359	0	0	0	0	0	0	0	0	0	0	0	0	0	0	0	0	0	0	0	0	0	0
Bger_21358	0	0	0	0	0	0	0	0	0	1	0	0	0	0	0	0	0	0	0	0	0	0
Bger_21363	0	0	0	0	0	0	0	0	0	0	0	0	0	1	0	0	0	0	0	0	0	0
Bger_23962	19	17	5	20	2	4	0	0	0	0	1	0	3	3	0	0	0	3	0	0	5	2
Bger_23967	6	8	4	29	1	9	0	1	0	0	0	0	0	0	0	0	0	0	0	0	0	0
Bger_23968	41	47	66	72	9	71	4	4	0	0	0	0	0	1	0	0	0	0	1	2	0	0
Bger_23964	0	0	0	0	0	0	0	0	0	0	0	0	0	0	0	0	0	0	0	0	0	0
Bger_23963	0	0	0	0	0	0	0	0	0	0	0	0	0	0	0	0	0	0	0	0	0	0
Bger_23965	0	3	3	3	0	0	1	0	1	2	0	1	6	6	0	1	0	0	0	0	0	0
Bger_23969	2	4	0	0	0	3	4	5	2	8	18	8	2	0	2	3	0	3	1	0	0	5
Bger_23966	13	17	11	37	1	39	0	3	0	0	0	0	0	0	0	0	0	0	1	0	1	1
Bger_05717	172	90	60	253	52	140	211	190	278	115	256	193	109	101	88	139	43	142	61	75	94	76
Bger_05716	195	262	104	282	147	433	451	731	75	59	87	83	82	66	30	44	21	43	24	32	31	14
Bger_05719	687	333	260	306	92	186	401	328	340	169	733	341	244	126	215	262	122	170	167	108	129	87
Bger_05721	1381	1038	501	670	192	607	943	866	870	589	1515	879	630	408	715	695	387	484	511	365	412	306
Bger_05715	849	1801	176	1713	534	1888	4287	10367	2959	3416	3716	6501	2139	2437	2468	2783	1524	2503	2225	1892	3058	2384
Bger_05720	31	16	11	22	7	7	24	9	17	14	24	9	11	7	12	8	5	17	8	7	11	6
Bger_05722	0	0	0	0	0	0	2	0	0	0	0	0	0	0	0	0	0	0	0	0	0	0
Bger_05714	943	1893	210	1839	580	1986	4505	10794	3122	3509	3878	6685	2199	2503	2511	2884	1536	2592	2281	1928	3121	2437
Bger_05718	407	345	180	499	123	350	296	408	73	30	90	100	47	43	24	40	15	35	16	30	28	11
Bger_05723	0	0	0	1	2	6	3	6	1	0	2	0	0	1	0	0	0	0	0	0	0	0
Bger_05726	98	75	83	158	22	51	11	40	11	7	8	4	2	0	2	3	5	6	3	0	1	1
Bger_05724	353	885	19	447	58	525	1645	3911	1561	1720	1651	2100	717	971	1763	1315	587	979	934	1100	1158	1403
Bger_05730	31	60	12	85	4	43	2	12	6	11	26	23	9	5	9	12	6	8	19	6	4	6
Bger_05732	0	0	0	0	0	0	0	0	0	0	0	0	0	0	0	0	0	0	0	0	0	0
Bger_05731	3	0	0	0	1	2	0	1	0	1	2	0	0	0	0	0	0	0	0	0	0	0
Bger_05735	19	12	1	1	4	5	56	97	39	58	47	92	50	30	57	59	23	18	35	21	38	18
Bger_05733	47	14	1	3	6	7	128	90	91	33	121	92	34	24	13	43	8	42	17	21	16	8
Bger_05728	971	710	763	1139	148	495	192	232	103	36	125	60	32	21	32	34	20	70	28	31	40	45
Bger_05727	183	307	98	306	128	230	353	404	159	69	126	87	74	75	47	77	18	82	35	45	71	34
Bger_05736	0	0	0	0	0	0	0	0	0	0	0	0	0	0	0	0	0	0	0	0	0	0
Bger_05734	0	0	0	0	0	0	0	0	0	0	0	0	0	0	0	0	0	0	0	0	0	0
Bger_05725	651	1169	244	787	119	731	1729	3998	1647	1751	1760	2145	762	1012	1812	1343	598	1019	969	1117	1194	1423
Bger_05729	87	68	42	124	15	84	13	14	29	15	65	28	25	14	17	29	11	16	22	10	4	8
Bger_05737	0	0	0	0	0	0	1	1	0	0	0	0	0	0	0	0	0	0	1	0	0	0
Bger_05738	31	29	9	42	5	19	0	7	2	3	0	2	5	7	4	0	0	0	6	3	5	3
Bger_04727	326	393	187	502	47	199	91	116	83	63	177	68	96	58	97	67	43	54	44	41	34	35
Bger_04728	6	5	2	12	2	1	3	6	0	6	2	3	1	0	4	2	0	1	1	0	1	0
Bger_04730	0	0	0	0	0	0	0	0	1	0	0	0	0	1	0	0	0	1	0	0	0	0
Bger_04729	0	0	0	0	0	0	0	0	0	0	0	0	0	0	0	0	1	0	0	1	0	0
Bger_04731	70	122	44	126	10	63	5	13	9	12	29	20	32	12	25	21	19	8	18	11	15	5
Bger_04732	0	0	0	0	0	0	0	0	0	0	0	0	0	0	0	1	0	0	0	0	0	0
Bger_04742	2	5	0	4	0	1	0	0	2	1	5	0	0	0	2	0	0	0	0	0	0	0
Bger_04736	35	45	19	48	6	20	16	23	8	18	61	60	46	23	37	38	42	16	44	32	17	17
Bger_04739	1115	871	230	525	74	322	89	66	152	112	288	128	43	24	373	380	84	187	194	217	23	22
Bger_04735	183	112	127	224	47	83	160	97	104	39	164	102	61	36	48	85	40	47	68	35	35	16
Bger_04741	42	57	19	43	2	25	2	9	13	11	119	72	70	40	18	27	12	19	25	9	8	10
Bger_04745	561	631	395	604	77	269	197	244	157	95	368	204	63	44	153	121	61	86	101	67	54	40
Bger_04743	3528	5244	756	3865	744	3006	4088	5129	3534	3341	4191	3137	1704	1271	1362	1437	719	1306	1168	884	688	559
Bger_04734	17	15	6	17	2	13	8	13	3	3	21	4	8	2	2	6	2	3	1	2	5	2
Bger_04746	2	0	1	0	0	0	8	11	3	5	13	7	2	1	2	1	0	1	1	1	0	0
Bger_04733	0	0	0	0	0	0	0	0	0	0	2	0	0	1	0	0	0	0	0	0	0	0
Bger_04747	4	2	1	0	2	3	11	20	13	7	20	16	10	2	9	2	0	3	2	6	4	2
Bger_04748	488	908	190	970	39	353	244	343	175	131	140	142	74	72	76	113	32	86	56	53	92	76
Bger_04744	713	592	455	1062	160	551	211	292	498	239	217	212	121	102	68	92	34	99	70	76	91	58
Bger_04738	1303	939	402	1014	217	833	191	170	290	77	377	176	41	31	60	60	18	67	47	59	32	23
Bger_04740	0	0	0	0	0	0	1	0	0	0	0	0	0	0	0	0	0	0	0	0	0	0
Bger_04749	0	1	0	2	5	4	60	111	38	18	2	1	0	3	0	1	2	1	0	0	0	1
Bger_04750	0	0	0	0	1	2	13	8	119	37	0	1	0	0	0	0	0	0	0	0	0	1
Bger_04751	1	1	0	0	0	2	10	8	256	143	5	10	1	1	0	1	0	0	0	0	0	2
Bger_04737	36	62	11	73	0	22	6	19	7	12	39	31	19	11	19	25	23	11	25	22	11	12
Bger_04754	0	0	0	0	0	0	0	0	0	0	1	0	0	0	0	0	0	0	0	0	0	0
Bger_04752	546	725	262	525	204	486	1104	950	391	209	544	403	134	81	188	178	75	174	120	113	124	108
Bger_04753	224	285	101	374	21	97	135	151	100	78	196	175	70	51	64	89	27	80	70	60	78	47
Bger_04755	2	4	0	0	0	0	0	0	4	2	3	6	2	4	5	7	2	6	5	7	1	4
Bger_04757	39	32	14	52	37	69	218	182	109	59	312	139	83	92	53	113	67	120	107	21	31	19
Bger_04756	54	102	19	72	2	31	1	10	51	7	5	2	2	0	0	0	2	4	4	3	2	2
Bger_04758	0	0	0	0	0	0	0	2	1	1	0	2	1	0	0	0	0	0	0	0	0	0
Bger_04765	0	0	0	0	0	1	0	1	0	1	1	0	0	0	0	1	0	0	1	0	0	0
Bger_04760	2	0	1	0	2	4	23	7	1	0	18	6	6	2	6	8	3	11	7	8	3	1
Bger_04764	3	2	1	3	3	7	2	7	2	1	1	1	0	0	0	1	0	0	1	0	0	0
Bger_04761	0	0	0	0	0	1	2	0	0	0	1	0	2	0	0	0	0	0	0	0	0	0
Bger_04762	599	642	296	678	64	250	139	173	56	32	57	44	38	25	18	35	12	33	18	21	21	22
Bger_04759	0	0	0	0	0	2	0	0	0	0	3	1	1	0	0	0	0	0	0	1	0	0
Bger_04763	0	0	0	0	0	0	2	0	0	0	0	0	0	0	0	0	0	0	0	0	0	0
Bger_27667	0	0	0	3	0	1	1	2	2	2	5	1	0	0	0	0	1	0	0	0	0	0
Bger_27666	0	0	0	0	0	0	0	0	0	0	0	0	0	0	0	0	0	0	0	0	0	0
Bger_24576	2	0	0	0	4	3	6	8	4	4	11	3	0	0	1	1	1	3	2	1	4	1
Bger_24575	0	0	0	0	0	1	0	0	2	0	0	0	0	0	0	0	0	0	0	0	0	1
Bger_24574	61	89	20	133	11	72	9	20	12	7	27	10	5	3	4	4	2	8	9	9	7	8
Bger_24577	7	7	1	2	2	6	22	18	7	6	22	7	2	2	6	0	0	1	1	3	5	2
Bger_24578	0	0	0	0	0	0	0	0	0	0	0	0	0	0	0	0	0	0	0	0	0	0
Bger_24579	0	0	0	0	0	0	1	0	115	28	0	2	0	0	0	0	0	0	0	0	0	0
Bger_24580	56	28	4	27	6	19	6	0	2	1	34	20	7	9	4	5	0	4	1	1	1	0
Bger_26226	4	1	0	4	0	1	0	2	21	5	27	8	22	7	6	12	7	35	20	16	164	83
Bger_15819	5	6	2	0	5	12	32	53	7	16	46	28	16	9	9	13	5	17	10	15	8	3
Bger_15820	10	2	2	0	1	1	24	4	10	6	9	8	48	57	2	5	3	16	1	8	18	8
Bger_15825	624	549	329	537	181	366	315	235	156	49	238	91	78	85	69	123	29	102	29	61	57	37
Bger_15823	153	179	83	205	100	250	335	362	127	57	76	87	46	30	17	33	14	29	20	23	27	24
Bger_15821	8	25	1	15	2	6	175	43	47	228	73	178	1	0	1097	1107	89	437	240	347	0	4
Bger_15833	97	109	1	1	1	1	0	1	0	12	118	221	174	184	333	189	154	268	352	227	306	248
Bger_15824	454	451	289	528	189	409	766	597	321	121	367	202	110	70	72	110	30	82	59	70	59	53
Bger_15828	3	0	0	0	0	0	3	1	24	3	10	18	1	1	0	2	1	0	1	0	0	2
Bger_15822	6	21	1	11	0	5	8	10	6	53	11	28	0	0	254	157	19	42	59	86	0	3
Bger_15830	5	10	3	15	3	14	36	23	4	0	57	24	7	10	13	9	12	29	9	22	33	19
Bger_15835	879	695	314	520	34	107	88	113	104	25	134	76	34	27	18	32	15	49	18	25	33	26
Bger_15831	2	0	1	0	0	0	3	1	0	0	5	1	3	1	1	0	0	5	0	3	4	9
Bger_15829	36	14	6	9	1	11	10	21	19	7	96	37	36	20	19	31	15	51	17	34	535	345
Bger_15832	11	5	0	3	3	1	4	23	45	17	51	50	29	21	21	13	13	29	13	13	44	31
Bger_15834	27	37	3	30	0	18	0	13	5	0	55	28	10	7	46	61	66	146	62	57	518	380
Bger_28089	1	5	4	2	0	1	2	3	2	0	0	0	1	0	0	0	0	0	1	0	1	2
Bger_20825	302	260	202	284	37	147	26	38	49	12	10	2	1	1	9	7	15	15	4	10	5	6
Bger_20824	1576	1050	1138	1422	232	587	65	185	163	62	59	36	9	9	35	28	32	59	28	30	28	30
Bger_20829	0	0	0	0	0	0	0	0	0	0	0	0	1	0	0	0	0	0	0	0	0	0
Bger_20828	63	80	16	124	7	56	4	26	13	2	15	13	10	3	2	4	0	10	3	2	5	6
Bger_20826	261	271	176	318	24	96	59	57	60	22	101	51	18	14	11	19	10	22	10	12	10	10
Bger_20827	977	780	763	1240	125	485	205	248	208	75	415	186	107	71	57	74	46	123	62	75	94	76
Bger_20832	1	0	1	0	14	22	4	4	36	128	1016	1301	77	69	219	70	198	56	251	421	32	29
Bger_20831	0	0	0	0	0	0	0	1	0	0	0	0	0	0	0	0	0	0	0	0	0	0
Bger_20830	2	2	0	0	0	0	3	5	194	237	1129	452	0	0	86	28	116	54	192	206	4	1
Bger_20833	133	53	5	8	28	21	163	100	162	110	1678	1280	42	45	124	77	105	64	325	446	5	8
Bger_27390	56	41	14	36	1	19	8	3	15	10	27	11	7	2	0	4	2	5	8	2	8	5
Bger_21375	15	24	0	11	1	6	12	12	9	8	271	292	761	478	808	699	431	509	567	478	176	163
Bger_21377	4188	6984	1630	5275	719	4292	595	1310	171	274	331	291	216	147	374	361	231	285	379	336	278	225
Bger_21376	191	488	98	674	31	235	69	196	46	51	68	77	44	18	38	33	10	38	22	20	34	19
Bger_21378	1	0	0	0	0	0	0	0	0	0	1	0	0	0	0	0	0	0	0	0	0	0
Bger_21379	3	0	0	0	0	0	0	0	0	2	1	1	0	0	2	1	0	1	0	0	0	1
Bger_21380	61	57	27	42	11	35	18	19	22	12	22	26	5	6	13	30	8	6	11	6	2	4
Bger_21381	0	0	0	0	0	1	0	0	0	0	2	0	0	0	0	0	0	0	0	0	0	0
Bger_21382	0	0	0	0	0	0	0	0	0	0	0	0	0	0	0	0	0	0	0	0	0	0
Bger_21383	136	123	73	185	10	89	2	19	3	7	17	11	11	5	5	19	4	15	5	6	8	3
Bger_26279	0	0	0	0	0	0	0	0	0	0	0	0	0	0	0	0	0	0	0	0	0	0
Bger_26281	107	99	72	102	62	123	223	152	255	100	389	313	87	44	81	74	29	71	39	51	103	83
Bger_26282	0	0	0	0	0	0	0	0	0	0	0	0	0	0	0	0	0	0	0	0	0	0
Bger_26280	0	0	0	0	0	0	0	0	0	0	0	0	0	0	0	0	0	0	0	0	0	0
Bger_25289	12	46	4	37	5	23	16	27	5	1	8	2	1	3	1	3	2	2	5	1	1	3
Bger_25288	920	649	701	876	279	551	638	559	196	66	190	104	90	62	86	78	28	95	63	44	123	52
Bger_26787	923	731	430	1167	309	957	413	406	491	160	476	199	123	113	112	143	50	179	80	76	86	64
Bger_26788	433	329	238	614	144	578	78	136	62	30	46	20	29	18	14	23	9	18	13	11	17	8
Bger_26125	0	0	0	0	0	0	0	0	0	0	0	1	0	0	0	0	0	0	0	0	0	0
Bger_26126	35	21	14	31	7	16	1	5	147	58	149	74	36	17	21	49	7	13	10	8	3	4
Bger_26127	0	0	0	0	0	0	0	0	0	0	0	0	0	0	0	0	0	0	0	0	0	0
Bger_26128	20	22	9	29	4	14	2	5	1	0	6	4	5	2	1	2	4	2	1	4	3	4
Bger_28384	0	0	0	0	0	0	0	0	0	0	0	0	0	0	0	0	0	0	0	0	0	0
Bger_25706	0	0	0	0	0	0	0	0	0	0	0	0	0	0	0	0	0	0	0	0	0	0
Bger_25704	0	0	0	0	0	0	0	0	0	0	0	0	0	0	0	0	0	0	0	0	0	1
Bger_25705	7	5	0	2	1	3	0	1	5	7	4	5	1	4	4	1	0	1	2	3	6	1
Bger_25820	0	1	0	0	0	0	0	1	4	0	6	3	60	26	22	9	24	39	48	32	499	367
Bger_25821	0	3	0	5	0	3	0	0	0	1	86	14	19	24	12	8	8	12	15	8	57	21
Bger_25822	4	4	0	0	0	0	0	1	2	17	138	99	156	114	42	43	34	113	37	61	172	176
Bger_25823	6	13	0	3	0	3	4	0	2	0	6	1	0	0	0	0	1	1	0	0	1	0
Bger_02665	0	0	0	0	0	0	0	0	0	0	0	0	0	0	0	0	0	0	0	0	0	0
Bger_02666	0	0	0	0	0	0	0	0	0	0	0	0	0	0	0	0	0	0	0	0	0	0
Bger_02667	123	50	38	55	19	36	168	125	113	84	370	199	277	180	259	251	93	138	120	104	112	130
Bger_02668	1442	1806	742	1999	179	885	438	508	209	100	351	214	113	76	97	118	43	109	71	59	65	72
Bger_02669	573	409	335	574	101	415	268	237	576	222	472	319	128	116	168	259	93	181	143	149	184	126
Bger_02671	53	33	27	40	9	25	14	5	30	10	166	56	167	109	36	54	34	23	38	12	52	59
Bger_02670	0	0	0	0	0	1	0	0	0	0	0	0	0	0	0	0	0	0	0	0	0	1
Bger_02677	0	0	0	0	0	0	1	0	2	0	5	0	0	1	1	0	0	0	0	0	0	0
Bger_02673	215	300	34	315	17	140	187	242	113	65	144	110	39	50	44	71	19	76	43	19	44	29
Bger_02672	560	942	289	1190	114	583	351	588	155	106	158	198	86	66	63	80	35	84	46	47	61	37
Bger_02674	38	18	10	19	22	9	37	14	15	2	18	13	12	6	7	15	2	5	3	3	10	3
Bger_02676	25	28	20	38	4	15	2	3	0	1	0	0	5	10	38	35	9	8	25	24	25	12
Bger_02675	5	2	1	9	0	1	1	1	0	0	0	0	3	2	7	4	0	4	2	7	8	2
Bger_02682	0	0	0	1	0	0	0	0	0	0	0	0	0	0	0	0	0	0	0	0	0	0
Bger_02683	1217	735	810	1094	141	360	69	160	30	15	37	27	23	7	10	9	13	33	19	21	18	20
Bger_02690	580	327	529	613	77	152	35	64	323	61	1142	329	363	223	294	452	150	245	206	130	153	131
Bger_02684	133	194	25	165	37	193	125	188	65	63	134	122	44	29	37	34	21	37	27	30	23	23
Bger_02687	784	1001	462	1722	89	442	64	181	100	59	92	103	37	30	22	43	19	71	34	43	46	36
Bger_02688	103	128	59	164	3	54	2	16	8	8	12	11	2	1	1	4	0	3	5	7	13	4
Bger_02686	26	13	3	9	7	13	29	21	36	11	38	44	7	10	10	25	7	15	2	8	8	11
Bger_02679	1	0	0	1	0	0	0	0	0	0	4	2	249	211	3	3	3	69	3	1	17	13
Bger_02678	2	0	0	0	0	0	0	1	41	55	2	0	1	1	0	1	0	0	0	0	0	0
Bger_02689	1	0	0	3	0	1	0	0	26	7	23	17	11	10	11	23	17	20	12	13	55	25
Bger_02681	0	0	0	0	2	0	0	0	1	0	0	4	0	0	0	0	0	0	0	0	0	1
Bger_02680	2	2	0	1	8	1	1	0	0	1	27	46	187	184	2	2	10	17	4	2	338	389
Bger_02685	25	32	15	46	2	20	3	10	15	11	87	37	17	10	9	17	3	17	10	11	5	2
Bger_02691	0	0	0	0	0	0	0	0	0	0	0	0	0	0	0	0	0	0	0	0	0	0
Bger_02694	522	341	364	593	91	280	63	133	70	17	94	58	23	18	21	37	12	42	27	16	50	24
Bger_02703	40	35	3	11	2	10	17	8	13	31	22	24	27	18	33	33	5	127	8	2	8	8
Bger_02696	58	28	16	21	1	13	12	15	18	7	35	16	15	16	10	12	9	30	6	11	18	9
Bger_02704	245	340	220	770	49	325	18	89	28	45	222	155	42	35	118	143	25	51	76	61	59	44
Bger_02706	373	315	348	604	62	243	9	58	7	0	41	43	18	27	22	28	26	73	30	43	32	22
Bger_02705	27	30	12	36	7	24	29	18	22	3	62	23	15	19	30	51	9	41	23	18	23	13
Bger_02707	409	417	334	714	79	311	82	149	36	19	56	22	22	20	15	18	12	38	26	19	27	14
Bger_02713	488	510	226	615	105	390	276	278	159	62	214	106	50	35	31	58	21	46	42	39	30	24
Bger_02710	608	484	163	405	62	161	259	143	408	127	443	206	146	153	129	163	64	175	120	101	115	112
Bger_02708	249	499	95	426	15	129	84	123	120	166	278	210	96	86	107	137	51	91	104	78	98	97
Bger_02714	0	4	0	4	2	1	0	2	0	0	0	0	0	0	0	0	0	0	0	0	0	0
Bger_02709	4	10	1	7	2	7	19	28	19	5	20	10	4	8	4	6	1	8	3	1	8	12
Bger_02711	197	144	7	81	32	140	925	1121	1185	900	1078	447	221	203	556	317	208	235	325	377	438	300
Bger_02697	1	0	0	1	0	0	0	0	1	0	2	0	0	0	0	0	0	0	0	0	0	0
Bger_02700	1405	448	3	19	1	5	16	5	92	44	12	14	54	46	70	84	13	20	19	26	8	9
Bger_02715	0	0	0	0	0	0	0	0	0	0	0	0	0	0	0	0	0	0	0	0	0	0
Bger_02702	57	43	6	15	2	11	24	11	17	33	26	29	34	18	38	40	9	161	8	6	8	9
Bger_02695	15	16	3	18	1	4	0	1	20	4	84	43	16	3	19	29	10	17	19	9	20	18
Bger_02712	153	135	0	80	17	136	769	1192	1034	983	961	419	175	165	553	284	205	202	322	371	432	284
Bger_02692	0	0	0	0	0	0	0	0	0	0	0	0	0	0	0	0	0	1	0	0	1	0
Bger_02699	1	1	0	0	0	0	0	0	1	0	0	0	2	0	0	0	0	0	0	0	0	0
Bger_02693	771	539	513	609	107	237	55	81	49	17	251	117	66	57	62	66	42	61	61	43	55	47
Bger_02698	0	2	0	0	0	0	2	3	1	0	2	1	0	0	1	0	1	2	0	0	1	1
Bger_02701	514	229	0	14	0	2	3	6	41	22	2	7	25	14	33	43	5	7	9	14	5	7
Bger_02716	0	0	0	0	0	0	0	0	0	0	1	0	0	0	0	0	0	0	0	1	0	0
Bger_02717	0	0	0	0	0	0	0	0	0	0	0	0	0	1	0	0	0	0	0	0	0	0
Bger_02718	0	0	0	0	0	0	0	0	0	0	2	0	0	0	2	0	0	0	0	0	0	0
Bger_02719	0	0	0	0	0	0	0	0	0	0	2	1	0	0	0	0	0	0	0	0	0	0
Bger_27899	0	0	0	0	0	0	0	0	0	0	0	0	0	0	0	0	0	1	0	0	0	0
Bger_27898	0	0	0	0	0	0	0	0	0	0	0	0	0	0	0	0	0	1	0	0	0	0
Bger_28449	0	0	0	0	0	0	0	0	0	0	0	0	0	0	0	0	0	0	0	0	0	0
Bger_22368	25	35	25	25	0	13	0	0	0	0	0	0	8	9	2	1	7	10	13	5	23	15
Bger_22372	388	759	107	526	63	274	265	412	143	86	135	116	55	57	94	79	38	67	55	41	56	45
Bger_22370	1	2	2	3	0	6	0	0	0	0	3	0	9	3	29	50	7	37	17	9	21	27
Bger_22374	52	87	15	69	5	40	4	15	12	64	66	94	13	7	95	93	21	27	82	59	5	5
Bger_22369	3	0	0	0	0	1	2	3	0	1	3	1	2	4	9	11	1	14	2	2	8	14
Bger_22371	28	100	2	61	1	35	7	38	12	5	21	27	5	10	1	3	2	5	4	0	2	5
Bger_22373	7	7	0	1	1	0	1	3	2	4	182	318	249	159	189	139	247	314	367	282	1174	938
Bger_22375	8	11	4	6	1	6	3	10	9	60	50	82	12	6	92	77	20	19	73	51	4	2
Bger_28248	0	0	0	0	0	0	0	0	0	0	0	0	0	0	0	0	0	0	0	0	0	0
Bger_25858	0	0	0	0	0	0	0	0	0	0	0	0	0	0	0	0	0	0	0	0	0	0
Bger_25859	0	0	0	0	0	0	0	0	0	0	0	0	0	0	0	0	0	0	0	0	0	0
Bger_25861	0	0	0	0	0	0	0	0	0	0	0	0	0	0	0	0	0	0	0	0	0	0
Bger_25862	0	0	0	0	0	0	0	0	0	0	0	0	0	0	0	0	0	0	0	0	0	0
Bger_25860	0	0	0	0	0	0	0	0	0	0	0	0	0	0	0	0	0	0	0	0	0	0
Bger_25864	0	1	0	1	0	0	1	0	1	1	2	1	0	0	0	0	0	0	0	0	0	0
Bger_25863	791	1337	319	1248	64	553	72	197	103	69	224	179	66	43	47	32	47	53	42	50	29	32
Bger_14651	4	4	1	3	0	3	9	7	5	7	20	10	8	5	7	16	6	5	9	7	2	2
Bger_14653	0	0	0	0	0	0	0	0	0	0	0	0	0	0	0	0	0	0	0	0	0	0
Bger_14652	0	0	0	0	0	0	0	0	0	0	0	0	0	0	0	0	0	0	0	0	0	1
Bger_14654	0	0	0	0	0	0	0	0	0	0	0	0	0	0	0	0	0	0	0	0	0	0
Bger_14655	0	0	0	0	0	0	0	0	0	1	0	0	2	0	0	1	2	0	0	1	0	1
Bger_14656	0	0	0	0	0	1	1	1	6	3	2	2	6	0	0	0	0	1	0	0	0	0
Bger_14657	273	269	229	531	133	367	440	375	178	103	233	200	76	61	77	85	43	97	64	69	76	57
Bger_14658	1258	1005	750	1147	163	498	59	152	52	25	89	31	35	19	25	28	20	37	27	31	42	23
Bger_14659	6	2	1	1	3	2	16	14	4	2	22	6	3	2	3	5	1	1	3	1	7	1
Bger_14663	0	0	0	0	0	0	0	0	0	0	1	0	0	0	0	0	0	0	0	0	0	0
Bger_14660	56	60	30	67	5	34	9	12	1	5	12	4	2	1	4	6	0	1	1	2	1	1
Bger_14661	648	510	340	656	56	228	14	76	56	25	54	34	11	9	11	13	14	26	14	16	21	13
Bger_14666	5	8	0	10	0	2	1	12	3	3	12	11	17	12	14	7	4	5	2	1	0	1
Bger_14662	0	0	0	0	0	0	0	0	0	0	2	0	0	0	0	0	0	0	1	0	0	0
Bger_14665	0	3	1	3	0	1	0	4	0	0	0	3	0	1	0	1	0	0	0	0	0	0
Bger_14664	0	0	0	0	0	0	2	3	0	0	8	3	9	4	3	2	1	0	1	3	0	0
Bger_14667	3	2	1	2	1	5	4	4	5	3	101	56	567	675	229	292	236	465	290	116	291	275
Bger_14668	5	5	2	6	1	2	0	0	0	0	1	0	0	0	0	0	0	2	0	0	0	1
Bger_14669	135	71	36	57	28	84	217	121	381	148	802	335	153	122	146	186	68	194	110	138	142	119
Bger_14670	681	561	391	810	175	419	570	469	871	432	1180	568	203	207	351	395	138	363	236	219	478	446
Bger_14671	476	270	271	802	79	287	38	73	15	6	21	11	7	0	5	14	7	15	12	5	8	6
Bger_14672	402	202	275	323	60	185	71	77	30	12	45	35	15	14	19	14	14	22	8	5	7	9
Bger_28376	0	0	0	0	0	0	0	0	0	0	0	0	0	0	0	0	0	0	0	0	0	0
Bger_28073	1	0	0	1	0	3	2	1	0	0	3	4	1	3	0	0	0	1	0	1	0	4
Bger_28271	1538	720	624	1194	246	687	33	92	172	45	595	192	107	126	143	263	50	134	77	88	23	26
Bger_27941	74	91	63	131	10	71	6	6	60	4	39	9	15	11	13	4	8	7	8	7	6	7
Bger_24408	32	19	6	8	0	9	9	22	11	17	43	27	8	11	23	18	8	17	17	11	10	10
Bger_24409	5	0	0	1	0	1	3	8	4	2	6	7	1	0	1	2	2	1	1	0	6	0
Bger_24410	0	0	0	1	0	0	0	1	4	0	1	3	3	1	4	0	1	1	1	0	0	1
Bger_16259	76	109	6	46	3	21	15	23	31	48	61	68	113	111	219	147	60	82	83	121	170	179
Bger_16258	4	1	0	0	0	0	0	0	1	0	5	0	2	1	1	6	0	6	4	2	3	1
Bger_16261	8	4	0	3	0	1	0	1	2	1	9	10	3	8	14	19	14	15	34	20	25	17
Bger_16260	6	5	0	0	0	0	0	1	2	5	1	3	2	0	1	4	3	0	3	5	6	3
Bger_16262	11	12	3	11	0	2	1	7	1	2	20	4	1	3	6	11	4	6	11	11	8	8
Bger_16264	2	2	0	0	0	0	0	0	0	0	2	2	3	2	1	5	3	9	1	5	17	8
Bger_16270	0	0	0	0	0	0	2	0	0	0	0	0	0	0	0	0	0	0	0	0	0	0
Bger_16263	3	3	0	0	0	0	0	2	3	5	19	5	9	4	8	15	9	16	9	16	39	24
Bger_16265	0	0	0	0	0	0	0	0	0	0	0	0	0	0	0	0	0	0	0	0	0	0
Bger_16266	374	244	4	13	16	28	81	74	214	193	1186	853	335	174	575	517	362	394	611	462	421	376
Bger_16267	0	0	0	0	0	0	0	1	0	0	10	5	2	0	0	1	0	0	1	1	2	0
Bger_16269	0	1	0	0	2	1	20	36	6	6	31	23	16	14	22	22	7	5	8	9	2	5
Bger_16272	44	31	3	16	5	6	112	154	68	106	164	180	70	47	130	125	43	45	84	49	42	28
Bger_16268	61	81	16	68	1	21	1	8	42	18	209	146	379	251	71	98	63	165	82	71	39	40
Bger_16271	19	21	4	18	0	7	6	10	0	3	5	3	1	0	0	3	0	1	0	0	1	0
Bger_18390	55	30	5	29	0	12	3	12	40	20	99	58	80	46	20	31	24	28	53	18	79	67
Bger_18391	0	0	0	0	0	0	0	0	0	0	1	0	0	0	0	0	0	0	0	0	0	0
Bger_18395	7	4	0	4	0	4	2	5	1021	715	30	32	7	8	3	7	7	21	13	7	1	3
Bger_18397	0	0	0	0	0	0	0	0	0	0	0	0	0	0	0	0	0	0	0	0	0	0
Bger_18394	2	0	0	0	1	0	1	1	0	0	7	2	6	6	2	4	2	2	1	0	4	2
Bger_18392	0	0	0	0	0	0	1	0	0	0	0	1	0	0	0	0	0	0	0	0	1	0
Bger_18393	6	2	0	5	0	2	0	1	0	2	2	2	0	0	0	0	1	0	4	2	0	2
Bger_18396	4	18	2	28	2	7	0	2	4	6	5	0	4	0	0	2	1	42	0	2	1	0
Bger_18398	273	367	184	464	64	221	47	109	27	20	78	69	16	7	22	18	11	19	18	19	18	16
Bger_18402	0	0	0	0	2	0	1	0	4	2	7	5	141	117	19	72	31	182	17	4	162	97
Bger_18401	3	1	0	0	0	0	3	1	2	4	60	98	175	175	64	58	38	52	52	35	133	156
Bger_18403	4	4	3	2	4	5	8	3	11	7	36	19	802	701	70	202	108	391	76	53	581	439
Bger_18400	0	0	0	0	0	0	0	0	0	0	0	0	0	0	0	0	0	0	0	0	0	0
Bger_18399	72	173	40	151	12	45	8	35	2	5	14	14	4	3	10	4	8	5	5	4	6	8
Bger_18404	40	53	20	68	9	37	36	50	16	11	30	22	10	7	11	17	3	16	9	7	8	8
Bger_22645	0	0	0	0	0	0	0	0	0	0	0	0	0	0	0	0	0	0	0	0	0	0
Bger_22646	0	0	0	0	0	0	0	0	0	0	0	0	0	0	0	0	0	0	0	0	0	0
Bger_22647	0	0	0	0	0	0	0	0	0	0	0	0	0	0	0	0	0	0	0	0	0	0
Bger_22649	459	198	68	154	35	82	248	117	434	111	458	188	125	82	145	212	60	174	104	93	117	100
Bger_22648	0	0	0	0	0	0	0	0	0	0	0	0	0	0	0	0	0	0	0	0	0	0
Bger_22651	0	0	0	0	0	1	2	0	3	0	6	3	1	2	0	0	1	1	0	0	2	0
Bger_22650	0	0	0	0	0	1	0	0	0	0	1	0	0	0	0	1	0	0	0	0	0	0
Bger_22652	0	0	0	0	0	0	2	0	0	0	2	1	0	0	0	0	0	1	0	0	0	0
Bger_22655	0	0	0	0	0	0	0	2	0	0	1	0	0	0	1	0	0	0	0	0	0	0
Bger_22653	54	101	30	69	10	41	36	81	49	41	72	68	28	22	49	54	31	31	36	34	42	39
Bger_22654	252	292	121	230	43	122	129	144	136	106	219	181	88	55	140	172	68	106	114	79	128	89
Bger_22656	1	0	0	0	1	0	2	0	1	1	4	2	1	0	1	2	0	0	1	1	1	1
Bger_19361	312	410	204	626	57	266	37	86	24	9	36	23	4	4	3	3	4	6	4	13	8	4
Bger_19360	597	400	459	598	74	209	33	55	16	12	35	22	4	4	3	7	5	15	10	9	17	7
Bger_19359	450	340	252	336	34	151	32	52	19	14	30	8	5	2	7	11	1	16	7	5	17	4
Bger_19362	318	308	212	344	87	204	200	173	125	56	157	95	24	20	12	25	8	18	13	29	21	21
Bger_19364	0	0	0	0	0	0	0	0	0	0	0	1	0	0	0	0	0	0	0	0	0	0
Bger_19365	0	0	0	0	0	0	0	0	0	0	0	0	0	0	0	0	0	0	0	0	0	0
Bger_19358	23	11	10	14	2	7	16	7	16	9	34	21	1	5	6	5	4	9	4	6	6	4
Bger_19357	11	0	0	0	0	0	3	0	2	2	7	3	1	1	0	0	0	2	1	0	1	1
Bger_19363	0	2	8	1	1	3	2	5	1	0	3	2	0	0	1	2	2	0	2	3	2	1
Bger_19366	27	15	23	25	16	19	363	129	208	92	301	230	15	10	9	12	14	20	10	9	4	6
Bger_19368	197	175	120	219	36	104	73	85	24	12	45	31	21	9	5	19	3	15	7	10	13	7
Bger_19370	624	1998	117	1849	339	2066	3186	13269	1948	3090	2956	6857	2369	2446	2165	2111	1208	1864	1813	1703	2261	1906
Bger_19369	207	298	125	368	39	148	179	118	66	30	79	32	26	19	20	30	6	24	16	13	20	9
Bger_19371	261	399	152	471	91	381	224	311	112	76	260	203	52	41	140	174	45	139	91	94	191	159
Bger_19367	6	1	7	2	1	0	49	13	38	16	34	25	1	1	0	1	1	1	3	2	0	2
Bger_07206	499	846	216	1347	73	411	94	231	62	36	73	91	25	11	21	35	15	36	17	31	28	19
Bger_07209	89	98	44	157	10	45	24	37	25	20	109	145	349	279	77	124	134	177	147	58	92	86
Bger_07210	0	0	0	0	0	0	0	2	4	4	3	7	22	18	21	25	7	17	8	10	30	24
Bger_07207	98	38	0	12	7	4	93	91	10	23	81	33	98	67	62	81	37	91	101	93	69	59
Bger_07208	44	55	14	88	3	22	6	17	6	3	26	16	34	15	36	40	16	72	50	64	42	34
Bger_07211	636	732	418	1034	87	319	14	115	32	23	47	25	30	36	29	36	18	46	38	28	30	30
Bger_07215	355	481	270	750	181	612	359	517	190	125	283	217	152	83	106	136	47	110	93	82	86	68
Bger_07216	67	41	39	33	10	9	0	7	6	5	79	18	16	18	18	16	14	18	8	7	4	3
Bger_07214	398	420	301	667	52	209	23	75	25	12	26	27	4	7	7	9	4	9	8	10	7	5
Bger_07212	276	211	281	414	42	140	43	49	30	12	59	25	10	5	6	8	5	13	10	12	10	5
Bger_07213	58	48	28	104	5	25	5	12	7	3	8	5	1	1	1	3	0	5	1	2	5	0
Bger_07220	1	1	0	0	0	2	0	1	2	0	0	0	1	0	0	1	0	4	1	0	0	1
Bger_07218	12	6	8	4	2	1	2	3	0	1	0	2	29	32	1	0	4	13	7	9	12	9
Bger_07219	7	5	9	6	5	4	0	1	0	1	0	0	2	4	0	1	1	4	1	0	12	9
Bger_07217	1	0	0	0	0	0	0	1	1	1	1	1	2	1	2	3	0	0	1	1	0	2
Bger_07221	0	0	0	0	0	0	0	1	3	2	0	1	0	0	0	0	0	1	0	0	0	0
Bger_07223	49	54	35	101	16	51	0	7	7	5	0	1	63	53	14	21	17	48	22	22	69	58
Bger_07222	129	285	163	439	42	249	1	21	2	1	0	0	26	34	2	3	1	17	14	9	30	18
Bger_07226	146	123	31	74	7	48	114	139	233	131	388	105	88	142	84	105	40	84	71	62	92	78
Bger_07227	1036	718	567	1130	227	923	124	177	80	38	121	73	51	31	34	61	29	39	23	25	39	23
Bger_07225	565	650	313	611	71	320	32	107	64	38	70	56	26	25	51	40	32	44	39	28	54	52
Bger_07224	61	73	41	107	18	42	0	7	7	5	0	0	58	45	14	18	13	43	19	18	51	45
Bger_07228	136	139	117	216	25	82	43	42	15	7	20	7	14	5	13	13	4	5	5	7	11	4
Bger_15600	18	5	0	0	0	0	0	0	55	28	17	16	20	12	28	50	47	138	51	65	15	15
Bger_15602	63	98	16	87	14	35	76	73	19	12	25	25	2	6	16	20	4	16	10	13	2	3
Bger_15604	0	1	0	0	0	0	1	3	0	0	2	1	0	1	1	0	0	1	0	0	2	0
Bger_15607	851	594	625	891	230	750	303	250	385	144	658	296	158	113	124	158	61	129	88	82	96	94
Bger_15606	177	137	27	293	19	117	241	238	189	117	329	230	110	95	110	135	44	112	62	94	115	109
Bger_15601	650	508	396	577	145	473	66	106	39	19	117	31	33	26	49	37	30	35	25	19	26	24
Bger_15611	130	197	43	282	10	103	39	48	33	16	66	29	16	15	34	49	7	21	17	24	21	12
Bger_15608	1193	2383	686	2713	206	1599	210	497	58	64	71	89	34	22	43	40	27	59	54	51	59	34
Bger_15603	343	225	259	266	84	105	176	144	74	35	94	50	22	22	34	34	9	33	27	21	16	15
Bger_15610	0	0	0	0	0	0	0	0	0	0	0	0	0	0	0	0	0	0	0	0	0	0
Bger_15605	433	330	227	698	78	307	430	531	367	179	582	332	161	152	189	242	73	194	118	149	177	164
Bger_15609	41	36	4	12	0	2	3	4	31	10	30	28	13	11	76	103	11	67	33	44	2	3
Bger_15612	57	46	23	53	9	35	0	4	1	0	0	0	0	0	0	0	0	0	3	1	1	3
Bger_18928	0	7	0	7	0	2	0	0	1	3	4	8	3	5	1	1	0	0	0	0	0	0
Bger_18926	19	28	35	41	5	24	3	3	35	20	137	56	32	18	11	13	5	3	8	1	2	0
Bger_18927	0	0	0	0	0	0	0	0	0	0	0	0	0	1	0	0	0	0	0	0	0	0
Bger_18929	8	13	2	15	1	9	3	3	5	8	3	8	4	4	3	3	1	1	1	1	2	2
Bger_18930	12	3	3	16	0	1	0	0	0	0	1	0	0	0	0	0	0	0	0	0	0	0
Bger_18933	0	0	0	0	0	0	0	0	0	0	0	0	0	0	0	0	0	0	0	0	0	0
Bger_18932	0	0	0	0	0	0	0	0	0	0	0	0	0	0	0	0	0	0	0	0	0	0
Bger_18931	0	0	0	0	0	0	0	0	0	0	0	0	0	0	0	0	0	0	0	0	0	0
Bger_18934	3	0	1	1	0	0	0	1	0	0	1	0	0	0	0	0	0	0	0	1	9	5
Bger_18938	2233	598	0	3	0	0	0	0	0	2	0	0	0	34	0	3	0	5	5	36	18643	16832
Bger_18940	1711	560	0	1	0	0	0	0	0	3	1	0	0	92	0	22	0	19	26	141	47284	49676
Bger_18939	3084	803	0	1	0	0	1	0	0	1	0	0	0	51	0	5	0	4	9	57	20791	20381
Bger_18937	31	2	0	0	0	0	0	0	0	0	0	0	0	0	0	0	0	0	0	0	464	379
Bger_18936	1855	96	0	2	0	0	0	0	0	1	1	0	0	1	0	1	0	0	0	4	1850	1116
Bger_18941	1727	324	0	0	0	0	0	0	0	0	0	0	0	37	0	1	0	6	7	45	17927	17423
Bger_18935	0	0	0	0	0	0	0	0	0	0	0	0	0	0	0	0	0	0	0	0	0	0
Bger_18942	75	22	1	25	2	8	1	4	1	0	0	1	0	8	0	1	0	2	5	11	6006	4602
Bger_28172	0	2	0	0	0	0	0	0	0	2	3	4	0	1	1	0	1	0	0	0	0	0
Bger_22423	0	2	0	1	8	13	26	25	12	4	15	10	6	2	4	3	1	0	3	1	4	4
Bger_22424	1360	1012	1023	1722	258	1019	456	460	308	112	491	185	132	90	108	164	67	119	103	61	78	65
Bger_22421	0	0	0	0	1	0	2	2	0	0	1	3	0	0	1	0	1	0	0	0	1	0
Bger_22425	183	117	118	237	56	256	298	184	221	49	165	82	46	29	35	30	16	25	17	27	11	18
Bger_22422	1138	883	845	1418	214	765	334	401	228	88	483	194	133	80	92	154	62	110	96	59	75	59
Bger_23665	1873	3416	383	3684	786	4563	4226	7346	1176	1273	898	2477	284	205	377	426	162	320	278	260	181	163
Bger_23662	472	400	184	484	452	759	2163	2617	541	381	865	739	492	300	273	311	140	235	230	194	312	273
Bger_23664	1393	651	101	178	42	173	82	99	788	1263	5805	5473	1302	1550	4487	3946	2173	3285	3715	3788	2366	2406
Bger_23661	445	1080	119	1172	574	2893	3835	7752	946	1525	1018	1948	792	714	886	808	404	640	616	626	495	355
Bger_23663	2	1	0	0	7	1	10	6	2	2	9	0	0	2	0	1	0	1	0	0	0	0
Bger_23666	0	0	0	1	0	0	1	0	0	0	0	1	0	0	0	0	0	0	0	0	0	1
Bger_24595	0	0	0	0	0	0	0	0	0	0	0	0	0	0	0	0	0	0	0	0	0	0
Bger_24596	18	40	3	51	2	12	1	1	2	1	4	4	5	4	3	0	0	1	4	1	2	0
Bger_24601	1	0	0	0	0	0	0	0	0	1	0	0	0	0	0	1	0	1	0	0	2	0
Bger_24597	0	0	0	0	0	0	0	0	0	0	0	0	0	0	0	0	0	0	0	0	0	0
Bger_24598	0	0	0	0	0	0	0	0	0	0	0	0	0	0	0	0	0	0	0	0	0	0
Bger_24594	0	0	0	0	0	0	0	0	0	0	0	0	0	0	0	0	0	0	0	0	0	0
Bger_24600	531	281	25	48	9	40	31	34	116	106	158	142	228	183	134	224	66	133	104	62	94	47
Bger_24599	1	0	3	0	0	1	0	3	2	1	1	2	1	4	0	1	1	3	0	0	0	0
Bger_27536	0	0	0	0	0	0	0	0	0	0	0	0	0	0	0	0	0	0	0	0	0	0
Bger_27537	143	80	88	204	12	50	2	36	2	1	4	0	4	0	2	6	1	5	2	3	2	3
Bger_03786	0	0	0	0	0	0	0	0	0	1	0	1	0	0	2	0	0	0	0	0	0	0
Bger_03784	342	479	113	330	32	354	52	60	175	66	52	26	14	7	17	19	12	18	22	15	29	18
Bger_03787	19	16	11	10	0	12	21	19	27	10	48	49	13	9	14	10	6	16	11	8	3	9
Bger_03789	2	0	5	1	1	0	0	3	0	0	0	1	0	2	0	0	0	0	0	0	0	0
Bger_03790	16	7	2	4	2	11	12	10	6	4	8	5	80	114	824	679	358	435	707	526	90	205
Bger_03785	520	707	230	575	109	410	235	340	164	103	219	206	79	67	77	90	45	67	72	48	49	42
Bger_03791	50	93	1	47	2	14	18	23	11	6	11	6	106	89	136	229	133	178	266	150	65	120
Bger_03788	347	92	187	248	51	104	58	61	51	11	101	28	17	19	13	21	4	29	8	11	12	12
Bger_03792	44	72	13	65	5	34	15	14	32	81	115	56	94	65	366	300	48	163	137	124	16	18
Bger_03793	0	0	0	0	0	1	0	0	0	0	4	0	0	0	0	0	1	0	0	0	0	0
Bger_03794	1128	994	432	1333	339	1031	882	772	423	165	460	279	214	163	191	223	73	193	140	128	104	87
Bger_03797	29	53	2	41	3	20	4	29	6	3	9	1	5	5	4	8	1	11	2	1	8	7
Bger_03795	12	11	0	1	4	5	38	42	95	86	90	102	32	15	25	53	14	28	28	25	39	35
Bger_03796	166	280	43	233	37	164	201	203	361	325	427	387	389	402	207	276	132	454	176	154	890	588
Bger_03798	18	15	3	0	1	1	109	16	15811	7806	2090	2168	1044	542	13	8	413	32	131	420	137	129
Bger_03799	0	0	0	0	0	0	0	0	0	1	1	0	0	0	0	0	0	0	0	0	0	0
Bger_03800	298	243	319	393	44	106	24	61	19	13	72	28	11	17	9	9	14	18	10	19	16	7
Bger_03805	1112	759	597	894	120	398	230	189	314	114	198	118	48	25	40	57	22	36	45	49	61	46
Bger_03801	17	11	1	23	3	14	3	3	0	1	5	1	20	41	0	1	2	14	6	7	14	18
Bger_03804	0	0	0	0	0	0	0	0	0	0	1	0	1	0	2	0	1	0	0	0	0	0
Bger_03802	2	1	0	1	2	0	0	1	1	0	0	1	9	3	1	1	0	7	1	2	5	7
Bger_03810	586	802	341	830	383	1078	634	898	157	71	108	108	209	198	70	93	35	99	42	62	78	54
Bger_03808	12	10	7	11	5	4	19	11	38	17	71	37	9	6	14	26	10	27	31	27	15	14
Bger_03807	4496	5331	1388	4165	2755	4403	15436	21293	9012	5777	19487	19106	8406	7257	7644	9369	4759	8481	9276	6441	8345	6300
Bger_03814	7	9	1	2	0	5	3	4	1	1	2	2	0	0	1	0	1	1	2	1	0	0
Bger_03816	27	46	2	30	4	18	1	12	1	1	15	5	5	0	1	1	0	1	1	1	0	0
Bger_03815	33	69	7	53	4	27	2	11	0	1	7	11	7	0	2	0	1	2	1	1	0	0
Bger_03817	0	0	0	0	0	0	0	0	0	0	0	0	0	0	0	0	0	0	0	0	0	0
Bger_03811	222	331	85	406	28	188	105	185	106	78	77	136	74	53	50	62	27	48	29	39	41	47
Bger_03806	239	129	197	238	28	69	31	36	36	11	79	38	16	17	14	22	8	26	13	9	12	8
Bger_03803	923	724	454	867	126	312	750	696	591	445	402	278	155	117	172	163	77	137	107	110	140	99
Bger_03809	246	467	154	732	45	243	75	139	33	34	56	59	21	16	18	27	12	20	20	18	21	18
Bger_03813	1	0	0	0	0	0	0	0	0	0	0	0	0	0	0	0	0	0	0	0	0	0
Bger_03812	668	675	357	642	82	289	204	240	280	159	642	275	106	128	174	184	61	159	144	113	115	98
Bger_03818	3	1	0	0	0	0	1	2	1	2	1	3	2	0	0	0	0	1	0	0	0	0
Bger_03819	0	0	0	0	0	0	0	2	1	0	0	0	0	0	0	0	0	0	0	0	0	0
Bger_03820	0	0	0	0	0	0	0	0	0	0	0	0	0	0	0	0	0	0	0	0	0	0
Bger_03822	18	12	1	4	6	11	55	64	16	17	69	32	7	8	8	4	2	3	8	11	13	7
Bger_03821	1	4	0	0	0	5	5	7	2	1	5	10	1	1	2	1	0	1	1	1	1	4
Bger_03824	0	0	0	0	0	0	0	0	0	0	0	0	0	0	0	0	0	0	0	0	0	0
Bger_03823	0	0	0	0	0	0	0	0	0	0	0	1	0	0	0	0	0	0	0	0	0	0
Bger_03825	0	0	0	0	0	0	0	0	0	0	0	0	0	0	0	0	0	0	0	0	0	0
Bger_24767	3257	2663	2598	4686	1013	4022	65	493	0	3	3	0	1	0	3	10	31	93	47	60	59	42
Bger_24769	37	28	26	29	1	17	0	8	8	3	115	54	31	15	7	8	6	7	8	9	4	3
Bger_24768	2	2	0	4	0	0	0	0	0	0	6	1	1	0	0	0	0	0	0	1	0	1
Bger_24766	3316	2728	2639	4749	1018	4060	98	535	734	227	143	65	40	18	16	31	44	104	59	71	64	47
Bger_22117	0	0	0	0	0	0	0	0	0	0	0	0	0	0	0	0	0	0	0	0	0	1
Bger_22118	16	16	0	0	1	1	15	12	88	41	144	91	43	29	73	84	14	54	27	41	37	30
Bger_22113	88	61	73	141	117	161	408	248	224	58	148	125	16	15	32	57	6	27	14	22	15	6
Bger_22112	0	0	0	0	0	0	0	0	0	0	0	0	0	0	0	0	0	0	0	0	0	0
Bger_22115	769	660	323	740	287	531	734	744	359	188	379	252	151	134	124	194	57	133	94	85	64	66
Bger_22119	36	26	0	9	1	6	13	25	72	50	138	81	58	46	91	97	30	70	42	27	47	24
Bger_22114	126	134	99	342	48	127	118	168	106	64	149	102	48	65	47	79	26	69	37	29	59	39
Bger_22116	467	229	64	182	63	127	356	278	433	171	655	364	208	160	247	339	77	242	135	123	143	105
Bger_28329	344	153	329	441	108	239	133	134	147	31	90	53	50	53	39	70	11	51	18	25	34	26
Bger_25451	29	10	0	2	18	20	67	82	17	16	49	37	6	6	14	12	2	6	8	17	6	3
Bger_25452	16	2	0	2	7	13	43	43	9	11	14	18	3	4	9	6	0	3	6	5	3	4
Bger_17493	510	596	460	571	89	300	3	47	0	4	15	8	22	11	9	16	11	25	11	20	8	14
Bger_17492	88	166	57	121	9	68	1	15	0	3	12	1	6	4	2	3	3	8	3	3	4	5
Bger_17498	0	0	0	0	1	1	2	2	1	0	1	0	0	0	2	0	0	2	0	0	0	0
Bger_17500	663	1295	361	1161	62	371	111	217	301	259	710	454	429	296	294	432	273	427	450	188	247	245
Bger_17495	784	843	315	1133	177	646	722	743	491	216	707	462	185	116	130	203	61	190	122	123	130	95
Bger_17497	1	0	0	0	0	0	0	3	0	0	0	0	0	0	0	0	1	0	0	0	0	1
Bger_17494	1	2	2	0	0	0	1	0	4	1	1	2	0	1	0	0	0	0	0	0	0	0
Bger_17499	5	2	4	3	1	3	0	1	2	1	6	0	2	0	3	3	1	1	1	2	0	0
Bger_17496	603	141	0	4	4	8	7	10	102	34	335	174	171	118	108	192	45	159	96	84	130	87
Bger_27642	5	8	1	23	0	2	0	1	0	0	0	0	0	0	0	0	0	0	0	0	0	0
Bger_27643	0	0	0	0	0	0	0	0	0	0	0	0	0	0	0	0	0	0	0	0	0	0
Bger_27483	5	2	2	1	2	4	0	0	0	0	0	0	0	0	0	0	0	0	0	0	0	0
Bger_27482	19	19	13	17	0	20	0	1	1	37	1	3	15	14	58	72	40	50	78	35	1	1
Bger_28268	5	9	0	5	0	11	7	7	5	10	13	18	4	0	9	7	2	0	4	4	1	2
Bger_07528	171	43	75	123	43	78	276	94	368	59	385	152	107	84	70	81	28	77	46	40	35	27
Bger_07529	0	0	0	0	0	0	19	1	20	1	20	10	2	1	0	0	1	3	1	0	1	1
Bger_07531	8	8	0	1	0	2	4	15	5	7	28	19	84	51	10	11	1	7	3	5	5	7
Bger_07530	0	0	0	0	0	0	0	0	0	0	0	0	0	0	0	0	0	0	0	0	0	0
Bger_07536	853	480	665	822	174	331	389	253	347	105	607	190	231	183	185	253	60	243	136	105	186	187
Bger_07535	0	0	0	0	0	0	0	0	0	0	0	0	0	2	1	0	0	1	0	0	0	0
Bger_07534	0	0	0	0	0	0	0	0	0	0	0	0	0	0	1	0	0	1	0	0	0	0
Bger_07533	1	0	0	0	0	0	0	0	1	0	1	0	1	0	0	4	1	1	2	0	3	0
Bger_07532	0	0	0	0	0	0	0	0	3	21	22	34	0	3	242	248	15	81	43	91	0	0
Bger_07538	204	187	118	164	22	82	27	31	69	37	93	78	41	20	31	38	12	21	21	22	29	21
Bger_07540	0	0	0	0	0	0	0	0	0	0	0	0	0	0	0	0	0	0	0	0	0	0
Bger_07539	5	2	0	0	0	0	0	0	1	0	0	1	0	0	0	0	0	0	0	0	11	2
Bger_07537	107	150	37	158	22	73	53	46	42	30	105	38	37	25	30	51	12	39	23	29	40	40
Bger_07541	390	479	82	504	36	153	234	237	205	93	295	169	79	81	95	107	33	97	77	64	69	63
Bger_07542	1	4	0	4	1	1	7	3	16	7	21	14	8	8	3	5	1	3	2	9	5	2
Bger_07544	728	650	460	1092	314	835	948	900	312	149	158	366	24	23	119	126	38	110	74	71	40	32
Bger_07551	53	19	30	43	5	18	7	16	23	2	17	14	20	6	4	4	4	7	3	5	6	0
Bger_07546	34	21	15	48	2	11	5	10	13	11	37	21	50	22	15	20	11	38	14	17	19	11
Bger_07548	116	55	82	89	23	37	72	52	31	12	76	32	25	21	28	29	14	19	17	7	10	7
Bger_07549	78	60	72	76	15	48	23	37	27	8	62	44	25	12	25	22	15	23	18	15	14	11
Bger_07545	57	37	42	59	11	13	10	13	2	2	24	17	4	7	4	9	3	2	3	6	3	5
Bger_07543	213	259	95	271	52	213	147	135	69	29	99	35	16	22	25	27	18	31	20	17	14	16
Bger_07556	0	0	0	0	0	0	1	1	0	0	1	0	0	0	0	0	0	0	0	0	0	0
Bger_07553	86	55	45	116	14	59	91	74	85	28	98	75	53	32	26	51	15	44	31	20	31	25
Bger_07554	1620	1240	558	1548	157	673	375	355	461	144	605	249	97	75	95	162	58	176	115	140	96	81
Bger_07547	0	0	0	0	0	0	0	0	0	0	0	0	0	0	0	0	0	0	0	0	0	0
Bger_07550	0	0	0	0	0	0	0	0	0	1	0	1	0	0	1	0	0	0	0	0	0	0
Bger_07552	703	604	482	1014	178	537	446	501	194	70	221	137	79	63	69	104	42	96	70	58	69	56
Bger_07555	900	711	347	1048	80	425	123	161	231	98	413	151	66	32	58	103	35	104	75	78	51	48
Bger_27069	10	23	1	10	0	8	5	12	52	32	440	194	129	70	29	37	7	10	6	9	24	12
Bger_06871	4	6	1	0	0	0	0	1	8	5	19	20	0	0	1	0	0	1	0	0	0	0
Bger_06876	384	272	167	491	53	180	219	182	757	398	762	644	171	171	253	388	105	283	220	188	262	176
Bger_06872	89	152	27	139	190	441	631	1170	149	71	210	146	158	120	72	81	32	61	43	46	52	29
Bger_06879	8	7	0	4	1	3	2	3	2	1	8	4	4	5	2	7	0	4	1	3	3	2
Bger_06875	323	262	189	305	48	137	82	69	51	12	74	51	15	10	15	27	20	47	26	25	35	18
Bger_06877	2	1	0	0	0	0	0	2	45	19	37	31	40	40	91	189	59	140	46	61	162	86
Bger_06873	0	0	0	0	2	0	2	1	0	1	3	1	1	1	0	0	0	0	0	0	0	0
Bger_06874	0	0	0	0	0	1	0	2	0	0	3	0	0	0	0	0	0	0	1	0	0	0
Bger_06878	1	1	0	0	1	0	2	4	2	3	2	8	4	1	1	2	3	1	2	1	1	0
Bger_06869	253	105	0	10	0	5	1	9	144	323	9018	12563	13766	11025	10161	6783	10699	7247	11885	3907	2797	3245
Bger_06870	16	9	0	0	0	0	0	0	34	61	915	802	605	443	723	419	644	362	1159	359	331	194
Bger_06880	2	1	0	1	0	1	1	5	1	0	3	1	1	1	7	5	1	1	0	3	0	0
Bger_06884	3	2	0	0	0	0	3	2	0	1	5	2	2	0	0	0	2	0	1	1	0	0
Bger_06881	0	0	0	0	0	0	0	0	17	16	152	177	128	64	48	76	37	29	49	9	6	11
Bger_06883	243	155	158	222	80	160	182	129	97	26	80	49	44	38	25	25	15	27	22	21	22	23
Bger_06890	500	445	327	458	134	288	550	517	184	111	295	169	147	86	113	103	60	106	86	66	116	83
Bger_06893	42	13	1	0	2	3	32	14	192	158	188	189	92	116	67	55	42	86	74	97	61	62
Bger_06889	497	302	463	606	171	358	296	313	101	55	239	107	71	34	43	45	22	43	30	43	28	24
Bger_06888	42	50	24	52	8	24	24	19	55	33	114	61	34	12	16	20	9	10	17	6	14	12
Bger_06886	65	70	43	62	15	41	46	33	84	54	115	56	23	15	21	30	10	18	19	12	20	15
Bger_06882	166	207	86	348	45	218	113	164	52	48	73	79	51	45	28	45	14	43	35	31	37	40
Bger_06894	82	147	68	128	38	71	105	155	47	31	39	36	45	17	36	21	20	18	14	16	23	15
Bger_06885	0	0	0	0	0	0	0	0	0	0	1	0	0	1	0	0	0	0	0	0	0	0
Bger_06892	0	0	0	0	0	0	1	0	0	0	0	0	0	0	0	0	0	0	0	0	0	0
Bger_06891	4	2	0	0	1	2	13	18	6	4	22	8	33	14	9	12	6	22	8	5	11	11
Bger_06887	0	1	0	0	1	0	0	0	0	0	0	0	1	1	0	0	0	0	0	0	0	0
Bger_11245	2	0	0	0	0	1	1	1	8	7	1	1	1877	1208	154	360	425	1616	546	368	1441	1236
Bger_11246	0	3	0	0	0	1	0	1	0	0	6	2	5303	4664	3420	4951	4096	7532	4325	2686	9498	7160
Bger_11247	63	70	11	53	9	16	7	15	15	16	139	122	89	65	23	23	15	12	4	11	19	7
Bger_11249	287	672	95	600	29	358	100	112	108	68	144	165	59	40	37	90	47	70	70	65	86	66
Bger_11248	21	14	1	6	0	5	9	1	10	2	21	36	24	13	5	2	1	1	2	4	1	0
Bger_11250	725	937	152	515	23	163	30	67	84	51	150	109	394	249	119	140	125	237	166	161	212	209
Bger_11251	0	0	0	0	0	0	0	0	0	0	1	0	0	0	0	0	0	0	0	0	0	0
Bger_11253	205	224	73	309	25	123	28	64	30	20	89	79	46	25	49	31	24	29	27	20	19	15
Bger_11258	8	41	0	27	1	3	1	6	3	1	0	0	5	4	0	1	0	1	2	0	1	2
Bger_11252	52	89	31	104	6	33	3	12	1	9	26	11	22	6	18	10	7	12	6	3	4	5
Bger_11255	380	372	302	456	123	295	238	185	111	53	123	72	41	23	26	30	19	31	23	28	21	15
Bger_11256	666	465	573	832	128	458	77	116	303	174	219	98	120	86	107	100	47	75	66	53	50	41
Bger_11254	131	95	92	100	27	73	57	42	23	10	27	17	2	5	7	4	3	6	3	8	4	2
Bger_11259	3	4	0	2	0	1	3	4	0	0	6	2	2	0	2	3	3	0	2	0	0	1
Bger_11257	298	164	272	394	32	141	23	40	178	58	102	56	69	62	30	45	19	40	24	19	22	9
Bger_15487	1091	693	562	719	141	345	265	194	238	100	382	143	44	32	79	76	32	80	56	42	36	22
Bger_15488	96	85	33	84	24	71	142	157	76	32	132	74	46	56	26	61	12	58	18	24	28	23
Bger_15490	54	34	6	8	0	10	6	1	34	14	14	13	31	33	106	249	98	145	223	113	55	37
Bger_15489	316	179	216	290	23	144	95	67	72	17	58	22	20	18	21	27	14	28	14	12	9	16
Bger_15485	210	145	165	222	27	67	29	29	19	9	62	27	4	9	6	12	3	10	6	7	9	3
Bger_15483	14	10	2	21	2	4	11	14	1	0	44	21	38	21	10	11	3	2	0	4	8	7
Bger_15484	2	2	0	0	1	1	4	3	1	0	44	21	23	11	4	5	3	3	2	0	1	1
Bger_15486	128	104	92	77	24	72	33	42	38	24	128	69	20	20	27	25	7	17	18	16	16	11
Bger_15494	2	0	0	1	0	0	0	0	1	5	20	11	2	4	6	3	3	4	3	3	2	0
Bger_15493	0	5	0	3	0	5	0	5	17	21	84	64	13	9	18	10	10	13	10	8	3	0
Bger_15492	7	2	5	7	3	7	0	3	21	6	77	39	11	5	7	11	2	10	3	6	1	0
Bger_15491	2	4	3	8	0	5	1	1	9	2	47	25	6	2	1	5	2	1	4	1	1	0
Bger_26392	31	22	0	0	0	1	1	0	3	1	19	8	6	3	9	7	1	5	14	6	4	6
Bger_26393	2	5	0	9	0	6	2	11	5	1	53	17	22	14	7	9	3	9	9	3	3	2
Bger_26394	1	4	0	8	0	0	0	0	1	0	10	3	2	4	3	2	1	3	1	1	0	0
Bger_28369	0	0	0	0	0	0	0	0	0	2	0	2	0	0	1	1	0	0	0	0	0	0
Bger_05040	910	1846	434	1939	116	871	217	302	469	317	694	428	353	207	380	332	206	339	315	265	575	562
Bger_05043	445	555	182	506	35	210	175	140	221	139	357	223	76	79	117	134	49	132	107	80	63	63
Bger_05039	657	146	6	15	2	7	3	1	3	0	13	1	3	5	1	6	1	0	1	7	47	27
Bger_05055	728	1531	363	1029	87	460	127	248	31	28	26	53	9	5	21	25	15	31	30	27	23	22
Bger_05049	238	871	82	625	18	182	76	216	79	180	156	279	115	94	148	98	99	82	128	118	148	112
Bger_05050	474	662	220	1109	183	1198	250	451	250	241	472	587	399	267	202	255	136	294	228	206	272	160
Bger_05054	186	345	33	306	36	322	343	507	85	76	24	49	1	6	22	29	8	12	8	15	2	6
Bger_05048	988	1399	537	1503	90	523	47	167	22	9	20	14	0	3	25	19	10	28	6	16	22	22
Bger_05051	88	269	13	289	4	45	60	125	48	52	78	102	27	16	54	67	31	46	46	39	47	33
Bger_05056	868	864	572	1179	109	382	125	220	104	63	179	157	65	73	39	56	30	57	48	37	36	39
Bger_05045	242	328	136	275	9	51	4	30	4	4	17	9	9	6	9	11	6	17	13	9	11	7
Bger_05058	245	623	21	388	125	946	1804	7955	1335	3306	1931	8930	1910	1884	2252	1926	1314	1341	1964	1590	1811	1966
Bger_05046	107	113	65	122	7	26	6	10	6	3	4	5	6	1	8	3	3	9	2	2	4	2
Bger_05041	563	803	281	839	67	259	177	153	398	240	594	330	256	130	261	256	139	251	215	187	439	424
Bger_05042	921	2604	314	1642	164	1110	328	963	83	147	56	165	2	3	141	78	85	94	104	155	76	86
Bger_05047	150	492	49	377	24	237	98	259	137	186	207	292	163	130	171	174	112	143	165	124	156	152
Bger_05044	0	0	0	0	0	0	0	0	0	0	0	0	0	0	1	0	0	0	0	0	0	0
Bger_05053	29	88	4	74	7	48	60	191	37	65	47	80	56	35	47	40	32	29	29	34	49	33
Bger_05057	147	180	104	268	20	80	23	41	14	3	24	16	6	8	2	9	3	11	7	3	4	2
Bger_05052	272	544	53	584	48	205	513	577	1076	1085	1340	1222	261	320	900	851	374	733	545	478	1465	1102
Bger_05038	75	13	0	0	0	2	2	1	0	0	7	2	4	2	1	1	0	7	1	1	20	24
Bger_05065	481	284	330	474	74	180	94	154	123	105	229	207	70	33	62	70	37	67	50	64	67	53
Bger_05062	7	0	6	1	0	2	0	2	2	2	22	10	14	8	23	19	5	23	10	11	25	20
Bger_05060	80	32	8	3	10	1	21	16	85	68	97	93	167	142	130	131	88	174	129	142	258	244
Bger_05061	27	13	14	11	7	15	36	17	17	14	90	43	35	20	11	11	9	12	7	0	7	9
Bger_05059	1120	618	3	16	34	8	4	14	95	64	207	191	567	536	468	345	97	209	143	167	944	858
Bger_05063	1	4	5	8	0	1	1	10	2	3	47	34	28	13	41	35	22	32	38	24	88	79
Bger_05064	13	7	3	12	1	5	7	10	8	3	65	54	27	17	24	46	14	40	37	21	76	80
Bger_27541	4	1	0	3	1	2	0	0	0	0	2	1	0	1	2	0	1	0	0	1	1	0
Bger_08263	7	1	0	0	0	0	1	2	4	0	6	0	0	0	0	1	0	0	1	1	1	0
Bger_08264	0	0	0	0	0	0	0	0	0	0	0	0	0	0	0	0	0	0	0	0	0	0
Bger_08265	0	0	0	0	0	0	0	0	0	0	0	0	0	0	0	0	0	0	0	0	0	0
Bger_08266	1112	1326	420	1700	219	1451	128	348	164	76	329	197	147	57	71	83	49	108	73	54	86	61
Bger_08269	179	282	96	295	38	139	85	140	51	30	76	88	35	26	23	39	13	37	27	25	32	17
Bger_08268	8	28	0	13	3	14	24	71	16	18	31	53	16	21	20	26	10	13	12	14	18	6
Bger_08267	4	14	0	19	2	14	21	27	12	13	12	22	6	4	8	11	5	4	4	4	3	4
Bger_08270	22	58	3	34	9	26	38	57	22	13	58	48	26	20	17	33	11	21	16	12	18	8
Bger_08271	1	1	0	0	2	0	9	13	1	0	25	6	16	10	5	11	0	2	2	0	1	0
Bger_08275	0	3	0	0	0	2	1	1	0	2	3	0	0	0	1	1	1	2	0	0	5	0
Bger_08273	27	5	1	1	0	4	0	5	9	21	43	29	155	86	42	79	15	37	24	14	101	78
Bger_08278	367	625	124	580	85	336	387	540	224	175	264	351	115	92	88	100	46	117	75	91	75	58
Bger_08277	4	4	0	0	4	1	3	2	3	2	4	1	1	0	0	1	1	1	0	0	1	2
Bger_08274	5	4	1	4	1	3	6	14	2	2	5	5	3	0	0	2	2	0	0	0	3	1
Bger_08276	0	1	1	0	1	0	0	1	0	0	2	0	0	0	0	1	0	0	1	0	0	0
Bger_08279	0	1	0	1	0	1	2	0	2	0	1	0	0	0	1	2	1	0	1	0	0	0
Bger_08272	0	0	0	0	0	0	0	0	0	0	1	0	0	0	0	0	0	0	0	0	0	0
Bger_08281	1209	1101	1007	1620	143	459	34	137	308	110	154	70	265	155	65	66	44	168	49	61	160	129
Bger_08280	326	367	182	527	18	149	4	52	30	18	34	16	31	23	10	11	5	28	10	9	36	22
Bger_08282	0	0	0	0	3	0	0	0	0	0	0	0	1	1	0	0	1	4	0	1	1	4
Bger_08283	0	0	0	0	3	0	0	0	0	0	3	0	7	6	0	0	5	4	6	1	5	7
Bger_08284	0	0	0	0	0	0	0	0	0	0	0	0	0	0	0	0	0	0	0	0	0	0
Bger_08285	0	0	0	0	0	0	0	0	1	0	1	0	0	0	0	0	0	0	0	0	0	0
Bger_08286	0	0	0	0	0	0	0	0	0	0	0	0	0	0	0	0	0	0	0	0	0	0
Bger_08288	0	0	0	0	0	0	0	0	0	0	0	0	0	0	0	0	0	0	0	0	0	0
Bger_08287	0	0	0	0	0	0	0	0	0	0	0	0	0	0	0	0	0	0	0	0	0	0
Bger_08290	20	23	4	19	1	10	0	0	0	0	1	1	2	1	3	0	0	0	3	2	1	1
Bger_08289	331	272	121	334	8	45	9	25	10	2	26	15	7	5	3	7	1	9	1	5	11	5
Bger_08291	127	99	73	237	20	97	49	50	19	19	28	37	46	31	42	37	10	9	9	21	40	34
Bger_08293	182	392	94	365	32	204	85	163	55	56	107	92	55	33	52	47	32	50	37	42	45	33
Bger_08292	67	80	11	102	26	85	120	314	124	98	243	194	83	30	57	75	29	97	49	69	57	38
Bger_08294	144	123	36	114	51	99	240	157	207	70	455	202	88	56	74	97	35	70	36	54	38	35
Bger_16419	83	102	72	90	10	32	13	23	18	18	89	56	21	9	19	14	10	10	5	7	6	2
Bger_16420	36	61	37	42	6	23	14	26	14	20	65	55	16	18	10	13	6	14	11	10	9	5
Bger_16421	985	496	808	955	134	348	58	157	48	17	147	65	36	24	24	43	10	32	34	25	32	14
Bger_16424	2	0	3	0	1	3	2	4	12	14	43	27	2	3	207	216	26	95	49	72	0	0
Bger_16423	1	3	2	0	1	1	0	2	4	28	53	38	3	2	325	308	39	113	76	112	1	0
Bger_16427	155	160	56	252	15	97	30	51	28	13	59	48	40	26	18	37	13	26	22	23	22	18
Bger_16429	58	109	42	138	7	48	4	22	4	8	22	20	16	14	7	20	4	4	16	5	12	10
Bger_16426	3	1	1	0	0	0	0	0	0	1	87	20	33	39	10	27	1	17	2	3	0	3
Bger_16422	21	19	1	20	2	3	7	13	12	17	49	61	8	13	7	6	7	8	4	3	4	3
Bger_16425	0	0	0	0	0	0	1	1	1	7	2	9	2	0	19	27	3	0	0	3	0	0
Bger_16428	277	161	0	0	1	1	0	1	583	179	57	64	85	70	169	330	110	95	254	107	28	21
Bger_10200	0	0	0	0	0	1	0	0	0	0	0	0	0	0	0	0	0	0	0	0	0	0
Bger_10202	0	0	0	0	0	0	1	0	0	0	3	0	0	0	0	0	0	0	0	0	0	0
Bger_10199	245	366	111	558	38	259	165	249	113	95	141	127	97	45	66	75	31	72	52	43	56	41
Bger_10205	8	9	4	12	1	5	0	3	0	0	0	0	0	0	0	0	0	0	0	0	1	0
Bger_10201	2	1	1	2	0	2	17	4	18	4	27	9	6	7	1	6	1	4	1	2	0	5
Bger_10204	10	10	2	26	2	9	7	4	80	108	276	184	43	36	68	74	36	54	52	62	7	11
Bger_10207	0	0	0	0	0	0	0	0	0	0	0	0	0	0	0	0	0	0	0	0	0	0
Bger_10206	0	0	0	0	0	0	0	0	0	0	0	0	0	0	0	0	0	0	0	0	0	0
Bger_10203	0	1	0	0	0	0	0	0	1	0	2	0	0	0	1	0	0	0	1	0	0	0
Bger_10209	47	150	3	156	0	40	10	30	7	12	15	8	0	1	8	1	8	5	5	10	3	6
Bger_10211	428	1601	126	1339	19	291	80	259	5	24	10	14	4	10	25	28	33	34	25	62	21	47
Bger_10213	26	70	3	47	4	29	21	57	24	36	80	40	12	15	25	34	14	22	12	25	9	15
Bger_10212	13	27	2	11	5	15	37	40	39	37	127	99	19	18	26	28	14	23	18	22	7	18
Bger_10210	1	0	0	0	0	0	0	1	0	0	0	0	0	0	0	1	0	0	0	0	0	0
Bger_10208	57	197	4	216	1	51	33	41	73	28	90	79	8	6	16	13	14	14	8	14	4	10
Bger_10214	391	616	167	968	126	684	690	629	285	82	201	113	37	21	32	38	30	53	38	27	15	27
Bger_10215	0	0	0	1	0	0	0	0	0	0	0	0	1	0	0	0	0	0	1	0	0	0
Bger_10219	0	0	0	0	0	0	0	0	0	0	0	0	0	0	0	0	0	0	0	0	0	0
Bger_10221	278	157	132	298	24	125	15	29	303	120	5492	2121	3325	2650	1036	2045	677	2036	1249	966	647	477
Bger_10225	9	1	4	7	0	2	3	1	5	1	16	7	2	1	1	1	0	3	0	1	5	2
Bger_10222	45	41	17	59	5	18	3	17	0	0	1	0	0	1	0	0	0	2	0	1	5	2
Bger_10229	0	0	0	0	0	0	0	0	0	0	0	0	0	0	0	0	0	0	0	0	0	0
Bger_10223	501	383	246	524	72	207	183	174	157	73	330	172	59	40	52	98	36	62	47	48	25	22
Bger_10227	7	22	1	26	0	5	9	12	13	7	39	34	7	11	4	6	4	2	4	3	5	3
Bger_10230	1	2	0	1	1	1	0	0	0	0	1	3	0	0	0	0	0	0	0	1	0	0
Bger_10218	3	1	0	0	2	2	2	0	2	1	4	6	1	1	0	2	2	2	2	0	1	1
Bger_10216	38	3	0	3	0	2	23	9	152	59	465	299	98	59	205	307	108	173	171	82	43	50
Bger_10217	47	30	2	11	2	3	2	3	215	60	406	199	187	139	252	328	86	132	130	85	104	55
Bger_10224	289	260	133	324	37	105	33	56	42	21	86	40	7	9	11	25	14	16	10	16	8	7
Bger_10226	24	15	26	21	3	12	16	15	26	7	59	39	8	11	14	14	7	19	7	12	11	8
Bger_10220	2	5	0	2	0	5	56	105	144	372	11	22	35	36	29	30	29	44	53	25	30	32
Bger_10228	5	8	1	17	0	2	3	5	8	7	32	25	7	7	3	3	2	2	4	2	3	3
Bger_25389	117	153	33	193	3	44	29	27	51	21	16	14	4	0	9	7	14	10	14	11	8	9
Bger_25386	0	0	0	0	0	3	1	2	0	1	0	0	0	0	0	0	0	0	0	0	0	0
Bger_25387	89	40	27	70	18	44	90	80	64	28	104	62	12	3	9	18	16	3	28	5	17	8
Bger_25390	17	17	4	16	4	11	8	12	8	7	11	9	6	5	2	6	2	4	4	0	1	4
Bger_25388	17	21	5	34	6	17	21	29	20	11	29	21	3	1	3	5	3	1	15	0	6	8
Bger_26924	0	0	0	0	0	0	1	0	0	0	1	0	0	0	0	0	0	0	0	0	0	0
Bger_26925	462	553	43	364	48	256	748	1108	1125	956	2046	1372	721	849	797	844	363	858	593	486	1080	825
Bger_26922	386	345	230	482	32	162	10	61	8	12	52	18	11	4	15	9	4	15	9	12	11	9
Bger_26923	204	233	115	274	15	89	2	26	3	0	16	5	4	2	4	7	3	4	9	8	8	7
Bger_13378	10	5	0	1	6	2	10	4	28	14	9	12	30	28	9	6	10	26	11	14	24	20
Bger_13376	39	11	3	14	3	4	17	7	60	48	62	34	68	34	79	184	25	108	48	35	73	43
Bger_13377	3	2	0	1	1	5	11	16	23	3	7	6	16	16	12	21	7	34	12	13	16	22
Bger_13379	283	368	115	300	35	139	84	82	240	171	385	329	419	507	131	293	102	371	173	204	1000	887
Bger_13381	4	2	0	4	3	12	18	30	14	13	32	23	8	4	3	7	3	8	4	4	5	5
Bger_13380	93	260	13	275	2	36	2	23	0	6	1	0	1	0	2	1	4	11	8	14	10	8
Bger_13389	341	225	9	67	8	22	16	25	97	159	841	831	364	309	435	496	197	289	408	392	81	83
Bger_13386	0	0	0	0	0	0	0	0	0	0	0	0	0	0	0	0	0	0	0	0	0	0
Bger_13390	20	31	0	25	1	5	5	15	3	2	4	2	7	9	12	10	37	124	81	68	2	2
Bger_13388	0	0	0	0	0	0	0	0	0	0	0	0	0	0	0	0	0	0	0	0	0	0
Bger_13391	205	250	83	230	10	103	16	26	24	5	25	14	4	3	7	4	9	4	6	9	10	5
Bger_13382	117	191	18	251	14	77	111	181	50	34	40	56	15	15	29	33	24	37	26	23	13	13
Bger_13383	856	1513	392	1691	84	626	124	309	39	36	50	39	32	18	28	37	29	42	36	44	43	35
Bger_13387	82	69	48	123	5	29	6	22	6	2	34	13	10	5	8	7	7	5	6	10	7	2
Bger_13385	92	67	31	109	28	81	7	24	21	17	64	78	35	34	19	39	26	123	32	29	12	13
Bger_13384	485	489	186	390	33	129	95	90	307	100	274	65	108	85	77	89	49	80	86	59	74	69
Bger_25432	2	1	0	0	0	0	1	3	0	0	2	0	1	0	0	2	0	0	0	1	2	0
Bger_25433	0	0	0	0	0	0	0	0	0	0	0	0	0	0	0	0	0	0	0	0	2	0
Bger_25437	0	0	0	0	0	0	1	0	0	0	0	0	0	0	0	0	0	0	0	0	0	0
Bger_25439	0	0	0	0	0	0	1	0	2	0	1	0	1	0	0	0	0	1	0	0	0	0
Bger_25438	0	0	0	0	0	0	2	0	0	1	0	0	0	0	0	2	0	0	0	1	0	0
Bger_25436	0	0	0	0	0	0	0	0	0	0	0	0	0	0	0	0	0	0	0	0	0	0
Bger_25434	0	0	0	0	0	0	0	0	0	0	0	0	0	0	0	0	0	0	0	0	2	0
Bger_25435	0	0	0	0	0	0	0	0	0	0	0	0	0	0	0	0	0	0	0	0	2	0
Bger_26927	17	9	0	8	2	5	4	9	3	1	9	9	2	5	3	4	1	3	4	1	1	4
Bger_26926	30	51	4	23	1	9	4	20	5	13	29	32	16	11	40	31	13	14	26	29	16	15
Bger_23834	0	0	0	0	0	0	0	0	0	0	0	0	0	0	0	0	0	0	0	0	0	0
Bger_23837	45	28	0	15	2	17	36	34	61	32	159	88	29	17	36	35	9	29	24	31	26	35
Bger_23833	53	55	9	102	5	39	3	35	16	30	19	18	40	32	6	10	3	23	9	8	12	10
Bger_23835	134	98	92	107	35	123	58	42	191	87	467	141	83	49	133	153	52	110	90	83	71	52
Bger_23836	18	9	3	14	3	13	10	13	11	8	19	10	5	6	5	11	3	5	1	4	9	7
Bger_28119	1	1	0	3	0	1	4	7	0	1	4	5	7	4	2	2	0	1	0	2	4	4
Bger_28383	0	1	0	0	0	0	2	3	0	2	4	1	0	0	1	0	0	1	0	0	0	0
Bger_25447	0	0	0	0	0	0	0	0	0	0	0	0	0	0	0	0	0	0	0	0	0	0
Bger_25448	0	0	0	0	0	0	0	0	0	0	0	0	0	0	0	0	0	0	0	0	0	0
Bger_25449	4	3	0	1	0	2	0	2	3	1	1	0	0	2	0	1	1	0	0	1	0	1
Bger_25445	0	1	1	1	0	1	0	0	2	1	4	8	2	2	3	2	0	1	1	0	0	0
Bger_25446	2	5	1	3	0	1	0	1	4	0	3	2	0	1	2	0	0	0	0	1	1	0
Bger_25450	12	8	4	7	0	2	0	1	0	1	0	0	0	0	0	0	0	0	0	0	0	0
Bger_19098	479	295	257	405	35	110	24	40	15	4	37	17	17	14	9	16	4	15	7	13	17	11
Bger_19097	42	16	33	25	3	7	0	3	0	0	0	0	0	0	0	0	0	0	2	0	1	0
Bger_19099	4	3	1	0	1	3	27	24	15	4	15	12	7	1	0	0	1	0	2	1	1	0
Bger_19100	440	555	208	548	121	387	360	387	855	515	493	438	247	276	230	354	105	277	207	154	223	153
Bger_19103	49	64	21	40	3	29	0	3	0	0	0	0	0	2	0	0	1	2	0	0	0	0
Bger_19101	466	187	89	148	302	100	1022	790	727	248	1274	433	412	349	482	596	200	432	444	373	263	237
Bger_19102	100	115	37	93	9	63	3	7	93	55	54	49	35	27	64	75	17	36	43	59	25	21
Bger_19105	0	0	0	1	0	0	0	0	0	0	1	0	0	0	0	0	0	0	0	0	1	2
Bger_19104	5	9	4	9	2	7	0	1	0	0	8	4	0	3	1	2	1	2	1	0	0	0
Bger_19108	75	299	47	246	6	144	0	14	1	3	5	7	6	2	3	3	0	0	1	3	7	3
Bger_19107	38	227	33	222	9	93	0	16	1	1	3	1	2	1	3	1	5	3	1	3	4	8
Bger_19106	23	12	3	8	0	1	1	1	1	1	10	4	4	2	0	2	0	1	0	1	20	31
Bger_19109	158	271	91	285	29	169	0	22	29	8	34	26	16	6	4	6	0	4	4	6	9	5
Bger_26702	89	214	11	149	6	85	73	85	70	50	155	121	41	37	34	49	12	54	20	35	33	27
Bger_26703	66	70	17	70	10	70	2	11	1	2	27	15	10	9	4	4	0	3	3	2	2	2
Bger_26704	4	9	0	3	2	1	1	11	6	0	12	8	2	1	1	0	0	1	1	2	0	1
Bger_26701	0	0	0	0	0	0	1	1	0	0	0	0	1	0	0	0	0	1	0	0	1	0
Bger_12508	0	0	0	0	0	0	0	0	0	0	0	0	0	0	0	0	0	0	0	0	0	0
Bger_12509	0	0	0	0	0	0	0	0	0	0	0	0	0	0	0	0	0	0	0	0	0	0
Bger_12510	0	0	0	0	0	0	0	0	0	0	0	0	0	0	0	0	0	0	0	0	0	0
Bger_12512	60	56	26	59	11	68	1	9	0	0	5	3	0	0	0	1	1	1	3	2	0	1
Bger_12511	310	171	151	233	68	197	16	34	11	7	76	20	19	11	7	22	9	23	11	7	11	16
Bger_12513	0	0	0	0	0	0	0	0	0	0	0	0	0	0	0	0	0	0	0	0	0	0
Bger_12514	8	12	0	13	0	7	27	20	24	16	31	19	9	6	8	10	2	4	7	4	4	8
Bger_12516	317	235	180	366	32	139	8	40	12	6	27	10	2	3	7	4	1	8	4	4	7	4
Bger_12517	6	0	0	0	0	1	2	6	2	0	27	2	1	2	1	1	0	2	0	0	0	0
Bger_12518	3	3	1	5	0	2	0	1	0	2	2	0	0	0	1	0	0	0	0	0	1	0
Bger_12520	0	0	0	0	1	0	0	0	0	0	0	0	0	0	0	0	0	0	0	0	1	0
Bger_12530	0	1	0	2	0	0	0	2	0	0	7	2	2	2	1	0	1	0	0	1	0	0
Bger_12519	383	329	219	454	111	453	229	216	134	63	154	95	42	20	42	72	21	52	45	38	31	32
Bger_12525	0	0	0	0	0	0	0	0	0	0	0	0	0	0	0	0	0	0	0	0	0	0
Bger_12527	0	0	0	0	0	0	0	0	0	0	0	0	0	0	0	0	0	0	0	0	0	0
Bger_12522	0	0	0	0	0	0	0	1	0	0	0	0	0	0	1	0	0	0	1	0	0	0
Bger_12528	1387	967	655	1129	146	540	7	47	0	0	0	0	0	0	0	2	5	10	11	25	12	7
Bger_12521	0	0	0	0	0	1	0	0	0	0	0	0	0	0	0	0	0	0	0	0	0	0
Bger_12524	2	0	0	0	0	1	0	1	0	0	0	2	0	0	0	1	0	1	0	1	0	0
Bger_12515	979	734	439	924	161	579	386	365	259	112	525	253	86	73	91	111	46	129	81	84	80	68
Bger_12529	0	0	0	0	0	0	0	0	0	0	0	0	0	0	0	0	0	0	0	0	1	0
Bger_12523	0	0	0	0	0	0	0	0	0	0	0	0	0	0	0	0	0	0	0	0	0	0
Bger_12526	0	0	0	0	0	0	0	0	0	0	0	0	0	0	0	0	0	0	0	0	0	0
Bger_12531	0	0	0	0	0	0	0	0	0	0	0	0	0	0	0	0	0	0	0	0	0	0
Bger_12533	0	0	0	0	0	0	0	0	0	0	0	0	0	0	1	0	0	0	0	0	0	0
Bger_12532	0	0	0	0	0	0	0	1	1	0	1	0	0	0	0	0	0	0	0	0	0	0
Bger_12535	0	0	0	0	0	0	0	0	1	0	1	0	0	0	0	0	0	0	0	0	0	0
Bger_12534	0	0	0	0	0	0	0	0	0	0	0	0	0	0	0	0	0	0	0	0	0	0
Bger_12536	0	0	0	0	0	0	0	0	0	0	0	2	0	0	0	0	0	0	0	0	0	0
Bger_12538	0	0	0	0	0	0	0	0	0	0	0	0	0	0	0	0	0	0	0	0	0	0
Bger_12540	0	1	0	0	0	0	0	0	1	0	1	1	0	0	0	0	0	1	1	0	0	0
Bger_12537	0	0	0	0	0	0	1	1	2	0	1	1	0	0	1	0	0	0	1	0	0	0
Bger_12539	0	0	0	0	0	0	0	0	0	0	0	0	0	0	0	0	0	0	0	0	0	0
Bger_28057	0	0	0	0	0	2	0	4	25	12	56	38	49	63	17	13	30	37	33	32	132	352
Bger_26559	0	1	1	1	0	1	0	1	0	1	12	4	2	3	1	1	0	3	0	0	0	2
Bger_26561	0	0	0	0	0	0	0	0	0	0	0	0	0	0	0	0	0	0	0	0	0	0
Bger_26560	0	0	0	0	0	0	0	0	0	0	0	0	0	0	0	0	0	0	0	0	0	0
Bger_17980	0	0	0	0	0	0	0	0	0	0	0	2	0	0	0	1	0	1	0	0	0	0
Bger_17981	0	1	0	0	0	0	2	0	0	0	0	0	0	0	0	0	0	1	0	0	0	0
Bger_17982	0	0	0	0	0	0	0	0	0	0	0	0	0	1	0	0	0	0	0	0	0	0
Bger_17979	0	0	0	0	0	0	0	0	1	0	0	3	0	0	0	1	0	1	0	0	0	0
Bger_17983	0	0	0	0	0	0	0	0	0	0	0	0	0	0	0	0	0	0	0	0	0	0
Bger_17987	2	6	0	4	3	5	9	18	3	6	16	10	9	2	7	3	4	3	1	3	5	3
Bger_17985	0	0	0	0	0	0	0	0	0	0	0	0	0	0	0	0	0	0	0	0	0	0
Bger_17984	1	0	0	0	0	0	0	0	0	0	0	0	0	1	0	1	0	2	0	0	1	0
Bger_17986	0	0	0	0	0	0	0	1	0	0	0	0	0	0	0	0	0	0	0	1	0	0
Bger_17988	0	0	0	0	0	0	1	0	0	0	1	0	0	0	0	0	0	0	0	0	0	0
Bger_17989	0	0	0	0	0	0	1	0	0	0	0	0	0	0	0	0	0	0	0	0	0	0
Bger_17990	184	223	68	242	13	109	39	44	67	60	176	162	51	35	35	62	35	51	54	39	15	22
Bger_17991	0	0	0	0	0	0	0	1	0	0	0	0	0	0	0	0	0	0	0	0	0	0
Bger_13867	208	194	103	315	40	130	168	187	123	39	121	96	57	68	32	52	11	67	27	31	48	33
Bger_13864	585	517	308	611	69	326	187	218	209	66	241	139	61	51	66	115	19	82	51	54	53	42
Bger_13862	39	120	12	94	9	82	37	75	22	16	39	31	12	6	9	17	13	6	14	4	7	11
Bger_13863	1068	937	798	1497	367	989	1370	1235	144	61	100	74	36	29	68	106	37	75	64	56	50	37
Bger_13868	95	153	23	269	16	114	27	61	55	29	40	76	29	20	10	26	12	24	15	21	31	23
Bger_13866	36	38	23	50	10	26	81	101	37	14	39	39	13	15	14	10	5	17	8	5	13	12
Bger_13865	184	183	110	221	25	115	52	56	43	15	65	45	20	11	12	25	3	23	12	13	12	11
Bger_13861	98	23	6	8	62	81	194	237	56	51	198	97	38	27	61	79	27	32	35	34	33	24
Bger_13869	0	0	0	0	0	0	0	0	0	0	0	0	0	0	0	0	0	0	0	0	0	0
Bger_13870	0	0	0	0	0	0	0	0	0	0	0	0	0	0	0	0	0	0	0	0	0	0
Bger_13871	282	220	164	362	52	166	146	127	282	167	645	396	238	141	129	152	56	103	66	57	53	33
Bger_13873	4	1	0	7	0	3	2	4	11	25	20	33	5	3	5	14	4	5	10	4	3	6
Bger_13872	0	1	0	0	0	0	0	0	2	2	1	2	1	0	0	1	0	0	0	0	0	0
Bger_10659	12	23	0	1	2	6	50	96	193	136	112	228	93	83	71	82	46	65	101	95	64	61
Bger_10661	229	380	57	311	40	224	263	417	231	155	271	276	64	49	63	72	35	61	66	61	67	41
Bger_10657	237	378	31	207	81	344	183	204	345	321	462	247	64	60	180	156	118	167	159	112	79	59
Bger_10655	39	39	5	50	6	34	20	13	11	2	3	1	3	0	3	1	3	4	1	1	2	3
Bger_10656	1081	1155	431	934	282	746	640	617	847	689	991	578	105	100	320	314	179	320	263	222	138	118
Bger_10658	250	293	108	329	42	122	325	338	194	96	209	141	52	68	52	89	52	71	36	51	45	58
Bger_10660	204	361	38	301	31	215	237	387	246	156	271	265	64	46	62	70	35	63	64	62	65	38
Bger_10664	73	106	40	84	7	27	11	22	34	144	25	34	1	9	488	370	60	153	171	124	0	6
Bger_10662	0	0	0	0	0	0	0	0	0	0	0	0	0	0	0	0	0	0	0	0	0	1
Bger_10663	13	39	14	33	5	16	131	127	51	53	77	119	21	9	235	115	65	55	60	62	10	5
Bger_10667	0	0	0	0	0	0	0	0	0	0	0	0	0	0	0	0	0	0	0	0	0	0
Bger_10668	11	19	0	14	0	5	2	3	0	0	0	2	1	0	2	4	3	3	5	2	15	8
Bger_10665	7	20	1	17	1	2	4	4	2	3	16	7	7	3	2	4	0	3	1	4	3	4
Bger_10666	33	81	7	58	1	7	1	11	4	2	10	12	10	2	6	6	5	9	15	4	20	20
Bger_10671	105	133	47	200	17	108	25	46	16	17	205	141	119	59	55	68	13	24	27	42	12	13
Bger_10672	624	879	548	1238	119	456	63	168	100	92	147	188	89	68	123	117	58	89	80	76	106	111
Bger_10673	142	215	53	192	13	58	45	61	64	47	79	66	36	27	36	54	23	34	32	28	33	32
Bger_10675	0	0	0	0	0	0	1	0	0	0	0	0	0	0	0	1	0	0	0	1	0	0
Bger_10669	0	0	0	0	0	0	0	0	0	0	0	0	0	0	0	0	0	0	0	0	0	0
Bger_10670	1	0	0	0	0	0	0	1	1	2	6	11	5	9	2	2	0	0	0	3	0	1
Bger_10674	5	14	0	11	2	2	1	9	3	4	12	7	1	1	1	1	0	1	0	3	1	1
Bger_19972	4	251	3	216	3	203	16	201	13	567	11	144	52	39	51	23	10	20	7	21	19	16
Bger_19970	15	3	6	5	2	3	3	3	18	8	46	11	5	1	5	10	1	3	5	4	2	6
Bger_19975	314	374	91	396	79	317	268	404	198	213	303	254	300	206	253	228	142	179	194	177	175	133
Bger_19974	1348	1096	321	1203	219	998	961	1237	637	557	850	744	819	559	633	620	344	492	479	413	423	358
Bger_19971	494	753	206	635	184	435	502	578	243	172	274	401	142	98	96	136	41	120	91	64	95	82
Bger_19973	631	578	226	454	111	392	372	430	207	215	432	297	305	249	255	302	138	217	235	149	175	173
Bger_19977	10	2	0	2	0	2	2	0	14	31	86	85	81	72	27	36	10	17	21	9	5	3
Bger_19976	1262	1119	435	1236	260	717	1301	644	11244	4614	2023	1101	1051	950	482	781	320	1074	529	431	1241	1093
Bger_04766	180	313	65	296	10	93	31	54	18	11	47	51	15	5	15	17	9	17	21	8	15	8
Bger_04767	288	244	35	166	44	85	112	173	79	112	656	477	494	258	306	258	253	293	260	172	186	150
Bger_04770	110	78	8	45	12	24	27	59	74	211	906	1138	1051	658	784	692	626	766	684	505	616	525
Bger_04769	42	74	18	71	15	31	44	99	38	104	419	418	526	290	407	296	333	314	294	218	197	197
Bger_04771	300	288	45	173	75	163	231	397	236	538	1581	2099	1992	1354	1574	1086	1325	1329	1310	969	995	1000
Bger_04768	9	15	1	7	5	4	7	9	7	12	111	39	52	30	30	29	36	23	40	27	16	25
Bger_04772	443	767	128	909	85	550	301	431	176	152	222	331	113	55	64	92	29	68	33	61	64	35
Bger_04773	110	79	47	85	34	65	4	5	0	0	1	0	0	0	0	2	0	1	3	5	1	1
Bger_04775	36	28	3	14	6	7	16	11	69	21	75	31	38	15	20	38	7	23	16	11	31	30
Bger_04774	3	3	0	1	1	1	2	3	4	3	9	3	2	0	3	6	1	2	3	3	3	3
Bger_04776	0	0	0	0	0	0	0	0	0	0	0	0	0	0	0	0	0	0	0	0	0	0
Bger_04781	765	1218	315	874	79	386	4	82	255	195	286	205	276	187	318	319	161	210	236	171	324	300
Bger_04777	21	8	1	3	1	1	7	7	12	3	89	51	51	41	12	34	6	31	11	5	84	63
Bger_04782	531	1147	198	798	49	322	19	76	479	385	155	199	458	342	371	379	138	309	214	148	580	491
Bger_04778	0	3	2	0	8	1	72	37	9	8	174	111	114	71	183	78	137	230	350	233	6	20
Bger_04780	43	22	3	10	2	6	7	23	59	33	1082	955	317	258	296	362	241	722	543	484	2265	1682
Bger_04779	3	1	0	0	6	0	0	2	22	24	12	55	60	19	15	27	13	18	28	17	118	100
Bger_04783	1355	2508	600	2120	147	984	10	171	22	16	36	21	47	32	22	14	40	51	37	39	63	44
Bger_04784	17	17	12	15	3	5	0	5	0	2	1	1	20	18	12	20	3	17	11	13	50	49
Bger_04785	10	8	0	0	0	0	1	0	6	1	2	2	6	4	8	12	6	16	15	12	31	23
Bger_05225	23	28	4	33	4	11	2	6	3	10	22	17	5	6	13	12	6	9	8	4	4	2
Bger_05226	0	0	0	0	0	0	0	0	0	0	2	0	1	0	0	5	0	0	0	0	0	0
Bger_05231	145	157	114	220	44	134	116	84	35	14	50	34	20	18	23	47	15	26	11	9	16	7
Bger_05233	12	5	5	16	2	5	6	6	11	5	50	31	168	100	69	74	37	176	56	56	389	263
Bger_05232	1	2	2	2	0	4	2	0	4	3	49	13	24	19	5	5	3	8	6	5	1	6
Bger_05229	402	294	122	249	29	123	82	84	319	163	517	313	290	181	217	265	127	217	182	139	105	76
Bger_05242	746	830	277	911	163	498	688	1187	712	517	1133	1122	333	250	326	444	181	415	314	283	396	274
Bger_05244	0	0	0	0	0	0	0	2	0	0	1	0	2	1	0	1	0	0	0	1	0	1
Bger_05237	7	1	0	0	3	0	4	2	3	2	35	10	4	2	5	6	2	1	1	6	2	5
Bger_05238	50	11	9	3	5	3	17	10	49	17	209	58	36	21	29	37	12	25	15	14	9	13
Bger_05227	0	1	0	0	0	0	0	0	0	0	2	0	0	0	0	0	0	0	1	0	0	0
Bger_05245	0	1	0	0	0	0	0	3	1	0	1	0	1	0	0	0	1	0	1	0	0	1
Bger_05228	16	32	5	16	4	16	4	10	12	12	42	31	28	22	23	35	13	12	17	7	5	5
Bger_05240	2942	3168	1854	4871	1606	4978	1972	2691	320	198	160	234	9	7	98	102	50	164	93	114	90	68
Bger_05239	1614	1367	615	1534	150	435	413	442	273	115	387	194	201	178	153	186	57	191	136	125	121	96
Bger_05241	274	197	85	245	41	96	259	186	280	122	446	248	89	37	96	131	54	134	109	86	173	110
Bger_05235	771	949	151	1867	161	1029	516	964	295	169	420	641	112	100	82	142	46	160	100	101	109	96
Bger_05236	1	0	0	0	0	0	3	1	2	0	2	3	0	0	0	0	0	4	0	0	0	0
Bger_05234	0	1	0	0	0	0	0	0	0	0	1	0	6	3	5	3	2	5	1	2	10	11
Bger_05230	447	344	176	385	420	528	1963	1079	819	166	707	380	244	201	218	299	102	301	183	117	204	180
Bger_05250	623	598	526	872	151	466	179	241	65	18	67	40	27	22	27	20	17	28	11	12	26	9
Bger_05252	790	825	733	1092	119	500	84	176	50	32	297	83	46	27	106	87	34	56	77	53	48	44
Bger_05249	0	0	0	0	0	0	0	0	0	0	1	0	0	0	0	0	0	0	0	0	0	0
Bger_05246	121	69	12	18	59	91	583	422	609	313	1251	508	190	125	367	512	90	262	200	195	145	132
Bger_05251	183	187	94	280	34	140	121	166	75	54	134	123	52	48	36	66	17	52	49	40	42	21
Bger_05243	287	391	143	390	84	333	258	332	214	154	245	151	112	101	174	222	68	175	119	112	377	265
Bger_05248	1934	1518	953	1869	240	890	145	277	80	35	128	52	35	21	26	48	28	45	35	39	40	37
Bger_05247	4	2	1	1	1	2	19	8	4	1	11	6	4	2	2	0	1	3	0	1	1	0
Bger_20064	80	76	48	52	14	37	85	72	43	21	100	63	33	12	16	21	16	15	24	15	17	8
Bger_20068	0	0	0	0	0	0	0	0	0	0	0	0	0	0	0	0	0	0	0	0	0	0
Bger_20062	1	0	0	0	3	0	1	3	1	0	5	1	1	1	0	0	2	0	0	1	2	0
Bger_20061	117	144	50	142	15	65	89	171	57	48	119	93	64	43	44	57	21	52	34	36	38	31
Bger_20066	467	341	145	244	83	148	371	285	188	133	425	244	169	97	104	130	67	89	97	84	91	72
Bger_20065	1	0	0	0	0	0	1	0	0	1	0	2	0	0	0	0	0	0	0	0	0	0
Bger_20063	134	241	64	243	17	100	94	244	59	81	131	131	76	55	37	48	26	36	46	38	55	35
Bger_20070	0	0	0	0	0	1	0	0	0	0	1	0	0	0	0	0	0	0	1	0	0	0
Bger_20073	0	0	0	0	1	0	0	0	0	0	0	0	0	0	0	0	0	0	0	0	0	0
Bger_20074	0	0	0	0	0	0	0	0	0	0	0	0	0	0	0	0	0	0	0	0	0	0
Bger_20076	20	21	15	50	4	24	24	25	21	7	36	29	14	9	7	5	7	11	4	7	8	6
Bger_20067	0	0	0	0	0	0	0	0	0	0	0	0	0	0	0	0	0	0	0	0	0	0
Bger_20075	163	239	16	232	5	68	33	93	127	100	158	147	54	38	64	67	9	67	34	39	88	69
Bger_20077	333	444	196	454	28	144	39	94	48	20	135	66	47	22	40	25	18	40	23	22	36	28
Bger_20071	0	0	0	0	0	0	0	0	0	0	1	1	0	0	0	0	0	0	0	0	0	0
Bger_20072	0	0	0	0	0	0	0	0	0	0	0	0	0	0	0	0	0	0	0	0	0	0
Bger_20069	1	1	0	0	0	1	0	0	0	0	1	2	0	0	0	0	0	0	0	0	0	0
Bger_09633	1	0	0	0	2	0	0	0	0	0	0	0	19	15	1	2	7	28	5	7	11	11
Bger_09630	27	8	2	16	1	10	12	5	143	55	288	238	34	21	32	63	20	53	41	45	23	32
Bger_09628	2327	1669	1434	2754	475	1361	1089	1013	1057	358	673	527	364	244	281	352	139	427	184	230	495	297
Bger_09638	1	0	0	0	0	0	0	0	0	0	0	0	0	0	0	0	0	0	0	1	0	0
Bger_09636	0	1	0	0	0	0	0	0	0	0	0	0	0	0	0	0	0	0	0	0	0	0
Bger_09639	0	0	0	0	0	0	0	0	0	0	0	0	0	0	0	0	0	0	0	0	0	0
Bger_09641	0	0	0	0	0	0	0	0	0	0	2	0	0	0	4	2	0	3	0	0	4	5
Bger_09640	0	0	0	0	0	0	0	0	0	0	1	9	3	0	2	0	1	9	0	2	8	17
Bger_09631	628	365	393	633	127	342	316	220	408	101	370	181	174	137	117	149	40	154	77	76	146	109
Bger_09634	113	84	17	57	4	16	1	3	2	0	6	4	5	0	2	1	0	1	1	2	2	2
Bger_09627	1541	1034	759	1627	209	518	368	374	728	179	240	192	116	73	97	123	50	178	79	87	115	101
Bger_09629	2153	1903	1327	2769	486	1703	1406	1284	1834	877	1734	1307	819	681	767	939	398	1042	592	514	1134	788
Bger_09632	560	373	391	533	68	217	11	66	28	8	23	9	4	4	9	7	3	12	5	11	9	5
Bger_09643	0	0	0	0	0	0	0	0	0	1	0	0	0	0	0	0	0	0	0	0	0	0
Bger_09635	0	0	0	0	0	0	0	0	0	0	0	0	0	0	0	0	0	0	0	0	0	0
Bger_09637	103	78	14	53	2	23	0	1	2	1	4	4	1	0	2	0	2	2	1	2	1	2
Bger_09642	0	0	0	0	0	0	0	0	0	0	0	0	0	0	0	0	0	0	0	0	0	0
Bger_09644	111	31	2	2	0	0	0	1	0	0	5	2	1	3	0	1	0	0	0	0	1	0
Bger_09645	101	58	11	17	3	4	2	3	7	1	244	85	331	250	29	62	27	183	46	46	311	219
Bger_09647	1660	2415	375	2978	93	1068	57	290	193	85	293	222	381	309	180	300	165	596	292	253	572	363
Bger_09646	13	8	1	3	0	0	0	0	0	0	2	1	19	13	2	5	3	7	3	1	26	11
Bger_09648	526	1527	177	1793	32	656	1	145	0	1	0	0	0	0	2	4	7	15	15	10	16	17
Bger_09650	5	2	0	0	0	1	1	0	1	0	7	3	4	10	4	0	3	4	2	5	1	7
Bger_09649	0	0	0	0	0	0	0	0	0	0	0	0	0	0	0	0	0	0	0	0	0	0
Bger_23097	0	1	0	0	0	0	0	0	0	0	0	0	350	293	5	5	65	250	65	43	365	651
Bger_23098	2	0	1	0	0	1	0	0	1	0	1	0	228	282	24	14	54	111	47	75	154	310
Bger_23102	3	1	0	0	0	0	2	4	3	2	5	5	0	2	0	0	1	3	0	4	0	6
Bger_23100	1	2	0	6	0	1	1	1	0	0	1	0	0	0	0	0	0	0	0	0	0	0
Bger_23103	0	0	0	0	0	0	0	0	0	0	4	2	1	0	0	0	0	2	1	2	0	0
Bger_23104	2	0	0	1	0	0	0	1	2	0	8	3	1	1	0	0	0	3	3	0	1	2
Bger_23099	486	351	383	582	50	177	18	51	14	5	46	17	3	1	9	8	7	14	11	11	8	7
Bger_23101	151	69	127	166	12	48	15	24	25	4	57	19	5	7	7	9	5	11	4	5	4	2
Bger_19690	387	627	139	400	45	291	54	117	41	34	125	85	65	40	80	71	38	39	50	39	30	34
Bger_19687	311	276	90	255	193	299	511	439	275	143	291	193	109	92	84	127	35	120	78	62	82	45
Bger_19685	112	233	57	254	21	208	19	51	22	21	37	43	20	12	25	30	13	20	25	18	16	14
Bger_19688	0	0	0	0	0	0	0	0	0	0	0	0	0	0	0	0	0	1	0	0	0	0
Bger_19689	1250	1284	523	1026	204	696	607	434	458	166	961	426	314	190	218	244	103	202	151	135	120	110
Bger_19686	806	714	335	843	291	771	699	615	472	224	562	315	190	152	156	253	66	210	136	123	122	73
Bger_25223	1	0	0	0	1	3	0	6	0	3	1	3	2	1	0	0	3	0	0	0	0	2
Bger_25225	32	30	9	24	4	8	0	4	7	2	7	5	6	1	10	11	3	6	10	3	3	1
Bger_25224	0	0	0	0	0	0	0	0	0	0	0	0	0	0	0	0	1	0	0	0	0	0
Bger_25226	45	28	25	17	3	5	1	3	3	1	19	4	5	6	9	12	3	6	8	4	2	0
Bger_25227	0	0	0	0	0	0	0	0	0	0	0	0	0	0	0	0	0	0	0	0	0	0
Bger_25228	0	0	0	0	0	0	0	0	0	0	0	0	0	0	0	0	0	0	0	0	0	0
Bger_25229	0	0	0	0	0	0	0	0	0	0	0	0	0	0	0	0	0	0	0	0	0	0
Bger_27774	0	0	0	0	0	0	0	0	0	0	0	0	0	0	0	0	0	0	0	0	0	0
Bger_27775	0	1	0	0	0	0	0	0	0	0	0	0	0	0	0	0	0	0	0	0	0	0
Bger_27776	0	0	0	0	0	0	0	0	0	0	0	0	0	0	0	0	0	0	0	0	0	0
Bger_17332	10	5	1	5	0	3	1	2	0	2	2	0	0	1	0	1	0	0	3	2	0	0
Bger_17326	297	373	136	482	118	418	410	661	109	68	75	92	75	65	22	35	9	41	25	30	31	18
Bger_17331	3	2	2	3	4	2	14	5	22	5	66	30	82	53	10	19	8	69	19	20	44	19
Bger_17334	47	27	17	46	5	7	2	4	6	3	7	4	2	2	12	11	0	8	6	8	27	16
Bger_17328	2448	1913	1215	1779	738	1610	292	299	200	77	139	50	37	32	75	88	24	78	55	44	60	58
Bger_17333	45	23	4	9	1	8	0	1	2	1	29	14	17	13	89	61	46	90	103	102	77	47
Bger_17329	0	0	0	0	0	0	0	2	0	0	0	0	1	0	0	1	0	0	0	0	0	0
Bger_17330	1	1	0	1	0	1	0	0	0	0	2	0	0	0	0	1	0	0	0	0	2	0
Bger_17327	2	1	0	0	0	1	6	6	4	1	8	0	1	0	0	0	1	0	1	0	0	0
Bger_17335	41	26	11	42	5	8	3	3	8	4	10	5	2	2	12	10	0	8	7	8	27	16
Bger_14673	0	0	0	0	0	0	0	0	3	0	2	0	0	0	0	0	0	0	0	0	0	0
Bger_14676	362	368	133	474	88	330	160	248	95	58	145	55	71	33	51	47	27	48	43	52	31	30
Bger_14674	27	60	11	72	5	21	13	22	3	6	5	9	2	4	5	5	1	3	1	3	4	3
Bger_14675	79	148	40	221	20	129	33	81	14	13	26	23	12	7	14	13	6	15	11	9	16	9
Bger_14679	31	37	4	35	3	15	4	6	0	3	3	2	2	1	1	1	0	2	0	0	1	0
Bger_14677	180	189	35	186	29	109	145	163	155	77	215	122	67	51	75	99	23	64	40	53	50	38
Bger_14678	87	70	34	72	19	82	6	18	4	5	14	4	4	1	4	2	1	2	0	1	2	1
Bger_14681	0	0	0	0	0	0	0	0	0	0	0	0	0	0	0	0	0	0	0	0	0	1
Bger_14682	0	0	0	0	0	0	1	0	2	1	0	0	0	0	0	0	0	0	0	0	0	0
Bger_14683	2	3	0	1	3	3	12	10	12	11	91	48	37	28	7	8	6	5	6	5	3	2
Bger_14680	32	26	9	36	0	20	0	9	9	5	1	2	2	0	5	12	7	6	8	5	6	16
Bger_14684	542	547	392	840	303	497	1353	1437	228	69	225	118	115	89	83	92	25	100	60	49	55	20
Bger_14685	70	91	25	72	6	53	1	10	1	1	3	0	2	0	54	107	7	23	7	9	2	1
Bger_14686	16	37	12	41	6	27	1	5	0	0	0	0	0	0	0	0	0	1	0	0	2	0
Bger_14688	0	0	0	0	0	0	0	0	0	0	0	0	0	0	0	0	0	2	0	0	0	0
Bger_14689	8	1	1	1	0	1	10	10	38	279	26	36	34	29	1240	1877	176	449	487	507	12	3
Bger_14687	33	10	0	3	1	6	50	23	50	24	94	43	31	16	20	41	16	31	35	21	25	11
Bger_14693	0	0	0	0	0	0	1	1	0	0	1	0	0	0	0	0	0	0	0	0	0	0
Bger_14692	1	2	0	0	1	2	1	3	4	5	29	20	2	4	43	19	9	12	7	12	2	0
Bger_14690	4	4	4	10	0	9	5	4	6	5	7	5	7	2	115	144	2	29	7	15	0	2
Bger_14694	47	47	25	50	6	28	291	113	194	331	239	370	2	4	494	484	127	158	179	307	1	1
Bger_14691	1	0	0	0	0	0	0	2	0	0	0	0	0	0	0	0	0	0	0	0	0	0
Bger_14695	1	0	0	0	0	0	5	6	7	34	12	33	0	1	54	15	11	10	16	29	0	0
Bger_22920	1286	745	668	1173	87	336	10	127	615	111	374	132	248	180	220	322	119	311	171	229	237	180
Bger_22921	12	1	0	0	0	0	0	0	387	60	22	24	43	31	43	67	20	48	30	25	25	19
Bger_22924	1068	693	637	1119	80	324	2	113	7	2	72	18	4	8	2	8	8	19	14	21	15	5
Bger_22922	86	10	0	0	0	0	0	0	57	17	49	19	83	43	74	107	25	111	56	104	103	74
Bger_22919	6	1	0	0	0	1	6	3	7	0	125	40	26	29	22	46	27	41	28	16	26	16
Bger_22923	28	15	13	31	4	5	0	3	1	0	17	5	14	10	8	10	10	8	7	6	16	12
Bger_22925	3	0	0	0	0	0	0	0	0	0	1	1	3	0	3	2	0	4	1	1	3	2
Bger_22926	5	1	0	0	0	0	1	0	0	0	2	0	0	0	0	0	0	6	0	1	6	6
Bger_27716	377	22	2	1	0	1	0	0	1	1	11	3	0	0	0	2	0	0	7	16	44	43
Bger_27717	0	0	0	0	0	0	0	0	0	0	0	0	0	0	0	0	0	0	0	0	0	0
Bger_27398	0	0	0	1	0	0	0	0	0	1	0	0	0	0	0	0	0	0	0	0	0	0
Bger_27400	0	0	0	0	0	1	0	0	0	0	0	0	0	0	0	0	0	0	0	0	0	0
Bger_27399	0	0	0	0	0	1	0	0	0	0	0	1	0	0	0	0	0	0	0	0	0	0
Bger_15170	691	766	143	804	98	562	253	380	666	437	688	457	266	175	287	366	127	261	232	226	321	247
Bger_15169	3456	2069	1284	2298	764	1990	965	779	2112	729	2372	841	397	285	528	835	235	645	445	385	389	279
Bger_15168	22	10	2	2	1	0	0	0	3	0	0	1	0	0	2	2	1	1	4	1	3	2
Bger_15171	16	11	3	6	0	3	9	5	151	93	126	99	108	68	82	118	51	99	75	86	149	112
Bger_15174	0	0	0	0	0	0	0	0	0	0	0	0	0	0	0	0	0	0	0	0	0	0
Bger_15175	1013	694	607	1223	141	545	42	126	58	27	153	87	31	22	87	106	28	96	60	61	124	116
Bger_15172	498	376	217	413	83	270	32	54	60	18	46	18	22	23	35	36	16	58	29	18	15	20
Bger_15173	7	14	0	12	2	10	2	10	12	9	475	314	289	204	306	363	381	238	457	107	41	42
Bger_19869	0	0	0	0	0	1	0	2	0	1	2	2	0	0	0	0	0	0	0	0	0	0
Bger_19871	31	5	3	16	4	23	17	16	16	8	32	15	29	11	1	4	1	6	1	3	8	3
Bger_19870	50	53	45	67	8	27	3	17	6	3	18	12	16	9	11	14	5	6	9	7	11	8
Bger_19873	1	0	0	0	0	0	0	1	0	1	2	1	0	0	0	0	0	0	0	0	0	0
Bger_19872	237	241	197	345	45	112	16	55	19	16	53	27	16	11	29	13	17	21	18	18	42	34
Bger_19874	63	129	40	144	7	46	1	13	4	10	28	23	10	5	15	19	9	4	9	7	6	5
Bger_19875	31	68	12	75	1	23	0	9	7	8	13	17	9	9	8	8	6	1	4	4	5	2
Bger_19876	1	2	1	1	0	0	0	0	0	0	0	0	0	0	0	0	0	0	1	0	0	0
Bger_19880	0	0	0	0	0	0	0	0	0	0	0	0	0	0	0	0	0	0	0	0	0	0
Bger_19877	8	3	3	9	3	4	6	3	14	3	9	6	8	2	4	0	1	7	0	2	2	2
Bger_19878	0	0	0	0	0	0	0	0	1	0	0	0	0	0	0	0	0	0	0	0	0	0
Bger_19879	0	0	0	0	0	0	0	0	0	0	1	0	0	0	1	0	0	0	0	0	0	0
Bger_19881	32	16	0	0	0	0	0	0	2	0	25	10	47	11	20	26	19	31	14	13	44	42
Bger_19882	15	3	1	1	0	0	0	1	1	0	28	22	88	63	135	201	20	78	38	46	6	8
Bger_19883	0	0	0	0	0	0	0	0	0	0	0	0	0	0	0	0	0	0	0	0	0	0
Bger_19884	0	0	0	0	0	0	0	0	0	0	0	0	0	0	0	0	0	0	0	0	0	0
Bger_27668	9	22	2	13	1	15	4	7	8	7	34	38	27	10	14	11	7	23	15	8	12	16
Bger_25285	7	2	0	0	0	0	1	3	3	1	14	3	3	1	1	3	0	1	0	0	1	0
Bger_25286	20	3	1	5	3	2	11	27	12	9	21	14	12	4	5	4	5	4	5	9	2	3
Bger_25287	6	2	3	3	0	0	0	3	4	1	6	3	3	0	1	2	4	2	0	1	0	2
Bger_26508	8043	3439	93	360	141	417	723	558	1537	685	3964	2264	7456	8771	3882	6880	4296	7379	6329	1807	1426	1361
Bger_26507	121	244	14	241	2	82	6	33	31	188	1764	4534	6937	8229	8638	4734	8293	3959	10100	3227	2857	3639
Bger_27542	14	5	0	9	2	3	5	8	6	11	25	17	2	3	3	3	1	9	4	6	2	8
Bger_28076	0	0	0	0	0	0	0	2	0	4	3	2	2	2	2	2	0	0	1	0	3	0
Bger_26796	0	0	0	0	0	0	0	0	0	0	0	0	0	0	0	0	0	0	0	0	0	0
Bger_26798	0	0	0	0	0	0	0	0	0	0	0	0	0	0	0	0	0	0	0	0	0	0
Bger_26797	0	0	0	0	0	0	0	0	0	0	0	0	0	0	0	0	0	0	0	0	0	0
Bger_26799	0	0	2	0	0	0	0	0	0	0	0	0	0	0	0	0	0	0	0	0	0	0
Bger_26801	0	0	0	0	0	0	0	0	0	0	0	0	0	0	0	0	0	0	0	0	0	0
Bger_26800	0	0	0	0	0	0	0	0	0	0	0	0	0	0	0	0	0	0	0	0	0	0
Bger_27720	0	0	0	0	0	0	0	0	0	0	0	1	0	0	2	5	3	18	4	5	0	0
Bger_27719	0	0	0	0	1	0	0	0	101	44	14	6	1254	1432	968	3646	3061	3049	6870	2514	840	967
Bger_21008	7	1	0	0	0	0	0	0	21	1	89	64	60	47	25	28	10	22	21	17	51	31
Bger_21009	180	48	0	3	2	0	0	1	19	7	141	112	315	253	131	180	83	238	123	133	405	334
Bger_21011	10	1	0	5	0	1	0	0	0	0	15	10	28	11	20	27	9	16	11	15	11	10
Bger_21010	1	6	1	0	0	1	0	0	0	0	2	4	7	7	7	12	2	5	5	7	7	7
Bger_21013	0	0	0	0	0	0	0	0	0	0	0	0	0	0	0	0	0	0	0	0	0	0
Bger_21015	62	55	7	54	2	27	33	28	23	47	128	81	56	22	51	41	21	39	45	26	54	26
Bger_21016	0	0	0	0	0	0	0	0	0	0	0	0	0	0	0	0	0	0	0	0	0	0
Bger_21014	1046	560	315	430	83	227	189	104	545	217	1189	439	462	323	298	417	164	328	232	186	194	161
Bger_23337	722	578	463	787	128	267	255	228	148	100	278	108	77	54	96	83	38	57	67	71	67	65
Bger_23336	248	158	155	271	57	173	9	20	2	1	8	7	3	1	1	1	1	10	3	2	1	2
Bger_23339	1501	1329	418	1566	133	472	147	163	327	102	612	285	168	142	163	291	77	281	143	147	249	193
Bger_23340	0	0	0	0	0	0	0	6	1	0	2	1	0	0	0	2	0	0	0	1	2	0
Bger_23338	1	1	0	0	0	0	1	1	1	0	1	0	0	1	0	0	0	0	0	0	0	1
Bger_23341	1	0	0	6	0	0	0	0	0	0	2	0	0	0	0	0	1	0	0	1	0	0
Bger_20885	0	0	0	0	3	0	2	4	0	0	1	0	0	0	0	1	0	0	0	0	0	0
Bger_20888	14	5	0	5	1	4	17	11	7	2	199	85	70	50	33	38	11	25	35	30	24	30
Bger_20887	6	2	1	1	1	0	1	2	8	30	25	71	20	21	10	6	7	15	6	9	4	5
Bger_20889	25	21	18	36	34	26	365	304	2	2	44	37	52	23	19	27	4	21	20	14	23	19
Bger_20890	8	18	5	27	10	35	124	174	6	5	35	28	46	20	17	25	8	11	14	8	27	20
Bger_20891	0	1	0	1	10	6	172	142	6	1	48	15	32	19	10	11	2	12	10	4	20	10
Bger_20892	2	0	0	0	0	0	0	2	0	0	2	1	1	1	1	0	0	1	0	0	0	0
Bger_20886	3	3	1	3	0	3	2	7	3	1	4	0	69	58	1	1	24	80	27	25	17	19
Bger_20893	2	0	0	0	0	0	0	0	0	0	1	0	0	1	0	0	0	1	0	0	0	0
Bger_28405	0	0	0	0	0	0	0	0	0	0	0	0	0	0	0	0	0	0	0	0	0	0
Bger_24365	0	0	1	0	0	1	3	5	43	49	76	100	15	17	9	8	3	13	4	4	1	0
Bger_24367	0	0	0	0	0	0	0	0	2	0	0	0	0	0	0	0	0	0	0	0	0	0
Bger_24368	0	0	0	0	0	0	0	0	0	0	0	1	0	0	0	0	0	0	0	0	0	0
Bger_24366	5	8	0	7	4	8	10	13	22	12	36	31	5	5	4	7	0	2	3	3	1	2
Bger_24369	1	3	0	0	0	1	1	6	2	1	64	38	1	1	184	282	165	384	273	299	1	0
Bger_24370	1	1	0	1	0	0	3	3	91	27	71	61	75	63	14	16	4	7	1	3	2	1
Bger_20126	0	0	0	0	0	0	0	0	0	0	0	0	0	0	0	0	0	0	0	0	0	0
Bger_20127	0	1	0	0	0	0	0	0	0	0	4	1	3	8	0	1	1	4	0	1	3	0
Bger_20131	84	101	47	155	26	93	5	12	1	2	20	6	6	4	2	4	2	3	3	4	5	4
Bger_20128	0	0	0	0	0	0	0	0	0	0	0	0	0	0	0	0	0	0	0	0	1	0
Bger_20129	0	0	0	0	0	0	0	1	0	0	0	0	0	0	0	0	0	0	0	0	0	0
Bger_20132	2	0	0	0	0	0	0	1	0	0	0	0	0	0	0	0	0	0	0	2	0	0
Bger_20130	0	0	0	0	0	0	0	0	0	0	0	0	0	0	0	0	0	0	0	0	0	0
Bger_20135	1049	845	412	825	106	386	126	159	285	121	194	84	227	141	181	190	78	156	125	99	139	119
Bger_20133	1883	1437	991	1710	187	633	239	299	100	48	177	111	53	33	24	50	15	58	32	23	48	40
Bger_20134	997	956	503	1280	154	555	289	317	149	41	137	76	67	46	25	58	18	57	27	30	35	25
Bger_28456	0	0	0	0	0	0	2	1	5	1	3	2	1	0	1	0	0	0	1	0	0	0
Bger_09279	0	1	0	0	0	0	0	0	0	1	0	0	0	0	0	0	0	0	0	0	0	0
Bger_09288	0	0	0	0	0	0	0	0	0	0	0	0	0	0	0	0	1	0	0	0	0	0
Bger_09281	303	235	118	283	67	160	171	177	65	41	60	63	6	10	16	24	8	20	4	15	9	4
Bger_09284	425	418	286	710	84	406	67	115	78	15	78	55	23	16	17	27	9	38	13	22	28	13
Bger_09276	16	9	8	18	3	7	29	20	14	5	37	20	3	2	9	8	2	2	4	2	5	3
Bger_09287	27	16	0	3	1	0	8	5	40	25	128	100	133	98	85	154	54	128	65	62	19	16
Bger_09283	1687	1211	1401	2641	289	1177	134	367	234	72	322	173	101	81	77	104	48	151	78	96	148	98
Bger_09277	258	134	166	200	55	95	264	197	144	78	406	196	83	48	87	90	41	60	59	53	68	49
Bger_09286	208	254	119	390	77	285	347	382	283	98	240	144	81	69	73	116	42	123	63	60	76	56
Bger_09282	197	184	31	204	41	207	883	2034	1160	923	894	511	131	78	273	231	92	116	137	131	173	193
Bger_09278	0	0	1	1	0	2	0	0	0	0	1	0	0	0	0	0	0	0	0	0	0	0
Bger_09285	216	170	137	367	77	213	175	228	72	32	86	69	38	14	18	32	7	33	15	9	23	18
Bger_09280	0	0	0	1	0	0	0	0	0	0	0	0	0	0	0	0	0	0	0	0	0	0
Bger_09290	0	0	0	0	0	0	0	0	0	0	0	0	0	0	0	0	0	0	0	0	0	0
Bger_09293	13	19	1	1	0	1	9	8	11	9	6	9	3	0	8	10	4	11	4	4	7	5
Bger_09292	31	23	6	3	2	3	26	11	24	10	27	21	11	8	13	25	3	12	6	15	8	8
Bger_09289	1	2	1	0	0	0	0	0	0	0	0	0	0	0	0	0	0	0	0	0	0	0
Bger_09291	7	7	0	0	0	1	8	1	27	14	11	9	9	7	11	10	1	8	3	5	4	3
Bger_09294	0	0	0	0	0	0	0	0	2	0	1	0	0	0	0	0	0	1	0	0	1	0
Bger_09295	21	14	7	15	1	6	0	1	4	4	11	2	1	1	3	0	0	0	1	2	3	1
Bger_09297	275	126	181	175	33	47	37	32	53	18	82	27	26	24	26	27	27	21	21	13	32	19
Bger_09299	50	53	22	22	5	28	40	66	196	98	51	45	106	44	42	52	30	84	42	26	100	67
Bger_09296	367	165	235	253	46	82	46	60	79	34	128	40	27	15	29	23	18	23	29	14	41	18
Bger_09298	350	168	253	267	29	80	56	46	145	51	97	41	18	23	28	25	9	20	29	14	39	19
Bger_09300	39	30	21	21	4	14	7	9	29	0	12	9	39	20	13	26	9	31	11	11	54	38
Bger_09301	22	7	6	7	34	120	92	103	47	48	108	102	29	20	15	21	16	16	18	6	3	6
Bger_16792	29	42	5	60	4	20	5	9	2	2	7	4	1	1	2	2	1	3	0	0	1	0
Bger_16788	18	1	0	0	0	0	0	0	75	7	23	8	18	16	43	99	23	67	46	38	32	21
Bger_16794	59	39	23	44	7	10	0	6	2	1	33	12	41	75	35	68	40	134	66	64	330	255
Bger_16793	0	2	1	0	1	3	4	3	8	6	170	87	30	26	24	39	8	33	17	23	56	46
Bger_16789	61	23	0	0	0	0	1	3	84	60	95	81	81	84	132	152	74	232	98	129	160	103
Bger_16791	575	344	455	548	78	205	88	117	77	38	115	61	27	25	15	42	9	41	14	13	30	16
Bger_16790	4	3	0	0	0	1	1	0	7	1	12	1	2	3	0	8	3	8	5	2	4	3
Bger_16795	2	0	0	1	0	1	2	2	3	2	5	2	2	2	2	1	0	0	1	0	0	0
Bger_16796	79	94	31	75	11	19	1	7	7	0	26	14	5	5	4	3	1	4	1	2	3	2
Bger_16797	0	0	0	0	0	0	0	1	0	0	0	0	0	0	0	0	0	0	0	0	0	0
Bger_16798	94	137	43	105	15	50	1	15	0	2	2	1	3	0	1	1	1	1	1	1	1	2
Bger_16799	3	0	2	0	1	1	0	0	1	0	1	0	0	0	0	3	0	0	0	0	0	0
Bger_16800	1	0	0	0	0	0	0	0	0	0	0	0	0	0	0	0	0	0	0	0	0	0
Bger_10969	0	0	0	0	0	0	0	0	0	0	0	0	0	0	0	0	0	1	0	0	0	0
Bger_10968	0	5	0	4	0	1	1	3	0	0	1	2	1	1	0	2	1	0	0	0	0	0
Bger_10970	3	0	0	2	0	0	1	1	0	1	1	0	0	0	0	0	0	0	0	1	0	0
Bger_10972	0	0	0	2	0	0	1	0	1	2	0	0	2	0	3	2	0	2	3	2	0	0
Bger_10971	0	0	0	0	0	0	0	0	0	0	0	0	0	0	0	0	0	0	0	0	0	0
Bger_10978	1132	965	392	923	104	428	248	226	524	277	1117	725	979	569	246	280	186	207	287	141	155	169
Bger_10976	645	481	363	467	85	257	184	120	68	34	109	62	21	13	36	65	16	48	26	23	30	16
Bger_10973	0	0	0	0	1	0	0	0	0	0	1	0	1	0	0	0	0	0	0	2	0	0
Bger_10975	1485	1289	696	1846	180	892	206	233	145	144	427	213	109	84	120	155	75	105	121	81	99	86
Bger_10980	1153	587	589	1074	371	835	913	569	543	191	514	241	181	131	83	131	48	122	61	63	60	32
Bger_10979	2	1	0	1	0	0	3	1	2	0	5	2	0	1	0	1	0	0	0	1	0	0
Bger_10983	0	0	0	0	0	0	0	0	0	0	0	0	0	0	0	0	0	0	0	0	0	0
Bger_10977	68	44	51	128	8	33	10	18	14	15	61	57	28	20	23	39	10	48	24	25	46	20
Bger_10974	17	2	1	3	0	0	37	15	27	30	73	24	17	12	17	27	6	13	18	11	16	4
Bger_10982	0	0	0	0	0	0	0	0	0	0	0	0	0	0	0	0	0	0	0	0	0	0
Bger_10981	596	404	310	431	152	450	149	158	88	34	180	51	56	42	56	84	29	41	57	35	49	41
Bger_25350	13	23	5	7	3	7	30	23	17	17	20	12	13	6	26	21	11	26	11	10	21	15
Bger_25352	186	116	41	92	11	39	358	142	474	123	530	218	172	112	190	272	72	236	84	93	220	160
Bger_25351	27	30	13	10	2	4	63	39	48	18	44	18	12	14	37	31	12	33	19	18	32	26
Bger_25279	0	0	0	0	0	0	0	0	0	0	0	0	0	0	0	0	0	0	0	0	0	0
Bger_25280	0	0	0	0	0	0	0	0	0	0	0	1	1	0	0	0	0	0	0	0	0	0
Bger_25281	95	59	56	96	23	76	40	62	65	36	175	63	63	41	40	39	17	27	22	26	38	24
Bger_25284	0	0	0	0	0	0	0	0	0	0	0	0	0	0	0	0	0	0	0	0	0	0
Bger_25282	1	0	0	0	0	1	0	1	2	7	4	7	1	3	1	5	5	0	0	5	0	0
Bger_25283	0	0	0	1	0	0	0	0	1	1	2	2	0	0	0	1	0	0	0	1	0	0
Bger_14605	279	286	172	306	104	237	587	326	168	53	103	73	44	21	54	27	12	39	29	17	18	18
Bger_14606	0	0	0	1	0	0	0	0	0	0	0	0	0	0	0	0	0	0	0	0	0	0
Bger_14610	0	0	0	0	6	5	20	20	4	0	10	2	0	0	1	1	2	2	0	0	0	0
Bger_14615	60	37	16	27	14	32	13	8	22	8	61	27	3	12	12	13	5	16	3	4	7	15
Bger_14614	0	2	0	2	0	3	0	0	4	4	5	1	1	1	0	0	0	2	0	1	2	0
Bger_14613	0	1	0	0	0	3	5	3	5	4	7	4	4	0	2	5	0	3	0	2	2	3
Bger_14616	481	771	267	1113	65	453	133	248	138	78	71	92	74	50	42	63	31	79	40	49	65	44
Bger_14617	185	213	71	238	220	361	920	1067	236	134	155	187	99	79	61	80	37	79	68	55	75	39
Bger_14609	35	48	5	30	14	29	118	77	42	15	45	29	18	6	16	19	6	18	12	17	32	19
Bger_14611	34	41	13	38	19	56	111	150	90	66	147	175	230	197	426	654	484	797	757	394	804	599
Bger_14608	379	333	276	331	101	256	276	235	54	27	53	30	29	16	27	23	7	28	21	17	11	13
Bger_14612	235	204	182	192	93	146	292	183	193	77	236	116	85	44	72	69	21	59	41	27	41	34
Bger_14607	0	0	0	0	0	0	0	0	0	0	0	0	0	0	0	0	0	0	0	0	0	0
Bger_18675	0	0	0	0	0	0	0	0	0	0	0	0	0	0	0	0	0	0	0	0	0	0
Bger_18680	460	396	260	600	30	173	56	133	45	24	82	57	21	10	19	19	10	27	7	19	16	10
Bger_18673	38	20	4	26	3	16	16	48	27	22	87	69	27	20	31	35	14	51	36	38	26	20
Bger_18676	512	376	91	225	51	170	130	106	196	146	233	168	94	41	102	125	55	133	104	96	90	45
Bger_18671	12	5	2	4	0	1	2	0	1	4	11	3	5	1	3	7	0	4	9	5	14	3
Bger_18679	0	0	0	0	1	0	1	1	0	2	0	1	0	0	0	0	0	0	1	0	0	0
Bger_18678	214	323	176	525	136	311	170	227	14	11	33	16	4	2	5	12	4	9	6	4	10	3
Bger_18670	2	0	0	0	0	1	0	0	0	0	5	10	0	0	0	0	0	2	0	0	0	0
Bger_18672	0	1	0	0	0	1	0	0	0	1	0	0	0	0	1	0	1	0	1	0	2	0
Bger_18677	0	0	0	0	0	0	0	2	1	0	0	0	0	0	0	0	0	0	0	0	0	0
Bger_18674	0	0	0	0	0	0	0	0	0	1	1	0	0	0	0	0	0	0	0	0	0	0
Bger_18681	1	1	0	0	1	0	4	2	1	0	8	3	0	0	0	0	0	0	1	0	0	0
Bger_03167	63	89	12	104	7	25	39	37	33	46	75	55	56	41	76	85	50	96	64	53	104	113
Bger_03168	0	0	0	0	0	0	0	2	1	0	2	1	0	0	0	0	1	0	0	0	0	0
Bger_03169	19	8	0	4	0	2	1	1	9	13	2036	1661	272	183	1143	859	555	615	676	481	120	172
Bger_03166	69	103	14	117	8	27	51	45	53	49	88	63	74	53	80	106	58	115	77	59	115	130
Bger_03170	6	6	0	0	0	0	0	0	22	10	1	0	9	4	18	1	6	5	21	20	35	55
Bger_03173	0	0	0	0	0	0	0	0	0	0	0	0	0	0	0	0	0	0	0	0	0	0
Bger_03171	2	2	0	0	0	0	0	0	69	68	0	1	1	1	10	1	9	4	15	16	70	11
Bger_03172	0	0	0	0	0	0	0	0	0	0	0	0	0	0	0	0	0	0	0	0	0	0
Bger_03175	5	13	3	11	4	9	34	21	15	27	57	47	44	15	36	42	17	15	23	16	11	12
Bger_03179	13	3	1	3	6	4	43	20	17	15	38	34	13	7	10	4	1	0	2	0	0	1
Bger_03180	38	3	19	12	13	14	6	2	6	1	4	1	1	1	1	2	2	3	1	0	1	0
Bger_03178	493	848	225	1254	110	955	244	584	363	413	436	809	293	217	279	377	197	379	314	267	451	328
Bger_03177	406	544	108	541	166	324	415	309	269	107	462	236	95	86	53	89	31	99	56	69	64	40
Bger_03181	61	79	22	60	8	36	57	58	132	174	488	423	275	165	115	110	45	57	66	46	46	28
Bger_03176	528	775	139	715	210	616	523	667	383	325	618	537	198	157	143	168	61	178	124	136	119	92
Bger_03174	0	1	0	0	0	0	2	1	0	0	1	1	1	0	0	0	0	0	0	0	0	0
Bger_03183	0	0	0	0	0	0	0	0	0	0	0	0	0	0	0	0	0	0	0	0	0	0
Bger_03182	0	1	0	0	0	1	0	0	0	0	0	0	0	0	0	0	0	0	0	0	0	0
Bger_03184	0	0	0	0	0	0	0	0	0	0	5	2	1	2	0	0	0	0	0	0	0	0
Bger_03187	38	42	6	31	3	26	0	7	17	15	636	311	262	195	199	270	186	160	195	55	30	26
Bger_03186	182	472	66	370	69	385	154	327	101	90	129	196	102	63	72	68	47	50	58	55	58	50
Bger_03196	578	981	236	768	75	279	470	517	332	352	1315	1040	531	415	707	662	457	435	661	353	182	164
Bger_03195	20	44	6	46	2	18	12	23	5	16	38	47	14	6	17	17	14	5	12	9	7	7
Bger_03190	613	607	198	699	183	688	723	738	660	443	912	743	506	390	289	436	186	391	284	298	259	215
Bger_03193	575	314	81	224	270	453	1684	1230	809	355	826	452	196	150	152	194	69	154	134	96	46	53
Bger_03188	42	75	21	71	15	28	103	68	14	5	9	5	5	3	6	7	2	6	1	5	3	2
Bger_03194	511	482	366	906	65	335	53	124	91	34	129	74	27	30	20	16	23	33	21	31	23	15
Bger_03185	0	0	0	0	0	0	0	1	0	0	0	0	0	0	0	0	0	0	0	0	0	0
Bger_03191	441	476	154	518	144	560	586	594	491	348	769	613	378	273	218	340	138	300	215	234	182	137
Bger_03189	1014	1291	237	929	1121	2038	7519	11282	4693	4626	8282	11404	4028	4107	5053	5349	3127	4388	4390	3525	4579	4069
Bger_03192	50	27	7	35	54	50	323	156	314	67	270	131	89	68	38	63	32	92	48	39	57	46
Bger_08646	0	0	0	0	0	0	0	0	0	0	0	0	0	0	0	0	0	0	0	0	0	0
Bger_08645	2	1	0	0	0	1	1	3	3	1	6	1	4	8	0	1	0	1	0	1	1	2
Bger_08648	4	0	0	0	0	1	1	1	3	0	2	4	2	0	0	1	0	0	1	2	2	2
Bger_08647	0	0	0	0	0	0	0	1	0	0	0	0	0	0	0	0	0	0	0	0	0	0
Bger_08649	0	0	0	0	0	0	0	0	0	0	1	0	0	0	0	0	0	0	0	0	0	0
Bger_08651	0	0	0	0	0	0	0	1	0	0	0	0	0	0	0	0	0	0	0	0	0	0
Bger_08650	0	0	0	0	0	0	0	0	1	0	1	0	1	1	0	0	0	0	0	0	0	0
Bger_08652	1	0	0	0	0	0	0	0	0	0	1	0	0	0	0	0	0	0	0	0	0	0
Bger_08653	0	0	0	0	0	0	0	0	0	1	0	0	0	0	0	0	0	0	0	0	0	0
Bger_08656	281	132	156	209	127	323	186	211	79	48	122	79	40	28	39	42	10	44	28	17	48	25
Bger_08659	0	0	0	0	0	0	1	0	0	0	0	0	0	0	0	0	0	0	0	0	0	0
Bger_08655	0	0	0	0	0	0	1	0	0	0	0	0	0	0	0	0	0	1	0	0	0	0
Bger_08654	0	0	0	0	0	0	0	0	0	0	0	0	0	0	0	0	0	0	0	0	0	0
Bger_08660	0	0	0	0	0	0	1	1	0	0	2	0	0	0	0	0	0	0	0	0	0	0
Bger_08658	6571	6188	3054	4590	474	1732	620	760	260	54	12	7	6	0	68	68	103	235	146	180	143	127
Bger_08657	1959	1867	990	1776	191	780	4	189	0	0	0	1	0	5	7	4	20	39	24	37	42	30
Bger_08661	7416	7449	3443	5426	461	1640	17	451	18	18	13	8	5	1	108	121	214	364	247	249	221	167
Bger_08662	19	14	0	0	0	0	0	0	2	0	0	0	0	0	1	0	0	1	1	0	2	0
Bger_08664	2370	1656	1971	2865	263	783	52	314	417	206	81	75	55	36	44	45	47	139	96	77	142	115
Bger_08668	23	13	0	9	0	1	3	3	3	3	4	2	6	1	0	0	0	1	1	1	2	7
Bger_08666	6	16	0	12	1	6	2	12	3	0	12	3	44	31	67	134	43	210	72	47	103	62
Bger_08663	182	156	63	163	25	87	10	9	42	63	31	26	26	38	5	4	29	290	10	22	24	27
Bger_08670	25	12	0	3	1	1	4	3	4	1	56	16	3	2	6	7	9	11	5	3	46	15
Bger_08672	1070	570	1	5	0	2	4	3	6	2	10	6	0	2	1	0	2	2	2	3	7	7
Bger_08671	31503	8748	189	336	19	111	6	26	14	5	12	10	2	3	7	5	5	11	14	9	11	10
Bger_08669	20	7	0	3	0	1	1	2	2	1	10	7	1	1	1	1	1	5	5	2	32	6
Bger_08667	23	15	0	11	1	6	22	15	5	5	16	4	32	19	52	89	30	136	32	27	39	26
Bger_08665	5	15	0	10	1	5	2	13	3	0	14	3	25	14	25	54	17	92	43	26	76	47
Bger_24703	507	476	371	753	744	1424	2813	2321	882	459	626	682	269	218	255	270	99	262	157	154	148	127
Bger_24706	0	0	0	0	0	0	0	0	0	0	0	0	0	0	0	0	0	0	0	0	0	0
Bger_24705	284	513	54	470	73	308	753	863	783	580	556	733	184	232	377	343	152	294	189	196	384	308
Bger_24707	0	0	0	0	0	0	0	0	0	0	0	0	0	0	0	0	0	0	0	0	0	0
Bger_24702	3	22	1	7	0	4	0	1	4	4	12	15	6	0	3	3	5	6	3	3	5	3
Bger_24704	253	176	174	285	20	98	15	28	23	11	76	37	17	24	13	21	15	26	11	8	11	6
Bger_27969	0	0	0	0	0	1	2	0	14	7	20	8	76	46	26	46	21	42	31	27	53	43
Bger_28053	0	0	0	0	0	0	0	2	1	0	112	29	138	117	15	30	3	20	3	8	5	7
Bger_26659	1	0	0	0	1	1	1	4	0	1	2	1	0	0	0	0	0	0	0	0	0	0
Bger_26660	1922	1709	668	1487	219	618	535	424	301	99	267	128	104	79	66	97	43	74	59	49	98	64
Bger_21129	4649	1641	1492	1894	443	1135	469	477	2870	1411	4035	1666	3230	3150	3588	5674	1841	7297	2521	2229	2283	1882
Bger_21127	1191	997	591	1185	175	616	304	228	472	177	500	233	151	109	126	176	60	149	91	70	128	78
Bger_21124	5	1	0	0	1	0	2	2	2	4	7	1	8	3	47	109	11	10	8	17	0	1
Bger_21125	265	180	160	246	102	241	544	267	290	75	307	117	147	94	111	145	37	101	53	54	66	47
Bger_21123	0	0	1	4	7	6	89	99	380	85	2	8	0	1	1	3	0	2	2	0	0	2
Bger_21126	383	289	225	365	144	337	509	322	267	88	291	122	168	89	123	168	48	111	65	57	69	54
Bger_21128	105	128	19	193	27	241	248	559	375	263	580	272	271	225	234	285	142	280	233	160	332	215
Bger_27559	28	8	0	3	8	21	18	12	20	18	171	62	68	48	56	50	36	40	37	25	27	29
Bger_28251	2	0	0	1	0	0	0	0	24	12	0	0	4	3	2	3	2	9	3	3	6	5
Bger_21289	21	23	3	37	4	41	32	31	33	8	23	17	5	1	8	6	6	4	3	5	11	7
Bger_21293	13	14	4	7	6	3	3	0	4	2	65	19	185	213	42	70	55	45	58	20	6	5
Bger_21292	12	1	0	0	0	0	0	0	101	81	288	143	167	159	237	251	154	299	199	182	118	122
Bger_21296	7	1	4	12	33	204	4	17	1	0	4	2	1	1	0	2	0	0	1	0	1	0
Bger_21288	823	786	338	802	157	503	325	252	346	102	296	211	107	74	90	117	47	107	67	61	93	73
Bger_21290	924	580	705	832	114	305	89	102	193	73	124	33	24	19	49	32	26	33	38	35	25	30
Bger_21294	372	540	308	1713	335	1669	640	1307	199	168	68	190	19	20	36	50	17	57	21	42	30	34
Bger_21295	0	0	0	0	0	0	0	1	0	0	0	0	0	0	0	0	0	0	0	0	0	0
Bger_21291	9	8	0	0	0	0	0	0	132	162	428	271	241	192	459	349	259	379	354	381	296	270
Bger_20713	362	408	92	384	92	277	448	549	138	106	130	123	57	55	45	58	23	49	26	37	34	22
Bger_20714	1101	1771	185	1905	490	1799	6128	11356	4207	3619	6903	8388	2465	2991	2423	3144	1148	2849	1988	1668	2781	2156
Bger_20711	540	732	261	938	491	898	2307	1979	364	166	416	304	104	89	91	104	35	100	69	63	64	41
Bger_20715	535	921	86	1158	410	1361	5181	10151	3163	2770	5390	7241	1887	2364	1741	2441	866	2208	1496	1276	2044	1439
Bger_20717	215	223	61	299	42	191	385	368	310	161	426	206	106	82	102	131	44	88	68	51	60	57
Bger_20716	326	599	24	422	24	228	546	845	722	701	1061	929	466	543	574	562	239	546	423	337	671	662
Bger_20712	304	579	117	640	119	506	528	945	102	128	140	176	51	46	59	50	23	53	45	43	48	29
Bger_19211	0	0	0	0	0	0	0	0	0	0	1	2	0	0	0	0	0	0	0	0	0	0
Bger_19213	0	0	0	0	0	0	0	0	0	0	0	0	0	0	0	0	0	0	0	0	0	0
Bger_19210	21	10	5	19	1	10	13	20	28	16	48	11	13	8	10	10	11	8	12	12	22	10
Bger_19220	455	381	306	441	47	179	71	65	72	24	86	32	20	29	19	35	6	38	21	23	32	12
Bger_19219	240	484	13	368	66	557	1128	3884	1307	1367	1383	1660	558	448	807	695	454	478	571	663	1216	725
Bger_19212	0	2	0	1	0	0	0	1	1	0	0	2	0	0	0	0	0	0	0	0	0	0
Bger_19214	0	0	0	0	0	0	0	0	0	0	0	0	0	0	0	0	0	0	1	0	0	0
Bger_19221	236	208	149	225	24	113	24	35	30	6	17	10	9	8	3	9	3	15	5	8	13	8
Bger_19217	259	246	111	370	64	297	109	201	64	55	165	146	50	34	42	48	27	56	27	24	32	22
Bger_19218	109	175	34	193	11	153	39	71	54	40	46	49	36	23	40	36	11	32	25	27	22	29
Bger_19216	6	6	0	5	1	4	2	2	4	3	1	6	2	0	2	4	2	1	2	0	0	0
Bger_19215	1	0	0	0	0	0	0	0	0	0	1	0	0	0	0	0	1	0	0	0	0	0
Bger_26972	81	20	0	0	0	0	0	0	1	3	90	45	473	330	347	375	169	563	290	219	2056	1761
Bger_27959	0	0	0	0	0	0	0	0	0	0	0	0	0	0	0	0	0	0	0	0	0	0
Bger_15708	1141	667	626	894	224	563	130	124	627	127	322	103	86	71	93	149	50	170	92	78	163	142
Bger_15712	656	915	346	1186	254	752	685	834	164	63	162	108	145	93	66	76	41	93	54	54	71	58
Bger_15711	217	153	51	148	39	133	214	213	221	204	401	402	204	121	196	215	91	175	160	159	126	105
Bger_15715	321	246	337	508	109	302	107	173	74	20	107	56	11	28	21	30	5	27	15	16	6	11
Bger_15709	0	0	0	0	0	0	0	1	0	0	0	0	0	0	0	0	0	0	0	0	0	0
Bger_15716	0	0	0	0	0	0	0	1	0	0	2	0	0	1	0	0	0	1	0	0	0	0
Bger_15714	2	1	0	1	4	2	4	3	9	8	61	19	17	9	8	7	2	6	2	0	2	0
Bger_15706	0	1	0	0	0	0	1	0	5	2	12	8	16	22	0	4	2	10	2	4	15	9
Bger_15707	0	1	0	1	0	0	0	1	5	3	9	11	1	1	0	1	0	0	2	1	1	0
Bger_15710	17	0	2	4	4	14	12	17	7	11	60	34	16	6	9	11	1	8	4	3	2	1
Bger_15713	348	498	141	638	241	587	1331	1286	449	130	661	297	298	186	91	153	45	134	56	57	82	53
Bger_15457	6	1	1	0	2	1	131	29	135	224	158	150	105	99	584	1052	158	588	430	389	15	8
Bger_15460	393	424	116	458	76	205	955	809	648	398	468	515	165	180	164	212	80	224	102	138	208	154
Bger_15461	3	0	0	3	5	1	35	19	13	4	14	7	3	6	3	5	2	6	2	2	3	0
Bger_15465	22	43	2	36	4	35	14	15	12	11	11	7	1	3	6	5	8	6	5	4	3	3
Bger_15467	338	262	194	381	61	269	10	49	3	1	17	3	1	2	1	7	7	13	9	8	11	10
Bger_15462	353	451	214	544	117	536	183	196	82	38	59	34	26	17	17	26	7	29	17	20	21	17
Bger_15463	90	77	47	109	16	52	64	45	83	103	255	144	131	116	531	685	129	255	367	252	34	33
Bger_15459	0	0	0	0	1	4	1	3	0	0	2	4	0	2	0	1	0	1	0	1	10	4
Bger_15466	395	293	246	433	83	310	14	54	3	1	18	3	1	2	1	7	8	13	10	8	12	10
Bger_15456	18	38	11	36	6	8	12	18	25	16	98	63	39	17	22	35	15	27	19	8	6	13
Bger_15458	117	90	57	144	29	102	41	47	33	18	88	60	14	9	15	17	13	16	20	10	19	15
Bger_15464	0	0	0	0	0	0	0	0	0	0	0	0	0	0	0	1	0	0	0	0	0	0
Bger_19674	3	0	0	1	1	2	1	3	2	2	6	4	2	0	0	0	0	0	1	0	3	0
Bger_19675	0	0	1	0	0	0	1	1	1	1	0	0	0	0	2	0	0	0	0	0	0	1
Bger_19676	0	0	0	0	0	0	0	0	0	0	0	0	0	0	0	0	0	0	0	0	0	0
Bger_19677	1	0	0	0	0	0	0	1	0	0	1	2	0	2	0	1	0	2	1	0	4	0
Bger_19678	0	0	0	0	0	0	0	0	0	0	0	0	0	0	0	0	0	0	0	0	0	0
Bger_19680	0	0	0	0	0	0	0	0	0	0	0	0	0	0	0	0	0	0	0	0	0	0
Bger_19681	0	0	0	0	0	0	0	0	0	0	0	0	1	0	0	0	0	0	0	0	0	0
Bger_19684	2	1	0	3	0	3	0	4	0	2	159	53	48	41	56	52	28	118	22	34	86	53
Bger_19679	0	0	0	0	0	0	0	0	0	1	0	0	0	0	0	0	0	0	0	0	0	0
Bger_19683	0	0	0	0	0	0	0	0	0	0	0	0	0	0	0	0	0	0	0	0	0	0
Bger_19682	30	14	1	10	10	16	25	22	47	30	127	74	817	799	79	129	122	614	167	100	1103	603
Bger_23309	2	3	0	0	0	0	2	5	11	7	9	7	1	1	0	1	3	1	1	3	3	1
Bger_23308	0	0	0	0	0	0	0	0	0	1	0	0	0	0	0	0	0	0	0	0	0	0
Bger_23310	1883	1651	1019	1713	206	793	184	273	196	63	232	134	53	30	33	65	27	70	55	48	41	41
Bger_23307	11	4	0	5	0	1	2	7	102	354	81	44	1	1	486	657	78	139	184	151	2	2
Bger_23311	108	237	31	162	8	112	5	27	13	5	8	11	8	4	3	7	3	6	3	7	8	4
Bger_23312	49	126	20	162	6	82	4	20	2	1	4	2	1	0	0	1	1	3	1	1	0	0
Bger_28360	9	1	0	0	0	0	0	0	0	0	18	5	43	18	50	80	24	67	32	43	50	28
Bger_26025	9	22	6	37	1	8	0	11	4	3	15	15	738	737	314	99	122	205	184	171	290	377
Bger_26027	27	26	17	33	2	9	0	5	4	0	11	6	5	5	5	13	1	37	6	12	29	28
Bger_26026	4	2	0	0	0	4	1	1	0	0	4	2	23	27	5	8	5	20	12	6	55	57
Bger_26024	8	7	4	19	0	2	0	2	0	1	6	5	63	46	24	13	14	16	19	14	30	44
Bger_28242	0	1	0	0	0	0	0	1	0	0	0	0	0	0	0	1	0	0	0	0	1	0
Bger_12685	2	4	0	6	26	25	105	175	6	0	8	4	3	2	0	2	0	4	1	0	1	0
Bger_12684	0	0	0	0	0	0	0	0	1	0	0	0	0	0	0	0	0	0	0	0	0	0
Bger_12688	0	1	0	0	0	0	0	0	0	1	2	0	0	0	1	1	0	0	0	0	0	0
Bger_12689	1289	990	825	1545	209	663	169	266	100	36	139	77	31	38	38	67	27	90	44	44	51	32
Bger_12686	0	0	0	0	0	0	1	0	0	0	0	0	0	0	0	0	0	0	0	0	0	0
Bger_12690	175	299	69	347	34	146	81	215	36	46	74	98	43	9	30	44	17	26	29	23	27	24
Bger_12687	431	493	272	598	141	458	552	493	238	101	202	216	45	43	68	73	23	61	35	42	37	31
Bger_12692	9	0	1	3	1	2	4	1	1	4	8	3	2	3	0	3	0	3	1	1	5	0
Bger_12691	0	1	0	2	1	0	1	3	4	2	5	0	3	0	0	0	0	0	0	2	0	0
Bger_12695	0	1	0	0	0	0	0	0	0	0	0	0	0	0	0	0	0	1	0	0	0	0
Bger_12696	502	327	556	934	81	344	49	127	68	35	122	69	23	10	7	8	21	23	30	13	17	9
Bger_12693	74	191	9	179	9	47	14	49	2	9	68	86	266	250	81	92	63	112	132	95	436	332
Bger_12694	20	15	8	4	2	11	7	4	10	3	8	7	3	3	1	5	7	10	8	3	3	2
Bger_26319	1	0	0	0	0	0	1	0	2	1	2	0	1	0	1	0	0	0	0	0	0	0
Bger_26318	1	0	0	1	0	0	0	0	1	0	1	0	0	0	0	0	0	1	0	0	0	0
Bger_26320	0	1	0	0	0	0	0	0	0	0	0	0	0	0	0	0	0	1	0	1	0	0
Bger_26321	189	232	96	281	35	138	94	187	41	79	211	163	62	36	112	110	74	56	75	47	37	31
Bger_26322	0	0	0	0	0	0	0	1	0	0	1	1	1	0	0	0	2	0	0	0	0	0
Bger_26323	0	1	1	1	0	2	0	1	0	0	1	0	1	0	0	0	0	0	0	0	0	0
Bger_24863	15	30	9	35	5	7	10	23	901	1064	207	156	100	91	29	30	23	58	41	32	182	142
Bger_24860	0	0	0	0	0	0	0	0	0	0	0	0	0	0	0	0	0	0	0	0	0	0
Bger_24861	188	151	100	215	55	137	214	153	715	197	445	197	111	87	137	240	60	234	141	110	248	172
Bger_24862	108	113	19	83	18	75	90	508	845	601	509	421	253	177	362	447	185	386	369	253	576	394
Bger_27379	0	1	0	0	0	0	0	0	0	0	0	0	1	0	0	1	1	0	0	0	0	0
Bger_27378	0	0	0	0	0	0	0	0	0	0	1	1	0	1	1	0	0	0	1	0	0	0
Bger_27377	0	0	0	0	0	0	0	0	0	0	0	0	0	0	0	0	0	0	0	0	0	0
Bger_21817	0	0	0	0	0	0	0	0	0	0	0	0	0	0	0	0	0	0	0	0	0	0
Bger_21816	157	103	91	107	228	370	334	329	21	12	44	22	41	20	11	17	12	23	16	16	19	14
Bger_21818	0	0	0	0	0	0	0	0	0	0	0	0	0	0	0	0	0	0	0	0	0	0
Bger_21820	0	1	0	0	0	0	0	0	0	0	0	0	0	0	0	0	0	0	0	0	0	0
Bger_21819	4	0	0	1	1	0	1	0	0	0	3	0	0	0	0	2	1	1	0	0	0	0
Bger_21821	0	0	0	0	0	0	1	0	0	0	0	0	0	0	0	0	0	0	0	0	0	0
Bger_21823	2	6	1	9	1	1	0	0	0	0	0	0	0	0	0	0	0	0	1	0	0	1
Bger_21822	0	0	0	0	0	0	0	0	0	0	0	0	0	0	0	0	0	0	0	0	0	0
Bger_21824	0	0	1	0	0	0	0	0	2	2	4	0	0	0	0	1	0	0	1	0	0	0
Bger_21825	0	0	0	0	0	0	0	0	0	0	0	0	0	0	0	0	0	0	0	0	0	0
Bger_21827	60	191	23	165	8	56	18	49	12	20	34	22	27	6	5	8	4	4	9	4	10	9
Bger_21826	0	0	0	0	0	0	0	0	0	0	0	0	0	0	0	0	0	0	0	0	0	0
Bger_27671	48	13	1	12	3	10	0	4	17	3	5	3	0	1	1	4	1	4	2	6	3	3
Bger_27672	2	2	0	1	5	3	14	27	4	4	22	13	2	1	2	4	2	1	4	6	1	3
Bger_27935	272	169	155	219	44	110	190	144	53	25	81	48	37	27	33	28	25	40	25	27	36	30
Bger_26090	7	4	0	0	0	0	0	0	5	15	21	17	12	6	70	47	34	35	53	62	15	14
Bger_26091	284	148	1	96	4	177	40	320	141	191	408	228	216	144	457	829	350	547	515	356	117	120
Bger_26092	59	34	16	76	8	60	68	136	37	12	30	36	13	8	8	12	3	16	3	5	9	3
Bger_26089	357	199	20	200	16	241	115	468	187	212	455	282	248	157	525	867	389	596	572	407	143	141
Bger_18957	884	761	410	598	241	563	719	613	225	102	339	174	217	134	172	199	96	131	116	105	132	95
Bger_18959	0	0	0	0	0	0	0	0	0	1	0	0	0	0	0	0	0	0	0	0	0	0
Bger_18960	816	729	482	963	394	978	1400	1685	497	362	886	633	401	268	268	369	158	273	220	210	240	165
Bger_18962	12	42	12	24	12	26	23	37	7	8	19	15	10	19	7	14	6	8	7	8	3	5
Bger_18958	77	64	57	94	16	39	39	42	104	26	29	19	9	1	5	8	0	7	4	4	6	2
Bger_18961	0	0	0	0	0	0	0	0	0	0	0	1	0	0	1	0	0	0	0	0	0	0
Bger_22321	0	0	0	0	0	0	2	1	0	0	1	2	0	0	0	0	0	2	0	0	0	0
Bger_22323	333	266	248	471	41	184	57	81	26	14	80	47	9	19	19	30	7	17	14	20	20	7
Bger_22318	232	141	131	252	31	91	75	87	45	29	86	47	17	24	5	25	10	27	14	9	24	14
Bger_22324	38	30	5	34	7	24	39	40	31	14	87	45	13	10	19	17	6	22	8	19	14	11
Bger_22322	2	3	0	3	0	1	0	0	4	0	2	0	0	1	0	4	0	1	1	1	2	1
Bger_22319	51	46	18	61	9	24	24	28	16	10	33	9	7	9	2	9	5	13	5	5	8	4
Bger_22320	14	22	5	19	5	5	19	21	35	10	59	34	4	4	22	27	10	20	10	14	11	4
Bger_12905	0	0	0	0	0	0	0	0	0	0	0	0	0	0	0	0	0	0	0	0	0	0
Bger_12902	15	9	4	10	8	52	52	125	32	23	49	44	19	19	14	21	11	27	12	6	21	16
Bger_12904	0	0	0	0	0	0	0	0	0	0	2	0	0	0	0	0	0	0	1	0	0	0
Bger_12910	0	0	0	0	0	0	0	0	0	0	1	0	0	0	0	0	0	0	0	0	0	0
Bger_12907	0	0	0	0	0	0	0	0	0	0	0	0	0	0	0	0	0	0	0	0	0	0
Bger_12908	0	0	0	0	0	0	0	0	0	0	0	0	0	0	0	0	0	0	0	0	0	0
Bger_12912	9	7	0	6	2	4	5	10	1	3	13	7	5	0	6	4	4	6	3	10	6	1
Bger_12911	1	2	1	1	0	0	0	1	2	0	1	0	0	0	1	0	0	0	0	2	0	0
Bger_12909	0	0	0	0	0	0	1	0	0	0	1	0	0	0	0	0	0	0	0	0	0	0
Bger_12903	700	608	600	920	160	457	462	365	342	176	469	271	141	88	135	178	69	132	115	128	118	84
Bger_12913	7	1	0	0	1	3	3	6	3	1	4	4	2	0	0	1	1	2	1	0	0	0
Bger_12906	53	22	17	31	21	50	187	149	124	39	81	70	21	17	14	42	3	23	4	13	6	6
Bger_12914	2	0	0	0	0	0	0	1	0	0	3	1	0	0	0	0	0	0	0	0	0	0
Bger_12915	8	4	1	8	3	10	2	3	3	4	3	6	3	0	2	3	0	4	1	1	2	1
Bger_12901	30	16	4	11	16	65	99	157	66	30	105	66	29	31	20	29	18	36	23	10	31	24
Bger_12916	898	628	247	690	220	492	772	498	614	493	1883	1020	624	551	1583	2692	477	1949	826	783	209	197
Bger_12917	5563	1282	1038	2795	1507	9595	1223	1434	482	68	198	208	1101	260	220	174	100	280	97	75	146	121
Bger_25232	0	0	0	0	0	0	0	1	0	0	1	1	0	0	0	0	0	0	0	0	0	0
Bger_25230	0	0	0	0	0	1	2	0	0	0	3	2	0	0	0	1	0	0	0	1	0	1
Bger_25231	94	54	1	30	67	154	298	410	121	106	296	219	71	34	42	59	25	65	51	43	35	32
Bger_28234	1742	1109	1133	1839	199	694	98	272	16	5	0	0	0	0	0	4	11	35	36	22	34	29
Bger_18708	0	0	0	0	0	0	0	0	0	0	0	0	0	0	0	0	0	0	0	0	0	0
Bger_18706	88	131	26	169	10	41	10	20	81	63	1086	462	1121	1070	522	753	295	810	763	752	2430	1732
Bger_18710	3098	6043	818	4882	618	3426	1836	2582	1767	1617	1886	2168	790	953	864	879	430	774	656	669	800	659
Bger_18709	606	802	221	790	39	309	12	76	62	92	133	123	91	57	113	110	54	112	88	87	140	105
Bger_18712	0	0	0	0	0	0	0	0	0	0	0	0	0	0	0	0	0	0	0	0	0	0
Bger_18714	6	2	0	0	1	0	8	7	6	4	13	8	1	4	3	2	2	2	3	0	1	0
Bger_18713	189	326	99	525	51	471	107	287	83	42	68	101	66	47	28	39	27	37	37	20	32	29
Bger_18707	21	53	9	53	1	16	0	3	1	1	37	14	33	24	31	45	11	35	21	21	36	32
Bger_18711	1	3	0	0	1	1	1	1	7	3	13	16	19	15	3	11	3	4	0	4	4	1
Bger_18715	33	44	8	75	2	18	7	5	4	7	25	38	9	4	560	245	427	287	642	613	5	10
Bger_27874	0	0	0	0	0	0	0	2	0	0	1	0	0	0	0	0	0	0	0	0	0	0
Bger_27873	0	0	0	0	0	0	0	0	0	0	0	0	0	0	0	0	0	0	0	0	0	0
Bger_22314	65	25	1	1	1	1	0	0	30	8	35	20	29	12	11	30	11	42	12	19	56	45
Bger_22313	268	312	59	362	49	171	258	369	73	49	57	59	37	34	18	44	13	28	14	22	24	18
Bger_22317	3	0	0	2	0	1	1	3	2	2	1	3	0	0	0	0	1	0	0	0	0	1
Bger_22315	320	151	21	104	25	59	436	210	608	245	645	504	337	213	168	263	124	246	201	155	239	184
Bger_22312	4	7	0	5	1	2	4	1	19	9	8	13	4	4	2	3	1	2	0	2	2	3
Bger_22316	141	88	16	72	14	42	199	134	293	182	362	373	227	128	116	173	89	159	146	111	154	117
Bger_21418	0	0	0	0	0	0	0	0	0	0	0	0	0	0	0	0	0	0	0	0	0	1
Bger_21416	86	51	45	189	12	56	41	41	236	32	76	47	23	29	19	37	9	64	24	29	47	34
Bger_21414	511	429	339	617	96	451	86	148	650	203	325	150	111	55	50	56	27	81	53	47	61	59
Bger_21413	229	141	61	339	60	369	9	43	0	0	1	0	0	0	0	2	0	5	2	2	5	1
Bger_21417	2818	3073	1567	3196	841	3429	103	363	384	148	137	45	137	74	160	201	147	274	195	190	320	301
Bger_21415	308	263	175	295	50	195	35	55	96	70	109	50	29	16	22	23	9	23	27	18	18	14
Bger_21419	209	83	55	83	9	58	19	20	258	65	78	42	23	25	26	38	17	35	29	21	50	34
Bger_27577	21	39	0	33	0	22	0	17	6	3	10	8	14	8	0	6	3	6	3	4	7	3
Bger_21780	634	797	302	806	82	418	112	180	87	64	96	68	32	30	39	54	22	50	29	37	44	28
Bger_21781	2865	2128	907	3075	290	1251	885	1066	1931	605	1330	817	462	385	324	526	163	433	267	252	318	222
Bger_21784	95	204	20	216	16	66	96	146	72	41	105	54	22	41	39	43	20	31	32	15	24	20
Bger_21779	1511	1521	923	2015	209	885	271	359	184	103	218	136	76	61	60	95	36	91	48	57	82	46
Bger_21778	108	93	154	239	18	80	3	20	5	0	5	1	0	0	4	2	2	7	1	4	4	5
Bger_21785	212	230	44	367	26	188	274	404	331	144	288	251	135	123	79	175	39	138	59	54	88	66
Bger_21783	961	568	386	878	103	471	97	116	497	137	203	88	76	42	37	65	26	59	41	35	54	26
Bger_21782	771	828	348	1322	77	406	96	200	123	75	137	123	82	74	57	87	40	72	65	65	64	58
Bger_16630	0	0	0	0	0	0	0	0	0	0	1	0	0	0	0	0	0	0	0	0	0	0
Bger_16633	1	0	1	2	0	1	2	0	5	1	8	2	8	1	2	1	0	2	0	0	0	0
Bger_16628	2	0	0	2	3	12	25	31	36	4	47	14	9	7	9	13	4	3	3	4	6	2
Bger_16631	3	7	1	4	0	6	2	7	2	0	4	0	0	0	1	1	0	0	1	1	0	0
Bger_16629	1	1	0	1	0	0	1	0	3	0	2	1	0	0	0	0	0	0	0	0	0	0
Bger_16627	0	0	0	0	1	0	5	0	2	0	3	2	0	0	0	0	1	0	1	0	0	0
Bger_16632	0	0	0	0	0	0	0	0	2	1	0	0	1	0	0	0	0	0	0	0	0	1
Bger_16635	0	0	0	0	0	0	0	0	0	0	0	1	0	0	0	0	0	0	0	0	0	0
Bger_16636	0	1	0	3	1	1	2	3	1	0	7	3	1	3	1	2	0	0	0	0	1	0
Bger_16634	8	3	0	3	2	8	5	18	7	2	18	12	17	6	1	3	1	0	1	0	3	0
Bger_16638	0	0	0	0	0	0	0	0	0	0	0	0	0	0	0	0	0	0	0	0	0	0
Bger_16637	19	5	1	3	5	20	15	18	2	2	8	5	7	2	2	6	1	2	1	0	1	3
Bger_16639	53	67	14	58	2	20	2	7	5	1	6	7	3	2	1	2	0	1	1	1	2	1
Bger_16641	149	141	109	186	21	72	7	21	6	3	30	13	2	1	4	6	3	4	5	7	5	6
Bger_16643	146	156	115	186	23	63	7	13	9	2	46	21	4	3	11	9	5	3	13	6	8	4
Bger_16640	485	349	320	384	42	105	75	63	35	13	46	31	12	13	14	20	8	23	12	13	12	13
Bger_16642	110	99	104	125	14	42	2	13	4	3	26	13	5	0	6	8	3	3	5	7	3	2
Bger_28301	8	12	0	0	0	0	0	0	0	0	0	0	23	18	15	19	5	24	8	7	80	50
Bger_26064	2	4	0	1	1	0	0	1	1	1	2	0	1	3	0	0	0	0	0	1	2	0
Bger_26063	16	27	1	10	0	8	1	6	0	1	10	3	3	2	2	4	1	0	2	4	1	1
Bger_26065	0	0	0	0	0	0	0	0	0	0	0	0	0	0	0	0	0	0	0	0	0	0
Bger_16836	347	272	216	357	51	185	195	185	214	104	378	205	105	69	101	117	38	103	82	76	82	64
Bger_16840	15	3	1	0	0	1	4	4	11	13	78	46	66	52	23	29	14	42	27	9	65	39
Bger_16835	5	2	5	7	0	2	4	4	1	0	1	1	0	0	0	0	1	0	0	0	1	0
Bger_16841	25	69	20	52	6	32	27	41	90	83	28	18	43	20	23	25	20	19	17	25	22	21
Bger_16838	223	357	108	384	58	328	119	207	18	21	71	67	50	24	31	26	16	36	18	18	26	17
Bger_16837	725	1019	359	1384	176	890	296	617	90	62	154	186	114	53	62	56	44	85	41	63	63	41
Bger_16839	32	3	2	0	1	5	17	21	23	29	120	71	89	79	34	47	19	69	34	17	82	62
Bger_13010	0	0	0	0	0	0	0	0	0	0	0	0	0	0	0	0	0	0	0	0	0	0
Bger_13009	34	39	5	58	4	22	12	15	12	15	33	17	3	4	2	8	2	1	0	0	1	1
Bger_13006	9	3	8	13	5	9	0	1	1	1	6	2	1	0	1	0	0	0	0	0	0	0
Bger_13008	19	37	8	39	3	18	1	2	1	6	4	13	2	2	1	2	1	1	5	3	1	0
Bger_13007	39	85	19	89	4	34	7	10	2	15	12	33	8	2	8	3	8	0	6	2	2	3
Bger_13011	1	5	0	0	0	6	0	7	4	1	10	5	2	2	0	2	2	1	1	3	1	1
Bger_13012	0	0	0	0	0	0	0	1	1	0	1	0	0	0	0	0	0	0	0	0	0	1
Bger_13013	42	15	0	1	1	2	2	8	2	0	64	17	18	2	30	23	7	25	32	29	10	3
Bger_13018	1600	1881	836	1686	328	1338	351	562	237	177	336	229	241	145	184	186	114	154	156	128	181	152
Bger_13016	266	294	203	370	45	125	112	119	54	46	90	73	46	33	43	50	24	54	42	29	38	33
Bger_13014	1188	1531	662	1311	276	768	442	576	119	87	140	130	23	24	68	63	34	88	49	56	39	32
Bger_13019	33	16	2	2	1	4	7	10	7	4	47	53	19	13	41	61	21	27	34	28	39	26
Bger_13017	978	960	460	1220	1533	2159	9156	7554	2923	1287	2296	2023	626	596	486	669	182	621	268	323	318	316
Bger_13015	237	276	125	386	66	314	323	950	190	855	317	243	243	150	324	252	250	194	337	200	214	164
Bger_13021	108	101	2	0	18	62	194	433	160	323	252	401	127	108	294	268	113	192	224	190	138	92
Bger_13020	12	0	0	0	0	1	5	8	7	2	7	3	4	0	1	1	3	0	1	0	0	2
Bger_13022	4943	1462	1330	1600	1805	1849	2127	1234	752	171	327	627	490	291	113	228	83	258	94	100	94	108
Bger_19372	1	1	0	2	1	1	2	3	2	1	3	0	0	1	1	1	1	1	0	0	1	0
Bger_19373	0	0	0	0	0	0	0	0	0	0	0	0	0	0	0	0	0	0	0	0	0	0
Bger_19374	13	4	1	2	1	5	18	24	35	20	30	36	30	34	64	65	30	83	77	73	151	101
Bger_19376	0	0	0	0	0	0	0	0	0	0	0	0	0	0	0	0	0	0	0	0	0	0
Bger_19375	957	63	0	4	1	3	3	0	3	0	1	1	3	3	4	3	1	19	7	14	136	74
Bger_27979	0	0	0	0	0	0	0	0	1	0	0	0	0	0	0	0	0	0	0	0	0	0
Bger_28196	3	8	0	4	0	3	4	3	7	4	10	4	3	1	0	4	1	1	3	0	3	1
Bger_17009	298	448	171	530	95	187	162	324	82	57	152	208	123	134	75	123	56	130	115	78	68	50
Bger_17012	189	150	36	203	108	335	545	1064	332	253	501	357	287	230	190	177	108	142	129	216	174	132
Bger_17015	236	298	118	284	134	482	494	577	192	127	331	228	208	146	187	177	90	136	139	93	117	83
Bger_17014	187	172	107	167	108	237	345	350	135	95	282	165	134	68	94	123	57	75	81	60	76	61
Bger_17016	12	5	10	10	17	19	42	25	4	3	13	10	3	1	6	4	2	7	2	0	4	1
Bger_17008	127	215	80	327	34	134	126	183	50	21	117	48	32	20	19	40	12	31	16	14	15	11
Bger_17006	48	45	35	29	5	6	3	2	17	6	17	10	1	5	6	4	6	15	3	5	10	5
Bger_17011	895	1086	454	1040	221	769	207	290	24	12	26	19	13	7	36	55	21	36	24	16	19	7
Bger_17010	0	3	0	0	1	2	3	3	2	2	5	8	223	164	416	76	626	933	1090	635	1082	976
Bger_17013	649	669	376	1035	446	880	2993	3266	1175	637	1463	1037	523	538	535	599	234	483	304	378	379	283
Bger_17007	72	147	23	137	4	30	12	30	43	30	44	44	15	9	20	25	7	29	27	15	30	30
Bger_23590	505	293	236	553	40	189	120	116	352	118	538	285	239	136	117	228	75	204	145	118	161	124
Bger_23591	1	0	0	0	0	0	0	0	0	0	14	3	4	4	2	2	0	0	0	0	0	1
Bger_23592	3	1	0	0	0	0	6	3	12	6	140	34	20	16	9	11	1	4	2	4	0	1
Bger_23589	183	355	25	324	9	150	56	140	66	36	84	54	22	23	14	22	15	26	12	14	29	19
Bger_23593	101	64	36	105	15	53	23	66	19	52	44	28	22	13	229	263	10	38	91	69	9	12
Bger_23588	1043	999	563	1145	138	454	413	387	431	117	253	127	93	78	43	87	36	101	43	44	80	91
Bger_27228	0	0	0	0	0	0	0	0	0	0	0	0	0	0	0	0	0	0	0	0	0	0
Bger_27227	24	5	0	0	9	5	53	40	37	23	92	31	10	8	11	17	7	12	11	11	7	9
Bger_27226	2	12	1	15	2	5	0	1	3	2	28	24	25	16	10	10	8	2	10	4	2	4
Bger_25165	455	400	261	652	57	251	74	155	102	95	260	126	174	108	100	158	65	130	81	90	263	166
Bger_25164	46	65	22	33	4	22	4	4	12	3	7	3	2	2	7	8	3	6	5	3	1	4
Bger_25163	851	571	387	675	75	245	113	157	269	132	357	158	208	141	156	234	70	180	94	99	266	168
Bger_22343	314	415	131	405	109	410	284	238	134	32	163	82	41	36	50	54	25	62	50	36	22	24
Bger_22341	408	717	337	1249	122	720	126	373	89	129	138	137	131	71	126	109	84	82	125	88	71	81
Bger_22344	109	136	21	192	13	73	75	94	58	29	73	35	20	17	11	8	10	12	10	13	13	8
Bger_22342	605	368	190	629	194	514	695	455	1121	404	1331	620	612	475	381	638	247	699	394	237	457	381
Bger_22345	94	128	19	179	0	46	23	26	1	5	4	5	2	2	1	2	8	9	3	2	7	5
Bger_22397	0	0	0	0	0	0	0	0	1	0	1	0	0	0	0	0	0	0	0	0	0	0
Bger_22393	0	0	0	0	0	0	0	0	0	0	0	0	0	0	0	0	0	0	0	0	0	0
Bger_22394	1	1	0	0	3	1	3	3	0	1	0	1	0	0	2	1	0	0	0	0	1	0
Bger_22395	1	1	0	0	2	5	5	7	0	2	2	2	0	0	3	1	2	2	1	3	1	1
Bger_22401	0	0	0	0	0	0	0	0	0	0	0	0	0	0	0	0	0	0	0	0	0	0
Bger_22396	214	387	104	487	16	147	79	132	69	55	89	64	34	29	28	43	19	45	32	23	35	38
Bger_22402	524	507	259	668	30	129	55	82	2638	1947	1074	762	465	410	478	668	348	776	405	299	764	512
Bger_22399	2	1	1	0	0	0	0	0	0	1	0	0	0	0	0	0	0	0	0	0	1	0
Bger_22400	0	0	0	0	0	1	0	0	0	0	0	0	0	0	0	0	0	0	0	0	0	0
Bger_22398	0	0	0	0	0	0	0	2	1	0	0	0	0	0	0	0	0	0	0	0	0	0
Bger_22403	102	184	42	216	7	47	15	21	751	630	327	249	157	163	177	261	148	293	175	124	334	191
Bger_25957	4	10	0	7	0	2	0	0	0	1	0	0	847	1058	547	856	305	692	197	188	795	515
Bger_25958	0	0	0	0	0	0	0	0	0	0	0	0	0	0	0	0	0	0	0	0	0	0
Bger_25956	1	7	0	0	3	1	4	13	51	80	100	56	53	45	60	75	41	66	79	59	20	19
Bger_25959	15	17	4	21	9	14	12	4	8	1	3	1	2	8	4	3	1	4	2	1	4	0
Bger_09048	19	25	13	29	1	7	0	2	0	6	4	10	5	2	5	2	3	0	6	2	0	1
Bger_09050	4	6	2	8	0	9	1	3	3	2	4	4	2	0	0	1	0	2	1	2	0	3
Bger_09049	19	8	7	26	4	6	0	0	0	0	1	0	0	0	0	0	0	0	1	0	0	0
Bger_09062	683	2074	87	1748	238	1771	3059	14443	2323	4049	2515	8601	2212	2572	2885	3080	1571	2323	2479	1957	3439	3146
Bger_09053	4	2	0	0	0	5	3	9	1	0	128	90	19	24	94	95	35	77	63	50	3	5
Bger_09055	98	105	56	130	19	70	100	132	44	38	64	68	44	54	28	44	15	42	27	19	23	15
Bger_09060	800	738	296	974	160	469	937	844	948	296	1589	709	323	295	294	499	156	437	311	208	263	213
Bger_09051	5	1	0	0	0	0	1	0	3	4394	12	19	10	8	6329	10223	4294	5861	9728	7299	2	4
Bger_09052	1	3	1	3	1	2	0	1	2	1	1	0	1	4	0	2	0	1	1	0	2	2
Bger_09057	396	314	145	359	35	145	92	91	97	35	109	60	35	20	33	47	15	44	21	38	27	24
Bger_09059	8	1	0	0	2	1	17	6	34	13	55	21	4	8	22	13	3	9	18	10	14	14
Bger_09054	82	49	36	69	2	28	0	3	4	1	2	3	0	1	2	5	0	1	1	2	1	0
Bger_09066	687	471	570	1169	411	1445	823	557	718	294	1001	370	333	232	340	399	177	321	263	188	451	363
Bger_09058	477	431	342	635	123	433	143	137	240	145	243	166	82	75	146	208	65	116	123	86	160	152
Bger_09065	7	3	0	2	0	0	0	2	3	2	4	5	1	2	0	0	0	1	0	1	1	0
Bger_09063	1038	1848	469	1812	240	1538	65	277	39	56	105	84	69	47	54	35	32	50	55	41	79	57
Bger_09061	1146	1578	478	1916	219	1175	574	799	468	204	629	437	224	152	184	267	96	228	224	135	174	129
Bger_09056	33	15	1	1	0	1	1	4	3	9	80	41	148	157	70	79	26	47	44	44	56	69
Bger_09068	306	356	135	605	17	149	101	131	124	68	122	95	39	27	33	41	11	30	25	26	34	12
Bger_09064	346	368	117	312	145	365	278	343	63	63	193	136	63	38	59	68	31	37	54	24	39	36
Bger_09067	140	158	28	125	39	96	224	261	240	144	578	303	234	255	198	309	145	263	198	142	241	173
Bger_09069	112	325	45	246	17	162	25	60	6	9	38	29	16	19	10	17	10	12	14	15	5	16
Bger_09070	0	0	0	0	0	0	0	0	0	0	0	0	0	0	0	0	0	0	0	1	0	0
Bger_24925	13	16	13	8	3	12	13	11	14	7	23	22	1	4	6	2	6	7	4	4	8	4
Bger_24926	3	10	11	6	1	3	5	2	5	0	0	3	1	3	1	0	1	1	0	1	2	0
Bger_24923	0	0	0	0	0	0	0	0	0	0	0	0	0	0	0	0	0	0	0	1	1	0
Bger_24924	2	1	0	0	1	0	1	1	1	2	4	4	0	0	1	0	0	0	0	0	0	0
Bger_24928	4	0	1	3	0	0	2	2	5	4	22	4	1	2	1	2	2	2	2	3	2	1
Bger_24927	144	157	68	161	12	65	44	35	51	27	103	78	14	12	18	22	8	18	12	15	29	14
Bger_24930	0	0	0	0	0	0	0	0	0	0	0	0	0	0	0	0	0	0	0	0	0	0
Bger_24929	0	0	0	0	0	0	0	0	0	0	0	0	0	0	0	0	0	0	0	0	0	0
Bger_16708	435	1201	76	1256	236	1811	1969	3632	793	881	535	1307	57	63	251	243	97	218	135	195	77	88
Bger_16699	255	222	111	276	66	206	371	276	360	111	323	155	242	122	93	132	37	154	72	72	217	131
Bger_16705	256	223	114	203	35	83	83	75	106	48	105	31	101	72	55	98	24	91	58	62	74	62
Bger_16702	374	489	102	843	23	279	65	155	36	21	39	59	7	4	20	23	9	29	10	25	18	10
Bger_16698	193	395	37	310	36	188	100	177	43	31	92	52	32	14	12	17	16	26	22	19	25	15
Bger_16700	0	0	0	0	0	0	0	0	0	0	0	0	0	0	0	0	0	0	1	0	0	0
Bger_16706	1733	1437	703	1375	455	1224	470	418	84	20	125	41	30	33	55	75	14	63	31	36	46	32
Bger_16701	952	1102	467	1657	659	1529	2746	2867	404	122	318	188	334	183	113	170	51	176	74	97	110	71
Bger_16707	527	424	237	462	80	240	215	201	306	109	200	120	94	88	94	122	37	87	67	72	133	87
Bger_16697	1648	2271	898	1699	270	911	339	545	127	96	213	161	79	62	69	61	41	71	66	56	66	53
Bger_16703	81	80	53	112	21	55	102	90	46	17	54	38	8	5	12	27	6	16	14	12	17	10
Bger_16704	144	128	86	154	28	81	70	59	45	9	73	23	9	12	8	17	7	11	7	8	15	7
Bger_23731	2651	3315	1126	2490	335	1167	1039	1157	933	779	2058	1594	773	428	641	584	357	385	546	414	419	354
Bger_23730	4182	4053	1533	3157	512	1467	1534	1454	1320	888	2546	1803	898	547	723	696	392	473	599	462	480	398
Bger_23732	391	919	114	594	32	240	48	179	58	195	230	352	180	115	182	134	127	77	149	116	81	83
Bger_23733	1	0	0	0	0	0	0	0	0	0	2	3	0	0	0	0	0	0	0	0	0	0
Bger_23734	0	0	0	0	0	0	0	0	0	0	0	0	0	0	0	0	0	0	0	0	0	0
Bger_23735	0	0	0	0	0	0	0	0	0	0	0	0	0	0	0	0	0	0	0	0	0	0
Bger_27276	6	27	0	1	0	1	0	0	0	0	5	1	0	0	0	1	0	1	6	3	0	0
Bger_27275	4	2	0	1	3	2	5	8	2	0	5	1	1	1	0	1	0	1	1	2	1	0
Bger_25550	979	733	331	850	106	472	37	102	75	57	153	74	79	53	74	62	48	63	61	47	49	28
Bger_25548	226	71	2	23	0	10	18	7	83	32	75	44	26	20	16	23	9	15	14	14	15	12
Bger_25549	2206	806	300	741	94	402	101	114	522	209	615	306	294	161	151	225	100	134	118	119	124	97
Bger_25552	0	0	0	0	0	0	0	0	0	0	0	0	0	0	0	0	0	0	0	0	0	0
Bger_25551	1	0	0	0	0	0	0	1	0	0	0	0	0	0	0	0	0	0	0	0	0	0
Bger_25553	0	0	0	0	0	0	0	0	0	0	0	0	0	0	0	0	0	0	0	0	0	0
Bger_23158	148	178	118	281	38	139	63	60	44	25	84	71	39	25	31	34	20	40	38	24	20	17
Bger_23160	0	0	0	0	0	0	0	0	0	0	0	0	0	0	0	0	0	0	0	0	0	0
Bger_23159	0	0	0	0	0	0	1	0	1	0	1	0	0	1	0	0	0	0	0	0	0	1
Bger_23161	0	0	0	0	0	0	0	0	0	0	0	0	0	0	0	0	0	0	0	0	0	0
Bger_23157	39	13	2	13	22	21	136	67	98	42	147	100	48	36	28	39	10	64	28	18	25	36
Bger_27993	0	0	0	0	0	0	0	0	0	0	0	0	0	0	0	0	0	0	0	0	0	0
Bger_25768	18	29	7	11	0	5	7	15	10	14	25	40	17	8	16	11	14	11	13	17	21	12
Bger_25769	3	3	2	2	0	0	0	0	0	0	3	3	0	1	1	1	0	0	1	1	1	0
Bger_25767	196	110	118	373	114	302	706	1056	497	227	556	398	205	175	90	148	74	145	94	91	115	88
Bger_28026	0	1	0	0	0	0	0	0	0	0	0	0	0	0	0	0	0	0	0	0	0	0
Bger_28027	0	0	0	0	0	0	0	0	0	0	0	0	0	0	0	0	0	0	0	0	0	0
Bger_27740	33	30	18	32	8	26	6	4	0	0	10	3	2	3	3	8	3	1	6	0	0	0
Bger_27739	69	31	45	38	21	26	4	4	0	0	8	3	3	2	2	4	0	2	2	2	2	5
Bger_27528	0	0	0	0	0	0	0	0	0	1	32	10	25	16	5	7	1	3	1	1	0	1
Bger_27529	0	0	0	0	0	1	0	0	1	0	21	12	13	8	2	8	1	1	0	0	1	0
Bger_27527	0	0	0	0	0	0	0	0	0	0	4	9	6	1	1	2	1	1	0	0	0	0
Bger_27526	3	4	2	4	0	2	0	0	0	0	47	44	26	22	9	7	4	5	3	7	2	3
Bger_06915	41	103	28	151	8	42	7	25	3	4	16	20	9	2	10	3	3	6	5	3	2	3
Bger_06917	168	160	104	248	38	205	64	107	34	23	48	34	23	18	23	29	12	31	14	17	11	16
Bger_06914	434	525	419	676	65	274	102	138	26	29	138	107	35	21	46	40	20	22	25	26	19	14
Bger_06919	404	374	242	553	151	474	132	144	61	26	34	31	22	22	23	25	12	22	16	13	20	19
Bger_06918	601	964	175	764	52	312	177	317	203	260	472	464	340	227	256	216	148	188	221	151	208	160
Bger_06922	1662	1141	750	1652	381	1365	1867	1244	1468	563	1448	799	528	338	480	642	235	588	319	322	707	547
Bger_06923	83	137	22	180	7	143	122	144	146	81	119	63	55	43	39	52	18	75	40	62	81	61
Bger_06916	357	375	199	527	67	323	88	159	77	40	72	64	32	23	27	43	18	41	16	26	18	18
Bger_06927	9	5	2	2	3	0	0	2	7	4	13	8	15	18	9	13	5	8	3	11	38	30
Bger_06930	1759	1797	1133	2212	208	900	178	368	132	81	167	106	61	62	60	78	37	81	52	49	92	45
Bger_06931	3	0	0	0	0	1	0	0	1	1	6	5	2	0	2	0	0	0	1	1	0	1
Bger_06920	26	29	8	37	8	30	35	44	29	15	21	13	47	45	8	13	6	20	3	6	39	27
Bger_06925	3	1	0	0	1	0	1	5	3	0	7	8	8	0	7	7	1	8	5	1	5	3
Bger_06921	2234	1519	894	2164	503	1713	2677	1785	2324	802	2342	1169	829	553	689	950	363	892	486	494	994	771
Bger_06939	572	600	94	471	51	206	144	246	78	84	183	109	67	50	109	120	54	82	72	73	50	42
Bger_06936	0	0	0	4	0	0	0	1	0	0	5	1	0	0	2	0	0	0	0	0	0	0
Bger_06937	13	4	1	2	1	2	8	12	21	1	19	10	5	12	3	2	3	4	4	2	3	3
Bger_06938	0	1	0	0	0	0	2	2	0	0	1	0	0	1	0	0	0	0	0	0	0	0
Bger_06935	74	95	98	160	31	134	56	62	21	15	42	13	2	12	14	4	6	11	11	6	12	9
Bger_06926	484	676	183	885	32	268	31	124	23	21	47	53	26	29	18	42	15	40	19	26	37	24
Bger_06932	375	816	253	1256	72	452	142	357	108	119	165	180	92	79	136	119	61	124	82	85	184	160
Bger_06933	0	0	0	0	7	26	9	32	2	6	42	50	45	42	27	16	3	5	4	7	3	4
Bger_06929	581	786	279	1070	81	486	113	237	86	58	124	80	52	53	45	56	22	45	36	35	56	31
Bger_06924	129	245	76	289	8	124	25	84	43	29	32	30	19	19	29	31	22	17	33	28	27	34
Bger_06928	2091	1070	600	771	155	399	562	365	768	390	2085	834	550	433	468	700	263	846	493	342	244	219
Bger_06934	0	0	0	0	0	0	0	0	0	0	0	0	0	0	0	0	0	0	0	0	0	0
Bger_19755	0	0	0	0	0	1	1	1	0	0	1	0	0	0	1	0	0	0	0	0	0	0
Bger_19762	0	0	0	0	0	0	0	0	0	0	0	0	0	0	0	0	0	0	0	0	0	0
Bger_19760	75	40	5	8	14	73	72	145	50	36	121	100	35	19	31	39	22	34	27	24	27	17
Bger_19758	34	15	4	13	0	8	4	10	4	1	3	10	3	5	6	8	3	9	0	3	3	1
Bger_19759	8	5	0	6	1	5	5	9	7	3	17	12	3	4	2	13	1	4	2	4	5	1
Bger_19761	31	12	3	14	6	8	13	11	31	20	23	11	15	7	21	14	10	21	17	16	14	2
Bger_19756	491	179	0	1	2	0	0	0	8	1	11	5	94	114	6	21	17	50	19	26	195	149
Bger_19764	0	0	0	0	0	0	0	0	1	0	0	0	0	0	0	0	0	0	0	1	0	0
Bger_19763	0	0	0	0	0	0	0	0	0	0	0	0	0	0	0	0	0	0	0	0	0	0
Bger_19757	178	119	0	2	1	1	3	2	7	6	19	11	43	28	14	18	9	29	18	18	64	58
Bger_19766	32	8	0	0	0	4	11	13	2	2	43	35	14	15	24	38	21	58	70	56	56	33
Bger_19765	0	0	0	0	0	0	0	0	0	0	0	0	0	0	0	0	0	0	0	0	0	0
Bger_25459	0	0	0	0	0	0	1	0	0	4	1	0	0	0	0	0	0	0	2	0	0	0
Bger_25461	0	0	0	1	0	1	0	0	2	1	1	0	0	0	1540	3434	1579	321	999	439	0	0
Bger_25460	0	1	0	1	0	1	0	2	3	0	1	0	0	0	819	2128	791	213	529	218	0	1
Bger_25465	0	0	0	0	0	0	0	0	0	0	0	0	0	4	1	0	6	45	7	0	604	489
Bger_25464	0	0	0	0	0	0	0	0	0	0	0	0	3	0	1	91	35	680	19	92	3	0
Bger_25463	1	0	2	1	0	0	0	1	2	0	2	2	0	0	0	0	0	1	0	0	0	0
Bger_25462	0	0	0	0	1	2	0	0	1	0	2	1	0	0	0	0	0	0	0	0	0	0
Bger_28469	0	0	0	1	0	0	0	0	0	2	0	0	0	0	0	0	0	0	0	0	0	0
Bger_21157	0	0	0	0	0	0	0	0	0	0	0	0	0	0	0	0	0	0	0	0	0	0
Bger_21160	0	0	0	0	3	1	8	5	0	1	4	0	0	0	0	0	0	0	0	1	0	0
Bger_21163	54	111	14	127	35	209	337	425	73	52	107	129	41	52	30	44	18	38	15	24	19	18
Bger_21158	0	2	0	0	3	5	16	16	3	5	7	7	2	3	2	1	2	1	0	5	2	1
Bger_21161	7	1	1	4	48	21	146	131	32	8	20	9	10	3	2	7	1	6	6	2	4	5
Bger_21159	22	8	3	1	122	156	478	579	133	85	106	62	27	12	27	31	17	23	24	19	42	49
Bger_21156	1	3	0	1	1	1	2	4	479	266	119	102	84	71	67	128	43	136	53	67	297	164
Bger_21162	498	552	200	849	188	675	1732	1883	2178	891	980	986	293	280	392	480	183	483	255	317	799	479
Bger_21164	1	3	0	1	0	0	0	6	6	1	1	1	2	2	2	0	1	1	0	3	2	4
Bger_28277	0	0	0	0	0	0	0	0	0	0	0	0	0	0	0	0	0	0	0	0	0	0
Bger_27593	0	1	0	0	0	0	0	0	0	0	0	0	0	0	0	0	0	0	0	0	0	0
Bger_27595	0	0	0	1	0	0	0	0	0	0	0	0	0	0	0	0	0	0	0	0	0	0
Bger_27594	342	201	217	239	80	238	5	31	2	1	9	1	15	11	13	16	7	14	20	14	21	15
Bger_28225	0	1	0	0	0	0	0	0	0	0	2	1	0	0	1	0	0	0	0	2	0	0
Bger_11605	573	712	239	737	50	267	207	222	235	121	457	346	141	110	101	131	49	142	102	102	228	191
Bger_11615	1201	1120	820	1529	157	610	101	206	58	15	96	30	55	27	30	57	37	59	46	30	41	32
Bger_11611	302	352	269	485	51	286	78	89	37	21	62	44	22	15	18	19	10	25	14	13	21	12
Bger_11618	716	2455	286	2654	109	957	183	744	87	89	86	150	98	81	82	73	67	88	76	53	54	39
Bger_11613	1	2	1	0	2	6	6	4	17	22	1330	521	11391	7934	34	8	181	449	46	38	271	415
Bger_11610	283	1106	112	706	47	798	124	341	57	104	141	279	221	152	117	122	133	116	136	88	172	150
Bger_11617	3284	1740	469	930	278	812	443	325	797	532	1432	792	447	333	474	516	192	271	319	287	150	138
Bger_11619	153	386	36	406	36	245	145	373	80	59	80	112	13	4	26	24	10	22	9	28	23	15
Bger_11609	4	5	7	3	0	3	1	1	1	0	0	1	1	0	0	0	0	0	0	0	0	0
Bger_11614	86	58	36	121	9	47	6	12	4	0	2	2	0	1	0	2	0	7	5	2	3	2
Bger_11621	185	551	47	481	10	106	51	75	92	80	128	92	38	23	49	33	27	47	25	28	39	38
Bger_11606	170	168	52	204	16	71	114	100	110	47	270	154	86	73	42	63	23	97	63	65	180	142
Bger_11620	136	365	29	362	33	231	145	359	76	55	73	97	10	3	22	24	6	21	7	26	19	15
Bger_11616	436	613	210	562	24	127	63	96	113	60	177	79	109	84	124	170	42	79	71	50	99	78
Bger_11608	232	334	96	380	29	205	166	99	166	71	367	199	110	71	112	172	63	135	87	57	96	51
Bger_11612	1482	1507	749	1803	148	536	380	462	581	412	2073	1190	11634	8206	278	312	357	792	332	302	540	647
Bger_11607	1170	1246	973	1598	192	661	160	327	71	36	112	74	37	34	45	42	24	43	49	37	38	34
Bger_27073	0	0	0	1	0	0	0	0	0	0	0	0	9	9	3	4	0	23	3	3	29	28
Bger_27072	0	0	0	0	0	0	0	1	0	0	0	0	0	0	0	0	0	1	0	0	0	0
Bger_27074	0	0	0	0	0	0	0	0	0	0	0	0	0	0	0	0	0	0	0	0	0	0
Bger_23455	0	0	0	0	0	0	0	0	0	0	0	0	0	0	0	0	0	0	0	0	0	0
Bger_23454	38	35	45	71	10	32	0	4	0	0	7	6	5	1	0	0	0	3	0	0	1	0
Bger_23456	13	6	1	8	1	5	38	26	42	16	40	14	16	13	8	18	9	7	2	9	3	7
Bger_23457	0	0	0	0	0	0	0	0	0	0	0	0	0	0	0	0	0	0	0	0	0	0
Bger_23458	0	0	0	0	0	0	0	0	0	0	0	0	0	0	0	0	0	0	0	0	0	0
Bger_23459	0	0	0	0	0	0	0	0	0	0	0	0	0	0	0	0	0	0	0	0	0	0
Bger_23462	0	0	0	0	0	0	0	0	0	0	0	0	0	0	0	0	0	0	0	0	0	0
Bger_23461	0	0	0	0	0	0	0	0	0	0	0	0	0	0	0	0	0	0	0	0	0	0
Bger_23460	2	10	0	7	0	4	4	9	8	4	16	11	9	4	3	3	0	6	3	4	3	2
Bger_26588	0	0	0	0	0	0	0	0	0	0	0	0	0	0	0	0	0	0	0	0	0	0
Bger_26589	17	27	14	33	0	20	27	23	15	4	13	5	3	2	3	3	2	0	3	1	4	2
Bger_20952	9	4	6	18	0	6	5	17	3	1	17	4	3	0	0	0	0	5	3	1	1	1
Bger_20955	26	29	9	32	2	4	8	3	8	8	12	3	5	2	0	1	4	3	3	2	3	1
Bger_20950	0	0	1	0	0	0	1	0	9	2	25	13	12	5	1	2	0	0	1	0	0	0
Bger_20957	202	84	32	76	54	89	257	175	221	84	351	245	115	59	57	57	30	111	57	51	236	146
Bger_20951	4	0	1	1	0	1	3	3	12	6	40	16	25	11	5	4	0	4	3	1	1	0
Bger_20953	17	7	6	19	5	15	13	28	20	10	73	25	23	9	10	3	6	9	4	13	7	4
Bger_20954	39	16	12	24	9	7	13	15	33	13	71	51	18	6	10	8	1	11	6	3	16	15
Bger_20956	2	0	0	1	0	0	1	2	0	1	0	2	1	1	0	2	1	0	1	1	3	3
Bger_28375	2	0	0	0	0	0	0	0	0	0	2	0	0	0	0	0	0	0	2	0	0	0
Bger_00715	0	0	0	0	0	2	0	2	0	2	7	14	100	101	63	46	35	76	66	79	223	256
Bger_00709	708	614	195	726	130	480	394	456	613	308	487	359	287	244	236	334	152	358	218	231	320	246
Bger_00714	0	0	0	0	0	0	0	0	0	0	0	0	11	10	2	0	1	2	1	2	6	3
Bger_00707	1	4	0	0	7	14	15	12	7	3	16	18	8	1	0	2	3	3	1	2	0	0
Bger_00710	245	136	40	145	30	64	140	125	407	214	246	204	192	161	145	231	71	232	126	142	198	148
Bger_00708	25	7	19	12	2	4	4	2	0	0	4	3	1	0	0	1	0	1	0	1	0	1
Bger_00712	0	0	0	0	0	0	0	2	1	0	0	0	0	0	0	0	0	0	0	0	0	0
Bger_00706	8	7	3	2	2	11	11	10	1	2	8	8	1	1	0	0	1	2	0	0	0	1
Bger_00713	0	0	0	0	1	2	2	2	1	1	2	0	0	0	0	0	0	0	0	0	0	0
Bger_00711	49	104	10	79	7	80	28	44	28	18	32	24	20	19	26	20	17	22	17	18	30	16
Bger_00719	38	23	3	13	5	8	74	160	113	239	221	239	58	46	566	421	216	204	338	400	55	49
Bger_00716	8	3	0	1	0	3	1	2	10	1	8	1	0	1	5	9	3	2	0	4	0	0
Bger_00721	2	0	0	0	0	0	1	1	8	48	21	62	15	6	2	8	3	5	7	5	3	4
Bger_00723	327	984	71	688	179	886	1460	4603	784	1338	1135	2833	1059	1206	1033	1078	633	936	840	843	853	824
Bger_00720	7	12	1	9	1	0	3	5	31	65	69	106	7	5	7	5	6	13	5	8	2	1
Bger_00717	3	1	0	0	0	0	0	0	2	1	7	0	0	0	1	5	1	1	0	1	0	0
Bger_00722	0	0	0	0	0	0	0	0	0	0	0	0	0	0	0	0	0	0	0	0	0	0
Bger_00718	2	0	0	0	0	0	0	0	0	0	0	0	0	1	0	0	0	0	0	1	0	0
Bger_00727	0	0	0	0	0	0	0	2	1	0	3	4	4	6	0	5	1	4	1	1	1	3
Bger_00726	35	41	10	63	11	31	91	147	174	129	52	69	32	19	130	163	58	93	72	88	115	108
Bger_00725	0	0	0	0	0	2	0	0	0	0	1	0	0	0	0	0	0	0	0	0	0	0
Bger_00724	0	0	0	0	0	0	1	0	0	0	0	0	2	1	1	1	0	0	0	0	0	0
Bger_00739	6	9	3	10	0	5	3	6	24	24	1	1	34	52	23	33	58	46	55	47	164	121
Bger_00736	6	13	2	12	1	3	0	2	5	6	40	42	2	4	21	16	1	12	9	16	3	3
Bger_00729	29	21	12	21	1	15	15	15	117	143	180	138	3	3	120	146	60	59	99	75	1	2
Bger_00735	0	0	0	0	0	0	0	0	0	0	0	0	0	0	0	0	0	0	0	0	0	0
Bger_00745	0	0	0	0	0	0	1	1	0	0	6	2	0	0	5	1	0	0	1	2	3	2
Bger_00744	27	3	1	7	2	4	7	11	6	5	18	45	36	24	52	34	29	49	63	67	31	28
Bger_00746	15	5	1	6	4	5	6	11	6	6	17	26	11	15	38	28	17	24	31	22	9	21
Bger_00741	147	273	98	402	89	441	203	200	68	54	93	110	32	27	23	29	7	27	19	15	19	8
Bger_00759	9	9	1	2	2	3	0	1	1	1	3	1	372	243	78	135	62	151	208	234	46	53
Bger_00747	5	10	1	3	6	1	5	8	18	6	12	26	8	10	27	18	20	19	26	17	19	5
Bger_00761	2	3	0	2	0	0	0	0	0	0	2	0	0	0	0	0	0	0	0	0	0	0
Bger_00762	1636	1155	1	1	0	0	1	0	1	3	2	0	0	0	1	0	0	0	1	0	0	0
Bger_00755	8	3	1	2	6	2	20	16	24	16	36	27	8	1	9	15	8	23	8	8	14	11
Bger_00750	93	165	11	117	10	64	88	237	116	236	117	214	149	144	150	159	55	118	92	69	174	131
Bger_00751	0	0	0	0	0	0	0	0	1	0	0	0	0	0	0	0	0	0	0	0	0	0
Bger_00754	2	1	0	0	0	1	2	0	0	0	3	1	1	2	0	1	0	1	0	0	0	1
Bger_00760	79	222	43	143	4	25	0	13	1	8	22	18	12	10	6	4	4	10	12	13	5	8
Bger_00756	0	0	0	0	0	0	2	0	1	0	1	2	0	0	0	2	0	2	0	0	1	0
Bger_00740	726	820	392	1139	125	699	96	180	386	161	216	122	88	39	66	83	70	88	74	73	47	45
Bger_00748	212	286	112	385	39	145	105	158	69	59	130	122	63	44	52	69	35	64	37	41	66	48
Bger_00742	1392	2464	665	2200	413	1630	1611	1951	723	615	933	979	679	516	638	666	348	520	472	359	455	425
Bger_00758	0	0	1	1	0	1	0	0	0	0	0	0	0	0	0	0	0	1	1	0	0	0
Bger_00764	275	406	135	282	14	60	59	87	49	30	127	71	101	67	46	52	36	48	49	25	55	72
Bger_00752	7	10	2	5	1	4	8	14	3	9	24	18	7	2	6	9	4	4	7	4	3	2
Bger_00757	236	309	30	255	61	264	470	575	279	182	358	352	99	80	93	144	44	96	83	57	50	37
Bger_00732	24	26	3	14	3	5	9	8	20	9	26	21	10	2	27	22	17	14	20	18	15	10
Bger_00734	14	18	0	3	2	10	7	9	13	9	21	36	20	8	29	28	23	28	36	41	24	28
Bger_00753	2	6	0	4	0	1	3	6	2	6	10	13	2	2	7	2	1	2	3	4	1	3
Bger_00737	111	370	49	343	82	401	137	374	48	68	70	157	70	37	65	33	30	31	37	49	35	28
Bger_00749	125	184	26	145	15	83	101	250	142	244	181	242	157	147	162	163	57	133	98	73	181	135
Bger_00728	122	254	56	216	10	122	82	117	424	1989	850	1115	29	23	2106	1480	899	595	1100	1312	12	7
Bger_00733	14	12	2	2	0	0	4	4	8	0	12	15	8	7	21	22	7	18	20	17	14	15
Bger_00738	553	573	234	648	226	773	555	667	201	106	349	295	167	114	86	123	44	93	75	71	62	55
Bger_00743	48	19	5	23	6	11	20	30	18	14	38	71	49	38	88	58	44	66	96	94	49	42
Bger_00730	14	3	3	7	1	1	22	5	170	103	398	150	7	14	92	122	37	39	53	74	1	0
Bger_00763	367	433	153	300	33	89	256	161	108	48	332	139	200	117	87	104	50	100	73	38	98	106
Bger_00731	10	3	2	1	0	1	26	6	135	59	281	91	8	3	47	79	17	35	32	31	1	0
Bger_15399	21	77	8	28	0	9	0	5	8	4	3	1	0	2	5	8	1	7	2	2	2	4
Bger_15401	459	826	231	828	82	522	262	402	82	65	128	147	59	43	37	50	32	51	35	34	36	21
Bger_15400	0	0	0	0	0	1	0	0	1	0	1	1	1	0	1	0	0	0	1	0	0	0
Bger_15403	5	1	0	0	6	4	12	20	26	118	70	38	32	38	145	146	95	199	146	166	23	7
Bger_15397	913	682	189	492	39	142	99	125	275	129	378	174	151	85	101	124	49	116	64	61	106	78
Bger_15406	21	23	32	45	3	19	2	5	2	1	1	0	0	1	0	1	0	1	0	0	2	0
Bger_15405	2156	2074	1080	1713	590	1081	1474	1294	276	84	300	147	123	63	77	120	58	98	77	51	70	51
Bger_15402	1398	1658	756	1593	610	1424	1997	1744	700	286	648	394	215	134	198	242	108	247	136	137	135	94
Bger_15398	1439	1655	568	1322	80	413	44	188	124	79	203	112	93	76	72	78	46	104	75	71	111	78
Bger_15404	217	152	102	137	87	144	258	223	75	31	85	45	26	17	10	35	6	17	17	8	7	12
Bger_27169	0	0	0	0	0	0	0	0	0	0	0	0	0	0	0	0	0	0	0	0	0	0
Bger_27170	0	1	0	1	0	0	0	2	3	0	1	0	0	1	1	2	1	1	1	1	11	3
Bger_27171	0	0	0	0	0	0	0	1	0	1	1	1	0	0	1	1	2	0	0	1	8	6
Bger_17837	211	288	156	544	97	499	362	583	86	137	98	192	37	37	57	55	22	43	32	37	40	29
Bger_17838	2	3	0	2	2	4	12	5	4	0	8	4	1	0	0	0	0	0	0	1	0	0
Bger_17836	176	275	153	527	110	541	388	621	79	136	89	181	35	37	56	57	23	46	33	37	43	31
Bger_17840	151	299	52	330	16	81	29	74	474	435	117	146	127	101	41	44	18	68	35	38	173	170
Bger_17839	0	2	1	2	0	0	1	1	34	7	13	6	29	54	7	20	5	23	9	5	47	23
Bger_17841	0	0	0	0	0	0	0	0	0	0	0	1	1	0	0	0	0	0	1	0	0	0
Bger_17844	1031	571	894	791	667	1000	1032	661	105	21	68	41	27	20	23	32	10	24	25	10	19	13
Bger_17842	1	3	1	6	0	0	0	0	37	13	19	14	5	4	1	1	1	1	0	0	0	0
Bger_17845	0	0	0	0	0	0	0	2	0	0	0	0	0	0	0	0	0	0	0	1	0	0
Bger_17847	424	453	213	454	76	296	92	125	32	15	18	19	6	10	3	6	5	13	5	8	12	8
Bger_17849	26	8	3	2	1	2	3	10	10	16	24	17	15	11	12	14	11	25	16	9	10	8
Bger_17843	430	533	205	590	101	438	319	264	128	62	90	100	34	30	22	44	16	36	14	30	17	15
Bger_17846	520	1185	44	685	118	919	2428	5354	1929	1481	2655	1945	862	1149	1280	1314	643	933	855	867	1190	1089
[truncated: 26,473 more rows]
