# Supplementary material for: Comparative Transcriptomics in Two Extreme Neopterans Reveals General Trends in the Evolution of Modern Insects
Source: iScience. 2018 May 28;4:164–79. doi: 10.1016/j.isci.2018.05.017 (PMC6147021; doi:10.1016/j.isci.2018.05.017)
Supplement: Data S3. Table of Counts for the Drosophila melanogaster Libraries, Related to Transparent Methods [file mmc4.xls]

## Sheet: Table_S8
Dataset S3: Table of counts for the Drosophila melanogaster libraries. Related toTransparent Methods.
	E0-4_1	E0-4_2	E4-8_1	E4-8_2	E8-12_1	E8-12_2	E12-16_1	E12-16_2	E16-20_1	E16-20_2	E20-24_1	E20-24_2	L1_1	L1_2	L2_1	L2_2	L3_1	L3_2	Pupae_1	Pupae_2	Adult-Female_1	Adult-Female_2
FBgn0031081	2	1	1	7	33	37	96	92	305	245	163	244	286	210	203	231	55	142	52	193	33	156
FBgn0052826	1	1	0	1	3	1	0	0	1	1	1	1	3	1	0	0	1	1	1	0	0	1
FBgn0031085	0	0	0	0	0	0	0	0	2	2	0	0	7	3	1	0	34	94	130	463	6	30
FBgn0062565	0	0	0	0	0	0	0	0	3	0	0	0	3	1	1	0	0	0	0	1	0	1
FBgn0031088	1	0	0	2	5	1	1	4	9	5	1	0	5	9	0	4	0	2	1020	5225	0	3
FBgn0041626	0	0	0	0	0	0	0	0	3	0	0	0	3	1	1	0	0	0	0	1	0	0
FBgn0040784	0	0	0	2	1	0	4	1	1	0	1	0	3	0	5	8	17	27	5	22	0	0
FBgn0031086	6	5	0	0	1	0	0	0	1	2	0	0	0	0	0	0	0	1	1	1	0	1
FBgn0031082	0	0	0	0	0	0	0	0	1	0	1	0	2	2	0	0	8	33	46	110	2	5
FBgn0031080	0	0	0	0	0	1	8	6	9	9	18	47	68	52	33	49	16	55	8	28	6	54
FBgn0052821	0	0	0	0	0	0	0	1	1	6	4	12	17	11	5	4	3	8	3	11	1	13
FBgn0053217	322	322	317	275	468	324	349	167	183	100	81	68	188	100	282	291	48	100	33	62	142	232
FBgn0052350	361	318	275	251	814	606	566	316	398	224	133	117	180	123	153	156	28	61	23	58	147	270
FBgn0024733	7434	9851	4991	7988	13716	16362	5692	4920	13280	9670	7999	18097	24846	17824	13202	15877	4695	15097	2557	12342	4437	25892
FBgn0040372	996	1159	265	294	728	611	323	242	849	562	205	279	574	373	319	400	127	282	115	308	301	1022
FBgn0000316	474	543	328	380	638	526	339	252	434	304	350	513	376	240	289	355	78	215	62	129	123	335
FBgn0024989	2	2	11	16	201	220	186	141	3201	2205	496	780	153	95	1045	1367	156	399	728	2465	34	114
FBgn0040371	0	0	0	1	0	0	1	2	1	2	1	1	5	0	0	1	75	141	196	493	18	39
FBgn0029521	0	0	1	0	1	1	2	2	2	1	2	2	0	0	3	1	1	1	1	2	1	2
FBgn0004034	2	1	0	0	6	12	1	2	39	34	163	191	81	46	189	210	2	1	212	686	1	5
FBgn0000022	22	29	73	86	14	18	5	1	1	1	0	1	0	1	2	0	3	17	5	5	0	0
FBgn0004170	35	39	30	42	20	22	4	6	3	4	3	4	6	2	8	2	10	30	4	8	0	0
FBgn0002561	50	57	276	341	66	56	4	7	5	0	2	5	1	1	1	3	0	10	1	1	0	3
FBgn0000137	0	4	90	129	126	117	67	47	29	27	13	12	7	4	20	27	11	20	3	3	0	0
FBgn0029522	153	177	45	47	57	59	27	35	37	29	7	33	73	41	37	43	18	70	18	61	34	98
FBgn0052817	35	58	40	48	37	36	22	18	19	4	6	7	49	24	54	60	46	128	36	108	16	77
FBgn0029524	34	57	37	42	40	33	9	10	15	1	6	8	47	20	39	46	46	131	33	105	14	65
FBgn0023536	90	106	25	53	50	53	80	54	147	100	56	82	176	111	150	173	33	78	39	208	33	131
FBgn0023534	0	0	0	0	2	1	4	4	15	11	11	24	54	43	24	27	2	8	17	73	6	21
FBgn0023535	5	5	7	11	23	16	34	24	90	63	94	164	285	201	341	425	36	103	11	76	31	134
FBgn0023537	90	120	19	32	109	120	129	119	457	308	395	883	4521	3101	3772	4915	386	1087	146	718	345	1924
FBgn0029525	309	400	261	370	455	478	223	163	408	272	160	279	427	284	203	252	49	154	34	151	134	498
FBgn0029523	160	188	68	69	76	77	43	43	51	37	14	38	88	55	62	76	26	93	27	92	42	136
FBgn0010019	1	2	6	9	31	45	192	161	458	348	175	237	129	85	514	646	454	1006	985	2930	13011	46615
FBgn0011822	1	1	3	2	4	6	14	12	28	23	82	93	327	229	552	635	48	104	0	0	46	125
FBgn0052816	23	25	17	11	44	34	73	56	289	185	63	81	53	33	99	107	4	14	247	724	21	59
FBgn0040370	5	4	3	1	23	15	26	14	57	32	24	30	101	65	61	61	6	13	15	41	12	26
FBgn0040373	104	106	145	196	182	179	190	120	102	49	42	57	54	41	66	74	35	84	34	92	19	55
FBgn0000108	4	10	4	7	167	185	270	219	1535	1057	215	323	1263	862	849	1090	48	107	237	738	201	747
FBgn0025640	77	121	39	84	130	117	104	106	201	142	44	110	283	194	198	260	36	142	29	180	36	302
FBgn0025635	363	445	233	373	499	490	223	184	653	450	289	508	458	334	77	109	30	74	15	95	37	161
FBgn0001341	442	538	296	446	667	705	353	246	688	466	330	490	708	458	177	216	54	123	37	123	96	376
FBgn0003575	545	688	369	594	987	1065	324	314	1631	1094	492	868	1029	790	339	436	101	354	128	596	111	520
FBgn0025634	69	86	56	89	77	91	69	76	163	101	40	62	121	85	116	145	48	127	34	164	27	174
FBgn0025638	693	815	660	894	815	795	798	591	833	535	319	477	832	568	848	1054	369	916	170	723	181	757
FBgn0040383	4	7	16	30	130	154	352	336	337	254	79	171	1029	695	861	1159	331	895	185	692	71	437
FBgn0040382	125	177	12	43	71	101	104	107	582	412	129	292	618	400	477	645	173	527	224	1082	177	1045
FBgn0027343	48	53	28	53	80	76	55	63	130	101	29	71	165	119	109	135	30	91	37	127	10	61
FBgn0025621	166	198	58	87	141	160	78	90	324	244	99	182	348	263	359	487	117	346	69	298	95	548
FBgn0029535	1	0	0	0	0	0	0	0	1	1	0	0	0	1	1	0	0	1	0	2	0	0
FBgn0026874	5	7	6	7	4	4	0	1	14	11	2	2	3	0	0	3	1	2	358	1635	1	1
FBgn0025616	3	5	7	4	1	5	0	0	6	1	1	2	5	0	0	3	10	23	39	181	3	12
FBgn0015799	560	706	193	352	407	370	152	173	442	324	63	146	421	300	282	340	105	319	90	380	117	582
FBgn0025620	1	2	1	1	9	10	13	13	8	0	4	1	31	13	647	840	686	1903	49	183	64	408
FBgn0015288	2491	3250	1916	3824	5797	7321	1912	2200	13115	9446	2988	7566	17392	12018	7609	10171	2968	9488	1459	8185	2076	14439
FBgn0029532	1	0	0	2	1	1	3	2	9	8	1	1	3	1	5	10	0	3	2	2	0	3
FBgn0029531	6	4	20	26	209	176	806	738	593	404	45	67	15	14	11	16	5	8	12	35	8	21
FBgn0025639	1725	2088	587	900	1130	1274	362	357	1562	1074	318	506	874	637	409	456	263	641	257	1053	260	1201
FBgn0002579	3868	4833	4604	7849	7883	8713	19333	18709	8974	6110	6437	12999	21290	14261	16747	22342	3939	11093	1870	8158	2187	11778
FBgn0026879	613	871	503	755	1249	1350	536	600	1764	1254	563	1093	1862	1233	637	786	295	865	229	844	229	1107
FBgn0029529	60	69	31	64	56	71	57	50	94	77	65	81	165	94	92	120	32	91	41	155	25	141
FBgn0025633	1055	1308	340	510	696	685	308	270	757	487	125	243	334	205	334	385	170	411	134	647	186	918
FBgn0040892	0	0	0	1	0	0	0	0	3	1	0	0	0	0	0	1	0	0	0	6	0	1
FBgn0040341	1	0	0	0	0	0	1	0	1	0	1	2	0	2	0	1	0	2	1	0	0	1
FBgn0029539	0	4	0	0	2	0	0	0	5	1	2	0	4	1	0	0	22	43	53	201	3	16
FBgn0040339	268	337	176	229	249	218	94	82	99	57	51	75	114	68	62	52	60	145	39	107	28	154
FBgn0052815	17	31	37	37	61	64	78	59	192	128	109	173	206	107	76	91	19	44	30	98	22	63
FBgn0040340	175	201	290	485	872	1039	1135	1153	2430	1691	334	662	1650	1126	1875	2528	527	1466	221	1007	119	702
FBgn0040347	238	317	30	38	93	86	46	41	151	84	28	53	91	57	17	20	10	22	6	27	18	109
FBgn0042146	1	0	3	0	0	0	0	1	0	0	0	1	0	0	1	1	2	6	6	8	0	0
FBgn0029552	0	0	0	0	0	0	0	0	0	0	0	0	1	1	0	0	5	22	21	83	2	5
FBgn0040337	96	114	37	76	83	89	46	47	114	58	27	42	85	60	88	108	21	85	25	91	19	119
FBgn0040398	1	1	18	65	317	378	1024	1085	1851	1359	155	350	770	529	1502	1909	856	2238	465	2070	211	1212
FBgn0040365	3	0	0	4	1	3	0	0	2	1	0	1	0	0	2	6	8	41	17	48	1	2
FBgn0040397	439	590	295	417	757	733	366	316	1017	608	253	405	614	421	457	491	103	232	188	613	126	436
FBgn0026143	318	442	80	188	169	151	47	40	111	73	27	45	138	106	106	142	34	110	36	95	59	336
FBgn0040351	14	20	5	5	40	52	80	66	267	159	45	86	156	114	62	80	8	30	38	165	15	77
FBgn0040338	1	0	0	1	0	0	4	0	1	1	0	1	5	2	10	13	3	21	6	7	0	2
FBgn0040350	1	3	1	1	1	2	4	2	2	0	6	13	256	173	117	92	148	448	5	17	59	258
FBgn0040349	0	3	18	20	35	51	46	70	633	479	222	541	3479	2239	942	1293	64	189	117	633	60	471
FBgn0040348	38	43	8	9	27	16	67	57	188	113	50	113	118	92	42	37	5	23	19	98	10	57
FBgn0040346	264	340	164	294	374	448	137	121	554	366	176	349	523	358	134	197	47	132	18	108	59	383
FBgn0040342	1	1	2	4	7	3	4	4	24	11	2	19	38	26	36	31	44	73	3	6	11	89
FBgn0040345	21	20	9	15	23	10	7	7	7	5	10	7	10	7	1	5	12	31	28	116	1	22
FBgn0040343	0	0	0	1	0	0	1	1	1	0	0	0	2	2	1	1	0	0	5	13	3	12
FBgn0052814	7	8	5	2	12	9	17	10	38	28	8	20	37	18	10	17	5	13	7	31	4	27
FBgn0040364	0	0	5	16	28	24	18	19	265	193	472	932	1610	1092	1089	1410	195	633	25	61	103	499
FBgn0040362	0	0	0	0	0	1	0	1	2	2	0	1	0	0	1	1	14	24	29	129	1	8
FBgn0040361	2	0	1	0	2	1	0	0	1	3	1	2	1	3	0	0	1	0	461	1647	0	0
FBgn0040360	0	0	0	1	9	8	33	29	272	176	11	21	10	12	55	60	1	4	22	73	1	1
FBgn0040359	1	0	2	2	41	60	27	28	908	618	73	154	17	12	228	288	1	3	1191	4488	4	23
FBgn0040358	1	0	0	4	0	2	1	0	14	8	1	1	3	6	4	1	1	0	235	1013	1	2
FBgn0029568	9	4	5	11	9	11	1	5	10	11	35	64	73	63	165	206	1	0	0	1	133	673
FBgn0040357	1	0	0	0	1	0	1	0	3	1	0	0	2	2	0	0	0	0	5	8	1	4
FBgn0040367	19	17	8	11	26	24	36	26	595	426	32	64	37	26	414	537	8	22	97	460	11	72
FBgn0025642	1	0	0	0	0	2	1	1	6	5	2	9	8	2	2	3	8	7	17	72	0	7
FBgn0004650	540	631	16	24	132	153	18	18	48	37	21	51	26	20	4	7	5	29	39	98	245	1058
FBgn0024362	363	474	157	220	415	382	328	313	703	506	196	304	524	344	387	517	154	351	174	548	185	748
FBgn0024361	0	0	4	3	38	42	132	131	582	380	469	859	1187	827	722	908	219	632	42	186	98	412
FBgn0024364	436	550	201	359	423	490	138	158	613	391	106	276	579	349	159	195	46	131	36	132	132	720
FBgn0029573	0	0	0	0	1	2	1	3	116	89	10	34	3	2	19	19	0	0	1115	4214	0	2
FBgn0024987	930	1097	731	1032	1623	1772	636	590	2484	1690	727	1319	2065	1359	500	570	229	600	237	909	153	668
FBgn0023169	290	426	117	170	270	310	250	212	833	533	251	484	792	593	776	975	210	688	161	799	191	1054
FBgn0052813	13	15	18	27	318	376	279	274	1170	870	99	228	515	329	308	387	71	206	88	371	59	326
FBgn0024985	115	149	61	107	104	127	78	79	278	189	116	190	417	302	316	419	96	266	123	515	110	517
FBgn0027794	60	78	42	72	100	98	70	54	324	208	32	74	480	319	190	271	28	103	57	267	55	361
FBgn0027795	6	7	9	8	10	15	3	8	31	18	3	2	22	21	13	15	33	101	109	384	2	25
FBgn0024986	130	188	99	182	260	284	271	222	335	240	119	201	341	235	226	312	78	229	42	212	114	545
FBgn0000826	201	247	8	10	44	59	4	2	17	14	22	17	21	8	0	1	1	2	0	8	29	221
FBgn0024365	481	646	280	437	719	836	339	279	1241	913	271	552	1188	791	705	966	241	693	90	357	126	612
FBgn0024360	60	66	16	29	56	46	44	55	191	136	24	55	218	145	135	155	29	79	44	162	32	197
FBgn0024366	22	22	15	14	73	92	108	96	1161	767	88	152	40	40	236	322	11	34	324	1420	15	67
FBgn0025641	704	836	303	527	902	1075	321	324	2655	1918	345	697	1270	796	326	422	81	216	143	786	118	687
FBgn0052811	0	0	0	1	0	0	0	0	4	1	0	0	3	0	0	0	4	6	8	30	0	2
FBgn0028550	36	30	17	11	101	77	119	74	436	312	197	314	620	414	648	806	107	243	57	229	108	410
FBgn0026876	189	216	66	69	81	79	14	11	38	26	9	10	28	25	18	27	21	71	8	50	24	117
FBgn0040366	52	62	17	27	27	26	14	8	23	21	6	9	12	14	14	29	9	27	3	22	18	76
FBgn0040363	2	0	1	1	6	4	2	2	20	13	83	129	205	145	397	477	20	53	2	3	7	22
FBgn0040368	0	0	0	0	0	1	0	1	1	3	3	0	4	1	0	3	30	71	76	225	8	12
FBgn0026872	1	4	5	9	9	18	13	11	34	23	58	120	740	476	150	207	42	102	18	102	75	293
FBgn0029580	2	2	10	10	6	7	2	5	10	10	2	5	19	17	15	14	3	5	2	26	10	92
FBgn0025383	0	0	1	0	2	5	3	1	33	12	7	28	62	47	28	47	5	18	1	4	1	9
FBgn0025381	223	287	85	154	241	291	168	161	617	412	175	360	633	424	605	701	215	561	145	723	166	749
FBgn0025394	473	578	381	598	831	915	637	596	1337	901	352	670	860	568	426	535	223	600	224	782	125	562
FBgn0000482	129	153	136	225	282	323	150	154	496	348	136	255	360	225	131	172	73	195	54	203	32	165
FBgn0001189	103	145	72	113	173	165	136	165	315	235	84	129	238	148	283	347	131	391	106	449	75	312
FBgn0029587	39	57	20	37	46	46	29	30	222	150	17	72	132	103	38	50	10	22	24	145	12	56
FBgn0024897	1	1	3	3	7	20	8	15	620	358	49	90	67	45	150	187	4	7	212	957	6	49
FBgn0025391	0	0	12	5	22	14	10	19	291	211	108	266	190	137	107	114	12	49	22	98	7	26
FBgn0025378	0	1	1	0	2	1	2	0	7	1	0	0	3	0	0	0	7	22	27	103	0	10
FBgn0023130	149	181	90	161	200	215	83	82	335	233	36	91	183	121	45	37	25	59	16	90	31	132
FBgn0023530	56	52	19	31	33	32	32	34	64	49	25	34	122	76	133	167	44	130	22	110	40	127
FBgn0025390	29	36	25	46	59	55	24	19	159	109	22	49	211	143	221	289	38	99	114	453	246	945
FBgn0025393	0	0	1	0	4	7	5	2	31	25	87	216	231	151	80	104	36	89	8	28	1	7
FBgn0003517	4820	6189	3152	6250	7253	8850	4246	5025	15411	10679	3297	8453	24079	16174	14678	19824	3282	10546	1685	8935	2544	15677
FBgn0044508	1	0	0	6	5	3	2	3	1	1	3	1	10	6	1	4	2	3	0	2	2	1
FBgn0025382	18	23	6	18	14	20	3	1	15	11	8	11	80	46	8	23	6	16	8	28	3	20
FBgn0052808	4	3	5	10	13	16	10	9	25	23	6	12	23	15	22	31	6	12	2	44	2	25
FBgn0027791	60	83	25	54	38	60	14	17	75	61	11	32	92	68	61	68	21	82	14	77	21	162
FBgn0027793	4	5	4	0	5	7	1	0	33	18	7	17	48	31	46	77	21	54	134	754	0	14
FBgn0052806	0	0	0	1	0	0	0	1	0	1	0	0	2	0	0	0	16	31	48	139	2	10
FBgn0026873	87	128	75	104	97	73	85	72	81	65	23	42	87	55	90	96	45	110	36	139	38	131
FBgn0023513	344	427	180	315	407	465	122	115	467	301	130	216	173	111	65	81	27	80	16	80	36	145
FBgn0014411	501	624	335	433	719	770	400	343	1171	823	355	543	815	493	381	471	156	395	118	501	118	474
FBgn0023514	325	438	211	322	420	435	223	210	530	340	147	267	482	305	197	259	67	131	41	173	58	305
FBgn0029594	116	139	83	117	145	220	148	140	256	169	66	159	303	204	205	240	50	111	47	195	40	204
FBgn0023519	135	163	133	132	166	152	193	138	288	186	89	145	393	243	195	248	40	125	63	264	36	172
FBgn0023509	341	428	301	469	592	643	169	193	839	561	203	393	602	388	161	210	68	192	66	230	74	314
FBgn0023510	233	315	122	187	348	358	186	189	951	653	232	366	878	569	584	734	148	406	110	538	168	803
FBgn0023508	262	325	63	106	213	231	99	72	328	192	117	227	351	223	250	319	85	223	101	357	79	397
FBgn0023522	825	956	510	687	1108	1130	387	368	1044	663	576	896	870	610	193	267	92	228	55	227	225	845
FBgn0023521	105	144	33	72	83	83	45	45	101	67	22	50	106	82	42	36	23	58	25	81	18	95
FBgn0025627	5	4	49	71	107	118	90	85	44	34	1	11	6	6	5	10	0	12	6	17	2	10
FBgn0025630	35	40	47	71	64	57	35	30	96	73	22	36	98	38	50	78	58	113	29	162	28	100
FBgn0025629	81	100	52	95	147	144	72	80	221	148	67	135	301	190	79	105	27	80	19	107	34	171
FBgn0025628	118	150	19	46	125	103	68	84	460	354	241	549	668	459	467	619	249	692	315	1302	90	534
FBgn0029596	6	7	4	8	0	3	2	2	9	6	0	0	6	0	4	5	12	22	8	47	4	18
FBgn0025626	733	884	380	641	961	1037	236	236	1354	922	503	915	922	646	155	233	81	221	70	220	73	379
FBgn0025625	2	3	7	15	53	42	67	67	460	334	59	142	298	209	61	106	22	59	75	337	19	97
FBgn0025631	8	15	67	89	187	187	113	102	545	414	104	189	309	195	224	331	72	198	123	470	56	231
FBgn0026878	1	3	4	7	7	6	4	4	7	10	3	3	5	3	6	4	27	62	9	24	11	41
FBgn0000667	547	704	234	373	626	655	973	1008	6155	4386	1886	4007	2977	1954	4840	6076	792	2252	1217	5978	675	3519
FBgn0003964	411	475	94	150	231	232	141	132	352	254	83	131	319	195	259	323	97	348	102	442	139	577
FBgn0023545	108	146	41	54	85	65	28	26	77	51	23	44	116	92	112	153	51	132	26	149	39	180
FBgn0023520	30	41	17	21	46	46	18	11	44	37	3	13	47	27	14	30	14	44	16	54	12	44
FBgn0023512	197	241	78	129	149	180	97	77	229	159	40	82	223	191	178	239	80	210	56	224	62	371
FBgn0023511	188	281	162	267	259	289	137	153	349	255	106	185	329	211	196	272	99	265	62	237	69	329
FBgn0052801	3	3	10	12	12	7	2	2	5	7	1	7	10	4	8	9	2	10	2	13	0	10
FBgn0023518	577	720	379	664	875	1037	250	216	1568	1160	321	677	975	691	317	301	81	284	109	460	70	416
FBgn0026088	70	73	53	68	116	130	90	82	145	95	165	239	328	238	298	413	187	471	72	239	93	251
FBgn0026089	73	94	47	45	71	81	76	72	167	112	71	127	344	178	233	270	37	145	53	172	38	177
FBgn0023517	168	249	91	144	195	215	108	103	281	189	38	89	212	155	128	173	51	173	36	183	40	296
FBgn0023516	122	116	59	90	121	145	98	91	389	246	110	201	351	246	348	455	122	291	81	335	60	372
FBgn0023515	1056	1299	91	178	316	363	32	28	116	83	35	76	86	65	31	36	32	104	46	125	136	620
FBgn0028969	252	307	214	349	426	495	573	532	828	558	170	336	1013	684	896	1151	280	855	160	715	149	825
FBgn0026090	105	128	65	117	156	194	146	118	235	141	94	169	285	158	142	177	76	242	38	131	50	202
FBgn0029590	1	4	1	1	0	0	0	1	3	3	0	2	0	2	5	2	7	18	3	17	0	2
FBgn0025624	34	46	33	25	48	41	50	34	68	37	25	36	93	74	126	132	70	226	31	141	37	179
FBgn0040395	154	178	22	44	249	264	460	384	1073	773	212	350	370	250	338	361	121	279	193	640	91	520
FBgn0000382	573	637	287	421	998	1077	413	287	1829	1182	379	691	1236	850	464	555	107	278	282	1078	302	1203
FBgn0023507	17	28	6	13	24	35	30	39	264	172	179	334	1528	1079	2135	2857	350	1071	56	349	350	1809
FBgn0004654	212	272	9	29	66	103	64	90	264	208	150	377	1680	1104	1015	1388	225	669	101	524	195	1119
FBgn0023540	60	86	5	12	26	26	36	23	69	42	57	125	172	101	130	198	82	185	33	134	91	603
FBgn0025839	66	65	45	66	78	105	141	129	240	126	134	206	622	470	653	884	141	345	95	432	204	839
FBgn0011576	16	18	26	48	57	54	30	24	43	31	20	23	85	53	123	145	105	245	36	100	45	163
FBgn0015036	11	16	24	30	16	18	11	8	21	17	7	19	68	46	71	88	22	35	17	44	30	134
FBgn0003116	98	114	21	36	29	41	27	20	38	26	20	19	44	35	32	35	15	61	14	85	43	130
FBgn0040899	86	80	21	41	61	67	72	75	124	80	44	83	376	227	232	275	69	184	61	212	51	273
FBgn0040900	1	1	2	2	1	0	1	0	1	4	0	2	4	1	1	3	2	7	437	1900	7	66
FBgn0024984	334	403	153	242	378	433	153	117	684	446	354	572	838	513	31	42	1	8	0	1	25	196
FBgn0023549	34	52	43	86	365	409	160	194	574	359	122	254	626	465	298	343	420	1157	159	697	90	499
FBgn0029606	0	4	1	1	2	1	2	0	3	3	1	1	0	1	3	1	0	2	194	744	0	4
FBgn0003048	690	901	372	577	677	673	206	186	1021	713	112	195	460	331	277	366	189	475	170	633	137	664
FBgn0000810	356	413	296	363	681	649	273	215	676	449	230	339	440	266	106	145	43	175	61	197	117	443
FBgn0023523	0	1	1	0	0	3	1	4	7	5	1	1	3	3	2	3	1	1	0	1	1	1
FBgn0023527	311	439	209	326	301	366	211	195	382	250	122	225	534	352	150	196	52	87	26	95	81	407
FBgn0040391	2	0	1	1	4	6	3	2	17	7	2	2	1	7	0	1	10	37	33	175	2	8
FBgn0053218	2	2	1	3	0	2	3	1	2	2	0	5	2	1	1	3	13	35	41	126	2	13
FBgn0003079	379	472	165	237	400	418	146	119	534	378	208	319	420	358	122	161	65	185	46	187	71	276
FBgn0003159	354	410	17	33	132	115	55	46	320	228	208	318	581	400	825	1004	225	536	248	986	188	696
FBgn0040389	86	116	48	80	62	85	99	95	184	119	46	63	247	173	127	221	19	67	42	210	26	146
FBgn0044047	6	4	48	68	107	93	82	46	128	85	41	70	97	57	179	231	164	439	214	763	62	208
FBgn0040392	3	4	13	16	15	12	8	3	17	4	4	5	9	4	2	3	2	9	5	10	0	6
FBgn0023526	392	441	263	367	707	662	355	237	1325	913	151	196	435	316	765	935	84	204	174	602	232	866
FBgn0023529	645	760	433	680	943	987	1130	945	1508	983	301	515	1558	1023	2422	2911	447	1152	376	1349	320	1309
FBgn0023528	1868	2330	1067	1448	2893	2772	1159	887	3260	2145	1320	2035	2381	1547	511	572	224	503	210	646	265	968
FBgn0027296	137	192	42	74	84	100	54	42	108	70	40	67	147	94	80	116	21	62	16	77	45	166
FBgn0023524	0	3	0	3	21	20	28	41	157	131	59	114	160	115	39	50	3	29	22	110	12	60
FBgn0023525	3	5	5	4	3	9	8	8	87	66	20	38	57	27	40	43	13	40	13	70	9	97
FBgn0000377	275	370	198	369	382	403	132	151	635	446	178	393	486	326	164	210	62	185	41	227	58	257
FBgn0001330	237	300	138	197	273	304	104	93	300	186	103	181	345	243	100	140	29	69	24	77	60	252
FBgn0004397	378	448	46	77	313	418	280	276	1907	1367	627	1378	1185	834	689	900	200	615	254	1326	177	1004
FBgn0023550	1	1	1	1	16	10	12	15	49	48	10	18	24	14	30	26	69	159	87	294	18	90
FBgn0029603	6	4	1	2	7	1	4	3	9	1	0	4	7	7	0	1	10	29	28	116	6	27
FBgn0023542	105	132	105	148	171	176	133	120	237	171	100	185	566	423	322	362	64	209	37	112	101	405
FBgn0023541	4	2	6	17	26	20	13	9	18	7	103	193	251	164	164	188	54	141	9	34	21	92
FBgn0005670	2	4	6	5	5	3	4	4	76	61	65	159	398	293	800	1007	552	1574	14	69	15	69
FBgn0004655	1699	2203	775	1362	1865	2096	453	448	3565	2512	616	1158	2170	1523	305	366	84	280	103	507	185	932
FBgn0013432	159	168	83	123	184	231	132	120	278	194	120	177	447	284	163	244	64	161	69	260	63	254
FBgn0004861	248	297	352	675	930	1007	360	385	1371	974	166	330	460	337	214	312	157	467	167	709	52	338
FBgn0004860	274	403	383	665	876	945	300	286	1112	798	129	298	411	278	179	242	117	403	141	638	42	310
FBgn0040394	387	570	289	500	616	678	231	248	1016	711	174	305	584	384	234	267	98	275	92	370	93	524
FBgn0040376	1	0	3	1	4	7	10	9	30	20	18	24	47	35	9	16	5	8	4	26	3	9
FBgn0040066	426	480	266	424	833	852	322	271	877	655	306	568	690	463	189	253	90	231	60	245	107	417
FBgn0001404	665	755	351	563	1060	1092	517	361	1602	1051	457	708	1141	758	801	910	318	728	240	776	259	935
FBgn0040336	80	95	9	25	41	35	12	24	82	51	25	43	139	77	208	284	76	179	14	53	37	141
FBgn0040333	2	1	0	0	2	1	1	0	6	5	0	3	8	3	3	8	18	68	21	109	2	5
FBgn0040334	97	120	95	139	206	184	166	149	193	118	34	80	94	62	75	99	37	110	36	114	13	68
FBgn0029629	937	1189	720	1244	1420	1632	675	668	1953	1454	689	1467	2656	1698	1163	1468	461	1311	285	1039	302	1438
FBgn0011566	54	62	18	29	38	31	39	25	63	43	19	16	62	26	82	86	29	81	33	166	29	114
FBgn0011606	389	519	298	443	305	334	50	38	73	55	12	27	51	37	63	63	121	276	167	692	63	350
FBgn0040375	76	110	44	66	92	107	82	73	214	136	54	94	125	92	32	51	17	53	12	74	19	117
FBgn0040377	4	4	1	3	8	11	22	22	83	71	81	153	225	147	177	237	22	88	28	117	18	83
FBgn0040388	252	266	119	169	251	269	156	123	296	212	30	61	66	40	62	69	59	162	84	374	45	173
FBgn0003714	149	174	45	74	72	86	160	159	180	115	60	148	466	294	333	413	44	128	48	224	53	259
FBgn0001150	110	121	83	126	41	38	13	11	39	22	8	9	25	19	6	13	3	4	9	27	4	17
FBgn0052797	5	2	1	3	9	5	2	1	15	7	3	0	6	3	6	6	2	6	5	9	1	0
FBgn0040385	2	1	29	61	50	32	4	8	11	1	1	2	3	2	4	5	3	1	2	1	1	1
FBgn0003371	554	710	582	715	2037	2074	1097	828	3994	2754	504	726	1946	1354	1670	2092	289	780	538	2012	454	1784
FBgn0003068	4	3	4	11	14	4	9	10	55	30	4	17	30	24	17	17	0	7	34	156	38	199
FBgn0024993	106	95	35	45	42	45	19	17	26	11	6	12	18	14	21	19	10	30	11	38	16	56
FBgn0024996	123	141	84	163	108	128	126	102	201	131	56	87	305	213	225	279	68	204	46	190	39	230
FBgn0024997	0	1	2	2	8	3	4	1	17	12	40	135	438	318	313	385	41	73	2	6	33	189
FBgn0024991	332	400	35	51	105	103	18	22	49	21	14	29	47	30	58	65	44	110	25	112	38	256
FBgn0000928	2	5	4	2	3	6	5	5	27	17	8	11	18	9	11	8	8	18	6	18	1	44
FBgn0000927	361	497	7	19	107	142	8	7	72	43	15	40	34	23	9	8	1	5	1	11	103	796
FBgn0000520	145	165	68	84	105	101	57	67	162	103	34	61	126	78	72	67	16	63	21	89	24	123
FBgn0024975	65	81	19	39	48	36	30	27	55	40	15	25	48	34	22	23	10	27	15	47	19	74
FBgn0040356	0	0	0	1	0	1	0	0	0	0	0	0	0	0	0	0	8	27	24	75	0	5
FBgn0003996	3	3	7	14	30	46	49	47	202	169	51	87	199	133	160	222	95	323	97	344	30	182
FBgn0040384	70	118	32	50	80	106	120	109	275	183	178	297	948	714	1223	1678	188	520	72	261	103	470
FBgn0024980	5	8	1	4	11	11	15	6	34	21	41	48	128	79	143	177	21	45	24	50	21	91
FBgn0000376	751	980	336	598	867	1000	248	244	1674	1128	316	575	1076	720	113	150	37	92	43	151	75	468
FBgn0024973	148	202	58	99	89	116	54	76	235	179	29	64	275	185	173	247	59	209	37	254	41	276
FBgn0024998	252	309	157	256	265	264	93	104	287	195	76	110	220	130	100	123	36	83	33	133	33	165
FBgn0024995	1	0	0	1	2	0	2	1	6	6	25	45	235	167	145	171	41	126	8	36	79	347
FBgn0024994	112	150	18	23	100	106	165	155	257	152	31	67	166	134	199	277	67	191	25	124	35	173
FBgn0024992	240	262	42	76	74	123	60	56	380	284	68	122	417	282	292	398	67	219	96	451	75	431
FBgn0000092	0	0	1	1	1	3	0	0	2	4	3	10	31	27	15	19	1	2	7	34	48	219
FBgn0025838	1	0	0	0	1	1	0	0	1	1	1	0	1	0	0	3	9	19	23	114	6	3
FBgn0011276	0	2	0	0	7	6	8	7	47	37	5	9	31	22	2	8	1	4	2	2	1	0
FBgn0004647	1465	1845	1878	2970	4185	4500	850	753	4546	3105	505	953	2211	1556	278	367	281	840	476	1824	203	995
FBgn0040396	97	120	18	28	64	63	99	105	110	64	70	97	318	236	455	517	178	417	95	321	66	230
FBgn0000479	266	315	59	68	318	309	179	135	1263	844	189	303	1088	770	1094	1262	126	301	138	543	290	1155
FBgn0002933	0	0	0	0	0	0	0	0	1	0	0	1	22	10	2269	3047	454	1228	0	0	0	1
FBgn0003374	0	0	0	0	1	1	0	0	6	9	0	0	692	467	9	5	18232	52045	5	26	4	4
FBgn0029660	0	0	1	0	2	0	1	0	2	2	0	0	3	3	5	4	2	17	13	58	2	17
FBgn0029662	2	4	3	2	39	35	69	61	335	217	56	106	106	64	186	221	59	155	95	437	7	51
FBgn0029661	0	1	0	0	2	0	1	0	10	3	0	4	2	5	12	12	26	42	74	166	4	10
FBgn0029659	0	0	2	1	5	3	20	21	23	20	9	6	9	6	5	1	61	161	190	624	9	50
FBgn0029658	1	1	1	0	1	1	0	0	1	1	0	0	4	3	0	3	5	32	39	106	2	8
FBgn0052493	0	0	0	0	0	0	0	0	0	0	0	0	0	2	0	0	0	0	0	0	0	0
FBgn0029657	18	16	68	31	96	69	78	35	29	17	21	31	64	42	115	139	26	52	40	92	81	127
FBgn0029656	0	0	0	0	3	2	0	1	12	6	4	3	10	6	4	9	22	54	33	92	3	10
FBgn0003086	0	0	2	1	0	0	1	0	3	1	14	10	363	240	743	896	281	718	2	1	0	0
FBgn0010296	0	0	0	0	0	0	0	0	0	0	0	0	0	0	35	50	0	0	0	0	0	0
FBgn0010295	0	1	0	0	0	0	0	0	2	0	1	0	21	10	895	1321	506	1325	0	0	0	0
FBgn0010294	1	1	0	2	3	14	0	0	20	45	0	6	30	24	2646	3490	626	1684	6	27	1	34
FBgn0040393	0	0	0	1	3	4	2	3	8	1	216	428	2067	1442	1753	2384	436	1278	0	0	0	1
FBgn0000644	0	3	3	1	6	7	4	2	3	6	14	9	10	8	4	3	1	1	2	4	19	69
FBgn0028746	79	87	41	53	67	76	57	44	104	53	49	71	113	63	130	182	62	121	58	130	42	109
FBgn0040355	0	0	0	0	1	0	0	0	1	2	2	0	2	2	4	2	10	17	9	26	0	0
FBgn0052793	1	0	1	1	3	2	16	16	38	16	1	4	120	105	1524	1982	2	3	0	1	1	4
FBgn0029642	0	0	0	0	0	0	0	1	1	0	0	0	0	0	0	0	0	0	1	14	0	2
FBgn0025645	1	0	0	0	1	1	1	0	1	1	2	0	165	123	552	726	2	1	2	2	0	0
FBgn0029643	0	3	0	0	3	0	1	1	7	1	1	1	186	141	777	1075	0	1	3	1	0	0
FBgn0029644	2	3	0	2	5	4	1	0	7	3	2	4	142	97	208	344	0	0	0	2	1	8
FBgn0029645	0	0	1	1	0	0	0	0	2	0	0	1	2	2	2732	3480	0	0	0	1	0	2
FBgn0029646	0	1	0	0	0	1	0	2	3	7	2	1	176	121	1471	1938	0	0	0	2	1	1
FBgn0029647	0	0	1	0	0	0	0	1	1	0	0	1	2	1	47	61	0	0	0	1	0	1
FBgn0029648	11	14	0	1	5	6	22	15	18	20	7	13	138	88	243	294	82	161	34	113	29	127
FBgn0028369	85	105	61	93	302	331	220	167	696	482	66	94	261	176	158	170	14	34	89	318	45	195
FBgn0029649	0	0	0	0	1	0	0	1	1	1	1	0	3	0	425	561	0	3	0	1	0	0
FBgn0003285	16	23	159	211	474	505	277	242	636	405	63	93	93	86	86	86	52	140	138	503	3	29
FBgn0025644	0	1	0	0	1	0	0	0	0	2	1	0	15	7	1005	1251	0	0	0	1	1	1
FBgn0029639	1	1	0	0	20	22	79	87	521	364	112	263	387	268	628	810	24	63	3	4	11	39
FBgn0040354	0	1	0	2	3	2	6	8	30	17	2	4	61	37	578	754	0	0	0	3	0	2
FBgn0040353	0	0	0	0	0	1	0	1	2	3	0	0	8	3	268	347	0	0	0	1	1	4
FBgn0040352	0	0	0	0	1	0	0	0	6	2	0	0	1	3	36	47	0	2	0	1	0	0
FBgn0029664	173	191	118	163	210	234	99	91	232	133	95	126	212	176	136	164	44	96	45	223	72	260
FBgn0029666	251	354	95	109	243	235	127	91	199	133	36	52	131	81	164	165	43	119	66	192	93	346
FBgn0029669	0	0	0	0	0	0	1	0	1	1	1	0	0	0	0	1	12	11	20	38	2	2
FBgn0052792	29	25	16	27	28	23	15	7	17	10	11	14	27	23	13	15	9	4	2	4	10	26
FBgn0044046	0	1	0	1	3	0	1	0	6	1	3	6	12	7	3	7	1	1	4	13	4	9
FBgn0023215	565	753	116	171	821	740	237	234	1137	794	79	138	342	241	411	519	47	132	61	170	336	1204
FBgn0015286	330	427	185	228	459	478	457	289	585	411	135	202	414	279	711	813	111	317	130	325	171	622
FBgn0023216	287	392	174	264	389	423	172	151	547	299	264	432	424	303	95	122	33	85	35	86	38	143
FBgn0029672	240	281	188	241	228	216	158	116	152	86	64	119	231	187	137	140	39	74	17	57	89	224
FBgn0052791	46	40	64	90	117	98	28	17	106	65	30	34	74	56	54	67	20	37	33	61	33	86
FBgn0029667	12	11	182	265	429	385	132	114	154	99	8	19	11	7	6	6	7	18	46	123	1	11
FBgn0029665	145	199	81	108	160	165	101	112	178	108	67	144	202	143	144	131	46	95	61	189	41	138
FBgn0029663	0	0	4	1	5	8	17	12	58	60	30	37	110	53	67	49	5	7	26	62	22	57
FBgn0052785	0	0	0	0	0	0	0	0	1	1	0	0	0	1	0	0	0	0	0	0	0	1
FBgn0025118	2	1	0	0	2	5	0	1	7	2	3	10	20	11	0	0	5	25	2	21	3	14
FBgn0028491	35	62	120	169	94	85	149	141	900	563	748	1420	2234	1516	2856	3727	573	1709	123	513	391	1711
FBgn0028665	557	726	195	308	511	530	514	496	1305	882	812	1555	5042	3461	4826	5916	933	2674	217	923	524	2231
FBgn0029681	0	1	3	8	104	129	979	955	6620	4560	106	216	28	17	559	732	0	0	224	1130	5	21
FBgn0029686	232	236	132	182	157	179	63	39	94	62	46	47	108	61	80	102	66	154	88	324	63	231
FBgn0052786	169	163	124	150	119	129	44	24	80	44	34	26	71	43	56	82	68	152	96	385	41	168
FBgn0052783	162	152	122	147	114	124	43	23	79	43	31	24	70	41	57	81	64	150	98	383	38	166
FBgn0029687	1169	1398	1034	1178	1896	1796	1220	905	1539	961	348	436	1208	820	1977	2312	442	996	335	920	676	1976
FBgn0029690	5	8	2	2	8	14	4	6	207	134	88	163	75	36	133	170	33	75	74	291	0	4
FBgn0029689	80	94	7	15	41	19	17	16	74	44	38	60	121	113	102	159	31	54	15	64	41	162
FBgn0029688	533	649	315	499	713	732	313	265	1723	1216	311	487	982	706	1028	1254	326	871	223	1061	265	1230
FBgn0029685	511	680	202	311	525	574	210	177	717	431	229	452	536	356	253	315	111	305	43	154	94	376
FBgn0019661	897	931	3294	3642	4081	3400	3253	2117	2400	1533	1236	1526	2921	1964	6429	7251	1728	3676	1425	3744	70	216
FBgn0029694	3	3	1	1	0	0	4	2	0	1	0	0	1	0	1	3	10	7	2	11	0	3
FBgn0000221	62	72	42	62	54	55	29	19	63	42	11	30	56	37	27	41	8	62	13	52	6	83
FBgn0026084	910	1095	123	151	691	779	790	660	782	554	103	215	443	324	1212	1523	1663	4325	1402	4841	439	1681
FBgn0026085	77	81	33	62	46	62	28	24	46	27	11	29	35	14	15	18	19	45	9	39	12	56
FBgn0026083	1756	2225	772	1178	1905	1962	597	496	3051	2136	554	821	2023	1284	867	1093	280	747	209	938	518	2269
FBgn0066114	164	222	78	126	166	144	93	108	172	144	38	76	151	91	116	174	45	119	19	111	35	121
FBgn0029697	6	8	9	13	7	20	5	6	32	16	8	15	12	20	1	1	2	7	9	42	294	1329
FBgn0029701	0	0	0	0	0	0	0	0	0	0	0	0	0	1	0	0	4	32	19	88	0	4
FBgn0029702	2	1	0	1	0	2	0	0	2	1	0	0	1	2	1	1	41	104	122	434	5	18
FBgn0029706	148	166	57	64	101	113	73	61	200	146	59	98	222	151	247	340	84	271	86	305	57	374
FBgn0029707	3	3	2	0	3	1	1	1	5	3	0	1	1	1	0	0	2	1	1	5	0	2
FBgn0029705	0	0	0	0	1	1	0	0	5	1	0	0	1	2	1	0	21	69	67	250	5	18
FBgn0040907	102	116	55	54	83	72	52	36	47	27	41	51	153	125	226	231	48	135	50	111	43	160
FBgn0002707	130	175	37	59	61	44	23	28	69	39	11	14	65	49	64	93	19	60	13	77	37	169
FBgn0040906	1	0	1	3	0	0	2	0	4	0	1	0	1	2	3	4	5	16	11	36	2	2
FBgn0029703	0	0	0	1	0	0	0	1	1	0	0	0	4	1	2	2	52	87	114	333	1	17
FBgn0040905	3	0	0	1	1	0	0	0	0	0	0	0	0	0	1	0	9	17	17	62	0	3
FBgn0040904	0	0	0	0	0	0	0	0	0	0	0	0	0	0	0	1	11	20	26	85	2	10
FBgn0029700	0	0	0	0	0	0	0	0	1	0	0	0	3	0	1	0	13	54	44	178	2	11
FBgn0052774	1	3	3	4	3	4	0	2	9	2	3	4	7	9	2	0	2	1	0	7	72	246
FBgn0041252	5	4	6	13	6	5	4	5	3	3	1	3	8	2	1	0	0	0	0	1	92	388
FBgn0029696	1	0	1	2	0	1	1	0	0	0	0	0	1	0	0	0	0	0	0	0	9	26
FBgn0000635	46	51	337	459	1481	1523	1574	1182	3498	2395	386	667	1140	845	755	913	170	535	466	1551	180	714
FBgn0026080	236	300	204	307	395	424	182	119	526	361	220	386	433	269	136	172	65	178	42	149	55	224
FBgn0026079	148	246	148	227	272	280	180	161	447	307	53	133	622	395	231	281	48	138	49	160	58	280
FBgn0004832	46	51	8	28	32	27	28	23	52	38	10	19	55	54	38	52	25	72	27	114	12	71
FBgn0029693	116	137	144	207	226	227	179	127	227	134	57	98	145	106	83	122	61	147	36	197	39	174
FBgn0000179	11	6	32	47	247	300	124	127	627	449	30	53	116	80	74	108	47	115	43	197	7	51
FBgn0029708	3	0	2	1	32	34	62	53	151	100	52	93	261	155	159	205	33	76	90	249	41	130
FBgn0029709	310	346	311	464	580	598	585	585	1017	723	198	381	1001	620	635	841	312	910	139	535	141	636
FBgn0029710	20	26	35	34	54	48	29	28	79	42	27	63	70	50	152	188	72	198	52	180	25	69
FBgn0029712	13	20	16	9	16	15	8	3	16	8	7	17	24	19	28	28	5	13	10	29	1	19
FBgn0029714	194	205	119	180	192	205	119	83	176	121	90	165	247	165	66	86	25	71	13	55	36	120
FBgn0029716	2	0	3	1	3	2	5	2	19	6	2	2	14	6	1093	1361	0	2	3	3	2	3
FBgn0022768	1198	1392	652	937	1416	1581	475	430	2899	1905	519	995	1746	1117	324	382	149	374	208	888	148	858
FBgn0029715	477	558	382	450	585	610	936	737	873	581	298	476	773	552	604	695	150	361	137	398	125	581
FBgn0029713	122	166	62	94	119	139	68	43	148	87	42	66	98	61	47	66	35	77	13	46	17	88
FBgn0029711	239	272	125	150	296	274	152	129	453	318	102	149	352	215	172	206	64	204	91	272	98	312
FBgn0003210	618	721	399	560	897	849	307	293	1234	815	473	750	981	723	305	354	153	410	146	509	137	604
FBgn0052773	19	14	10	8	10	14	8	3	15	10	2	7	1	8	2	4	0	5	1	1	9	30
FBgn0011760	2143	2527	1875	2638	3487	3399	2537	2209	4198	2701	1576	2170	3608	2514	3069	3692	917	2260	675	1915	683	2105
FBgn0028325	590	705	80	126	333	329	399	342	1120	718	540	916	2921	2006	2886	3550	335	914	529	1861	818	3359
FBgn0029722	3	4	0	1	5	0	2	1	4	1	1	0	2	0	3	4	27	72	85	308	4	23
FBgn0029727	0	1	3	0	5	10	1	0	9	14	1	2	4	5	0	0	4	7	14	35	0	9
FBgn0029729	1	0	1	0	0	1	0	0	0	0	0	0	1	0	0	0	3	8	12	48	1	1
FBgn0029730	0	0	0	1	1	1	0	0	10	3	2	4	2	4	4	1	15	48	67	164	1	7
FBgn0029733	295	358	11	12	79	78	9	16	26	12	10	20	9	8	0	0	2	4	0	4	55	301
FBgn0052772	193	269	64	74	216	220	209	157	432	295	56	99	193	102	175	178	42	145	105	406	86	370
FBgn0029737	113	153	76	98	92	81	56	54	210	130	58	138	214	143	236	311	91	262	69	373	86	486
FBgn0004368	497	637	246	393	405	466	211	176	724	504	179	275	400	256	265	333	79	252	155	549	129	495
FBgn0029740	2	0	0	1	0	1	0	0	2	0	0	1	2	3	0	0	2	10	16	44	1	9
FBgn0061196	0	1	1	3	7	6	0	0	6	33	0	2	1	2	1	0	5	35	35	132	2	18
FBgn0029728	2	0	0	0	2	1	7	1	8	12	0	0	3	3	9	20	86	188	75	165	14	36
FBgn0029726	0	0	0	0	2	1	0	0	4	0	0	0	0	0	0	0	8	19	19	60	4	1
FBgn0029725	0	0	0	0	6	1	0	0	0	0	1	0	9	0	0	0	180	307	237	719	8	12
FBgn0025679	0	0	0	1	2	2	2	2	2	1	0	2	4	1	0	2	0	0	0	2	2	6
FBgn0029724	0	2	2	1	2	4	2	5	3	0	3	2	4	2	4	8	15	39	31	92	0	3
FBgn0029745	0	0	1	0	4	3	1	2	15	12	2	2	8	6	2	3	12	35	29	129	2	9
FBgn0029746	269	329	151	227	906	888	704	511	4878	3138	404	679	2243	1538	1551	1878	278	737	428	1502	240	1026
FBgn0003449	417	517	352	547	562	635	316	261	663	464	202	316	533	388	228	274	125	336	77	358	76	379
FBgn0011761	6875	8100	380	482	1873	2000	346	282	628	396	665	1087	578	402	11	13	3	15	1	18	1967	6869
FBgn0029753	13	11	2	0	2	1	1	1	2	1	1	2	4	3	0	3	50	107	170	639	6	39
FBgn0029755	244	349	206	331	353	418	146	151	571	380	210	394	704	492	162	156	34	115	23	96	60	335
FBgn0014024	202	263	88	122	163	154	83	66	224	148	42	69	271	172	217	250	79	200	78	297	81	382
FBgn0029754	6	3	1	3	3	2	4	2	9	6	3	7	7	6	22	37	14	29	7	25	0	11
FBgn0029752	1	6	5	2	6	3	0	1	3	5	2	1	3	4	3	1	102	343	341	1033	24	47
FBgn0029751	3	5	7	3	2	5	1	2	4	7	1	2	8	4	1	4	9	23	30	132	3	5
FBgn0029750	8	7	28	24	16	8	4	0	16	11	7	9	11	3	9	13	86	187	210	702	8	35
FBgn0029747	1	0	0	4	5	4	4	3	34	33	0	5	26	10	4	12	31	101	66	322	7	20
FBgn0052767	1440	1659	999	1234	2895	2896	759	600	4260	2763	540	833	2305	1495	584	679	127	318	128	591	331	1235
FBgn0024332	462	568	403	616	334	399	102	112	179	130	33	65	185	131	80	132	53	185	16	90	74	398
FBgn0026751	305	348	254	311	411	405	196	165	472	294	238	370	412	301	77	91	61	134	36	156	53	206
FBgn0010014	1	1	1	2	22	14	128	82	270	166	183	235	206	131	113	141	24	56	53	167	32	89
FBgn0029761	6	4	7	6	51	38	129	77	684	473	91	122	340	263	312	377	10	34	84	236	89	269
FBgn0029763	1236	1534	662	1108	1730	1931	546	526	2757	1948	650	1168	1642	1071	332	400	92	313	139	610	143	856
FBgn0029765	0	0	0	0	0	1	1	0	7	6	6	15	36	10	39	53	2	9	1	8	24	94
FBgn0029766	3	2	0	2	28	28	20	19	122	76	160	304	1194	811	1312	1630	299	943	239	959	322	1481
FBgn0029768	1	0	0	0	10	10	37	21	66	50	14	17	66	40	37	50	3	16	7	19	31	103
FBgn0029770	0	0	0	0	0	0	0	1	2	1	0	0	1	0	0	0	13	33	325	1359	1	1
FBgn0029771	14	10	22	31	73	67	194	184	271	171	102	157	89	63	154	177	61	124	79	199	31	126
FBgn0026702	86	105	23	52	53	70	13	15	51	27	10	20	131	77	37	39	17	36	4	61	27	162
FBgn0004687	396	464	521	622	716	671	1159	828	820	515	576	721	1124	704	2166	2517	712	1545	294	909	304	885
FBgn0029778	105	181	42	75	160	187	70	76	361	260	76	166	283	190	53	74	18	88	43	184	17	161
FBgn0052762	0	0	1	0	0	0	0	0	1	5	0	1	2	1	2	0	20	40	152	704	0	2
FBgn0029769	3	0	0	0	3	2	18	3	8	7	5	4	14	5	50	60	9	28	2	5	71	299
FBgn0029762	1	1	1	1	7	6	4	7	35	34	66	111	310	218	513	700	133	353	3	14	74	371
FBgn0029756	245	305	140	229	359	360	110	108	523	332	165	305	315	200	30	59	15	54	20	86	29	152
FBgn0028474	662	869	473	763	1122	1184	352	332	1793	1225	527	902	1375	945	301	331	107	289	98	433	95	445
FBgn0029785	2536	3154	2240	3442	5269	5518	3027	3008	7796	5517	3401	5658	13268	8874	9542	11975	1998	5565	1118	4868	1477	7316
FBgn0003747	0	0	2	1	3	3	2	0	4	2	1	1	2	4	3	2	0	1	2	2	4	4
FBgn0000394	61	62	102	144	193	183	124	118	202	105	80	132	163	97	144	155	57	124	88	306	45	231
FBgn0029791	7	9	51	70	134	151	56	60	310	210	39	72	178	129	135	171	54	158	48	298	13	70
FBgn0029795	1	0	2	1	1	3	1	0	8	8	3	10	64	36	149	218	150	443	2	7	4	31
FBgn0029798	233	337	59	129	128	120	54	49	158	131	32	61	171	126	86	93	24	50	20	50	45	189
FBgn0029799	8	17	10	25	21	19	11	5	32	20	8	14	29	10	10	13	10	28	17	113	6	32
FBgn0029801	318	338	39	68	206	210	195	142	567	372	116	158	487	334	578	693	130	318	118	437	253	1081
FBgn0029809	2	2	1	1	0	2	2	1	5	3	2	1	4	0	1	1	3	6	13	42	0	1
FBgn0029810	0	1	5	5	13	10	29	22	161	113	180	325	559	390	228	283	27	83	22	77	49	223
FBgn0029811	0	0	0	0	1	1	2	1	2	0	9	28	12	11	316	437	1	1	0	0	0	0
FBgn0029812	0	0	0	0	0	0	0	0	3	3	0	0	3	1	1	0	9	21	37	129	1	1
FBgn0029814	9	8	4	5	32	29	57	30	371	223	172	261	646	442	295	331	29	72	178	617	73	316
FBgn0052761	0	0	0	0	0	2	0	0	0	0	0	1	0	0	0	0	0	0	0	0	0	0
FBgn0029816	2	1	0	0	2	8	0	0	12	32	1	11	9	18	2	1	10	21	23	98	3	20
FBgn0029817	0	0	1	0	2	0	0	0	5	1	2	3	1	5	6	6	17	49	51	198	0	8
FBgn0029820	166	228	125	174	324	370	264	238	1377	926	497	813	583	359	316	401	194	550	225	887	140	576
FBgn0029821	24	17	7	17	13	17	17	18	38	31	11	28	50	24	28	52	29	116	30	145	148	809
FBgn0029822	255	331	63	93	180	199	92	82	193	121	37	75	154	109	115	125	40	109	65	214	78	317
FBgn0029823	200	248	38	74	128	163	152	169	463	364	104	277	1748	1149	908	1198	492	1494	404	1999	337	2098
FBgn0029819	189	270	25	55	106	128	56	49	204	132	49	99	188	127	182	197	73	227	115	475	53	273
FBgn0014340	362	415	215	347	402	466	201	207	637	436	226	364	503	302	115	145	48	136	39	123	30	125
FBgn0029818	131	163	86	119	115	136	71	51	172	112	25	52	182	147	211	290	105	272	60	275	65	339
FBgn0029813	14	15	8	11	21	24	18	14	32	21	20	41	88	86	48	54	4	9	9	25	12	45
FBgn0029807	2	5	4	4	151	154	870	843	7828	5470	116	168	12	12	1733	2290	0	10	191	935	3	12
FBgn0029804	9	11	53	86	109	105	313	324	730	456	46	70	67	55	245	329	16	31	74	323	32	210
FBgn0013987	530	738	182	277	366	370	418	334	668	451	238	402	707	490	667	863	212	560	189	642	206	694
FBgn0029800	106	152	86	98	97	93	43	38	56	47	22	41	67	45	52	64	24	57	21	88	33	118
FBgn0261383	753	969	473	675	1150	1166	462	396	1610	1079	253	423	820	525	163	194	89	225	73	368	89	431
FBgn0052758	273	306	124	174	336	423	220	164	742	532	126	186	389	263	214	260	100	323	210	789	126	671
FBgn0053080	1	2	2	6	16	22	14	10	89	91	73	147	469	351	502	632	132	385	45	194	57	335
FBgn0027564	82	102	64	78	95	100	61	54	158	106	39	78	226	147	143	159	51	195	34	140	40	179
FBgn0029789	137	181	56	80	98	88	61	57	186	122	35	53	134	97	125	138	59	136	38	158	46	190
FBgn0046687	93	100	96	139	182	198	178	146	382	252	52	89	89	63	53	73	31	84	27	117	35	141
FBgn0015794	51	66	41	61	96	100	193	119	214	148	141	209	298	205	352	466	125	330	54	224	95	322
FBgn0029783	21	26	10	13	12	24	17	26	74	42	18	40	159	92	107	135	37	108	33	123	16	137
FBgn0029824	140	179	51	84	171	201	69	51	438	285	87	202	320	209	82	120	18	45	34	183	39	193
FBgn0029825	237	260	265	308	349	351	257	192	182	135	121	165	222	152	148	158	94	166	70	189	63	209
FBgn0052756	227	246	238	298	316	334	210	173	180	135	125	205	247	161	186	189	120	227	70	211	58	179
FBgn0029826	0	3	6	11	16	22	6	9	21	19	78	182	231	146	262	302	66	196	8	28	27	107
FBgn0052755	2	0	1	0	2	2	1	1	8	9	0	3	14	4	8	8	6	9	6	17	0	5
FBgn0029827	0	0	0	1	2	3	0	0	2	3	119	188	266	138	276	348	40	133	1	2	54	182
FBgn0029828	0	1	1	0	1	1	2	0	6	2	23	38	42	28	168	196	37	101	11	24	91	319
FBgn0029830	32	55	29	35	122	168	148	130	814	567	97	203	214	146	92	115	13	60	58	329	19	87
FBgn0029831	182	206	42	54	127	159	133	109	283	220	94	150	139	101	185	233	331	1017	82	283	136	705
FBgn0029833	294	357	234	289	309	351	160	160	251	171	105	187	259	222	208	239	81	263	71	233	76	256
FBgn0029834	5	6	14	13	41	48	75	66	432	297	71	120	272	151	60	87	11	48	36	147	14	97
FBgn0029835	3	2	6	5	17	23	50	44	290	200	68	170	502	354	246	358	96	295	94	406	50	297
FBgn0029843	40	62	44	35	59	50	52	32	91	89	54	99	289	243	156	219	35	94	21	94	35	153
FBgn0029849	92	100	10	7	67	56	80	55	77	46	175	270	266	190	293	382	78	180	33	105	63	210
FBgn0003514	363	463	467	677	881	951	850	771	1344	902	578	1067	1571	971	1002	1373	602	1703	405	1555	202	926
FBgn0029848	0	0	0	1	2	2	2	0	3	3	8	23	82	68	294	365	54	169	3	4	2	19
FBgn0040069	0	0	0	2	1	2	1	0	6	2	34	52	819	570	1417	1754	473	1117	6	16	55	195
FBgn0052751	1	0	0	2	1	0	0	0	4	5	9	15	251	183	1076	1383	507	1232	0	3	13	38
FBgn0052750	1	2	0	2	2	1	10	7	16	12	7	11	51	39	192	225	43	83	1	1	5	32
FBgn0026060	492	646	233	235	399	382	200	125	437	327	119	182	306	212	193	227	64	152	54	189	78	350
FBgn0029840	1069	1320	278	405	584	620	222	172	825	625	171	322	626	407	338	411	102	259	114	443	145	760
FBgn0029839	1	1	1	1	1	1	1	2	15	6	10	14	39	30	11	9	5	7	4	12	5	35
FBgn0029838	2	2	1	1	31	25	94	93	1181	823	45	84	32	17	216	240	54	156	73	379	81	455
FBgn0029837	2	1	2	3	8	10	46	44	120	90	82	101	236	194	62	83	5	15	105	347	43	172
FBgn0003302	33	53	51	54	61	55	41	28	39	27	13	23	29	9	19	37	18	91	53	204	15	57
FBgn0029003	1	2	39	60	223	202	413	286	565	396	94	173	155	126	121	159	100	317	126	355	8	48
FBgn0027546	0	0	2	3	5	12	18	29	39	30	13	15	21	26	19	25	26	88	47	196	4	34
FBgn0005390	212	273	12	17	83	59	10	6	30	15	11	14	13	5	5	15	0	1	3	7	278	988
FBgn0029851	0	2	1	2	12	6	2	6	25	32	76	167	141	105	134	188	8	28	7	30	6	28
FBgn0015818	190	252	164	208	241	279	121	111	393	268	77	157	303	229	111	143	50	130	20	115	32	172
FBgn0029853	33	46	21	26	29	34	28	33	38	30	16	37	64	32	78	83	26	79	17	86	23	93
FBgn0028982	1744	2247	1532	2510	2694	3028	622	667	4577	3166	1104	2297	2516	1720	721	963	282	794	210	913	207	1029
FBgn0029857	106	130	40	58	80	88	65	61	118	98	43	81	224	142	119	180	52	145	31	129	24	186
FBgn0029858	43	66	7	20	24	19	13	15	45	32	8	8	64	48	36	42	48	130	138	673	18	109
FBgn0029861	204	284	64	113	174	172	65	67	206	168	31	74	125	92	78	123	34	107	49	243	46	287
FBgn0029863	1	0	0	0	3	4	4	4	50	37	54	100	30	13	51	80	16	40	55	234	18	77
FBgn0029864	4	0	2	3	28	43	60	77	499	361	72	96	377	261	70	101	10	12	59	237	9	60
FBgn0029866	152	192	28	58	140	135	452	438	654	467	92	183	130	101	170	191	58	162	82	376	48	254
FBgn0029867	662	819	397	693	1127	1122	355	386	1521	994	557	1029	1077	766	278	368	118	353	92	361	106	481
FBgn0052748	0	0	0	0	0	0	0	0	2	1	0	1	1	0	0	0	0	1	0	0	0	0
FBgn0029873	577	701	330	536	729	847	227	180	997	679	392	791	859	648	266	287	79	246	39	194	79	427
FBgn0014031	2	2	3	6	25	24	33	35	54	54	91	129	536	336	846	1099	328	812	136	556	110	625
FBgn0000524	579	716	165	222	430	456	197	175	338	170	74	104	127	95	92	107	86	211	80	357	99	398
FBgn0014026	6211	8084	5613	9960	11095	12442	8232	8723	16868	11547	7143	14237	29169	20439	17758	22589	5107	13353	2186	9147	3796	17634
FBgn0029874	124	116	51	57	60	67	39	25	67	57	57	58	80	38	62	58	24	70	15	55	24	111
FBgn0003139	387	459	150	223	341	352	196	189	410	301	119	182	376	274	293	345	121	293	61	242	88	427
FBgn0003655	918	1149	129	195	463	553	159	150	577	380	296	541	528	363	26	35	2	5	5	23	165	733
FBgn0016974	82	92	10	14	35	37	13	12	47	36	22	44	71	36	4	10	11	53	49	207	3	73
FBgn0029868	215	271	118	168	236	279	307	301	587	408	321	515	1492	990	1185	1511	236	706	219	1095	330	1396
FBgn0043796	156	200	76	152	174	200	64	68	294	214	69	108	168	117	45	55	29	71	22	119	17	124
FBgn0031299	26	26	26	26	50	49	46	38	152	118	85	108	229	166	125	153	58	124	62	228	36	154
FBgn0003310	530	629	522	720	870	881	347	265	823	566	165	272	444	314	214	212	90	237	155	484	168	628
FBgn0031295	0	0	1	0	0	1	0	0	0	2	0	0	2	1	0	1	46	109	227	524	9	31
FBgn0031273	0	0	0	1	2	0	2	0	2	1	0	1	0	5	5	0	1	7	0	1	2	1
FBgn0011244	1	0	0	0	2	3	1	0	1	1	1	0	7	5	3	2	96	292	550	2356	24	105
FBgn0031275	46	46	0	2	15	12	8	2	95	53	46	83	199	116	41	55	11	31	40	165	12	78
FBgn0031276	0	0	0	0	0	0	0	0	1	2	105	184	415	258	12	27	0	6	1	0	0	5
FBgn0040725	0	0	0	0	0	0	0	0	1	1	16	29	72	48	1	6	0	1	0	0	0	1
FBgn0031277	1	1	0	0	6	3	4	1	12	6	178	368	1374	890	68	107	32	122	0	0	78	470
FBgn0041250	0	0	0	0	0	0	2	0	8	4	1	4	11	4	2	1	1	3	0	2	0	0
FBgn0031279	2	1	0	0	8	14	2	1	52	50	67	107	157	97	124	155	49	188	67	260	18	93
FBgn0051658	50	57	50	60	56	45	24	20	30	27	28	53	34	23	5	9	6	10	3	15	9	34
FBgn0031282	16	12	11	10	20	14	18	14	37	13	11	18	39	39	63	59	22	65	15	34	10	47
FBgn0015621	120	147	51	71	46	73	22	25	47	43	17	21	98	76	53	44	33	77	13	57	27	127
FBgn0010583	364	418	278	412	584	590	490	389	1108	733	178	318	525	380	331	367	114	281	156	658	56	281
FBgn0020545	165	201	52	119	178	230	84	71	524	397	148	369	1056	686	473	689	124	415	55	310	65	463
FBgn0031288	1	0	2	2	1	11	12	17	20	12	3	2	9	1	1	2	15	27	15	23	0	4
FBgn0031289	0	1	0	3	8	13	15	19	76	65	5	17	24	10	18	22	11	20	1	5	1	7
FBgn0002936	0	0	1	0	0	1	2	3	1	4	2	5	9	3	2	5	0	7	11	65	6	54
FBgn0002563	5	0	0	3	1	6	1	0	18	20	0	1	3047	2049	2109	2667	75612	210934	1481	5633	10	24
FBgn0046113	1	0	0	3	15	12	67	85	250	178	42	85	113	59	108	154	26	81	12	37	2	33
FBgn0003916	326	405	309	414	199	194	455	427	97	64	261	343	624	441	140	135	228	501	81	242	92	294
FBgn0031292	1	0	2	1	3	4	2	3	9	10	2	6	17	9	4	7	42	109	107	478	9	70
FBgn0020305	250	325	205	325	347	361	170	169	409	283	170	256	387	232	101	129	48	104	32	122	50	185
FBgn0029095	42	60	83	157	329	351	299	289	1163	800	182	397	434	269	271	363	77	222	122	646	68	407
FBgn0031287	57	76	37	51	68	63	63	42	55	43	21	41	66	43	47	61	21	64	13	72	18	70
FBgn0020304	476	594	602	816	499	582	536	498	1651	1226	217	399	635	431	556	706	284	809	589	2386	267	1200
FBgn0031286	39	40	13	16	47	36	47	25	59	48	18	29	63	42	86	98	31	67	27	108	20	86
FBgn0031284	105	122	58	72	137	145	65	69	139	91	67	122	127	68	59	69	18	58	16	60	16	70
FBgn0031283	6	1	1	1	2	2	4	5	10	4	0	1	5	4	8	4	5	21	7	15	2	5
FBgn0031281	78	113	81	115	112	129	70	74	166	106	44	83	116	96	35	57	22	64	16	74	20	63
FBgn0000442	0	0	0	0	5	14	3	1	60	49	78	145	174	110	160	204	52	188	14	78	20	84
FBgn0026438	0	1	0	3	9	5	6	12	142	75	80	128	263	159	83	107	18	58	76	249	103	365
FBgn0000497	15	30	434	717	901	887	222	210	476	299	82	120	93	77	114	146	191	473	305	954	9	52
FBgn0040106	0	1	0	0	0	0	0	0	1	1	0	0	1	0	0	1	0	1	0	0	1	1
FBgn0004611	370	465	159	229	405	477	292	228	1087	732	341	590	1098	729	398	532	106	240	144	549	133	554
FBgn0053127	0	0	2	0	1	5	2	9	36	30	123	227	679	449	1070	1322	123	305	2	9	85	467
FBgn0000061	1	0	8	5	47	65	60	60	215	172	38	70	208	112	83	131	44	78	20	93	2	7
FBgn0003278	82	93	117	144	174	156	136	126	135	93	55	90	285	188	172	213	38	99	27	88	84	352
FBgn0002593	3284	4222	3947	6436	5728	6291	9015	8478	9523	6525	3993	6983	17409	11703	19183	24362	3936	10191	1384	5658	2440	10666
FBgn0031254	0	0	0	0	1	2	7	4	8	0	2	0	2	2	3	4	2	7	2	5	0	3
FBgn0031255	2	1	1	8	3	5	9	9	31	14	1	7	16	6	4	5	2	7	2	18	3	5
FBgn0004583	88	89	249	336	736	762	297	294	732	493	124	227	326	202	321	381	223	569	169	618	95	390
FBgn0031256	444	509	374	471	596	565	418	307	734	520	181	268	634	431	497	578	133	385	105	336	96	343
FBgn0031257	16	15	46	50	123	129	153	153	593	391	67	137	196	122	43	51	22	50	28	134	6	61
FBgn0027592	473	537	331	458	595	617	264	221	774	558	317	524	847	539	177	240	84	220	62	303	58	240
FBgn0003963	129	148	244	371	385	410	181	178	577	402	97	115	229	147	147	214	73	161	71	254	48	224
FBgn0031263	110	177	8	13	56	63	23	22	90	57	112	220	877	597	843	1095	244	653	126	653	151	1169
FBgn0031265	46	62	38	54	75	68	60	70	84	66	30	63	227	154	178	251	77	197	79	257	56	232
FBgn0031266	537	714	454	765	835	794	406	353	1050	722	390	644	854	562	295	357	156	374	116	401	90	421
FBgn0031268	163	201	172	197	230	215	526	362	202	109	119	156	146	93	158	183	85	143	84	176	32	105
FBgn0023489	0	0	2	0	2	2	3	2	15	6	2	4	14	8	3	2	0	4	8	23	4	45
FBgn0010323	5	4	11	12	12	14	13	8	34	26	3	9	16	10	6	14	3	6	1	7	0	3
FBgn0013323	2	0	2	0	3	1	8	2	7	5	1	5	3	4	2	6	8	9	22	107	1	15
FBgn0031267	104	116	14	19	40	49	21	14	39	31	27	38	87	68	102	120	51	108	16	66	37	172
FBgn0021874	34	61	66	120	89	95	73	64	155	89	47	85	381	272	119	179	25	99	22	93	62	306
FBgn0031264	2	2	3	2	1	4	3	0	5	2	0	1	16	14	292	384	91	268	1234	4979	21	99
FBgn0005660	1	2	13	17	53	72	35	52	160	98	53	149	313	210	114	170	75	235	39	273	42	236
FBgn0031260	501	618	421	638	1106	1185	809	746	1966	1319	327	575	1377	966	1102	1343	354	1050	182	789	134	721
FBgn0010602	1155	1554	841	1447	1782	2030	628	658	2394	1696	719	1564	2179	1457	573	766	349	913	198	1008	154	869
FBgn0043364	90	111	45	69	258	254	281	261	434	282	260	368	473	287	678	778	159	363	99	312	187	786
FBgn0031258	45	48	14	29	77	84	133	125	458	265	67	120	187	121	142	221	40	129	43	133	53	211
FBgn0015924	505	585	182	268	350	258	165	121	127	87	64	101	201	165	604	747	393	900	284	786	245	778
FBgn0031253	117	120	57	78	53	63	44	47	32	11	20	30	102	61	83	67	72	144	57	115	26	90
FBgn0031252	317	378	245	273	147	138	75	52	78	37	24	45	62	33	32	44	18	47	5	16	35	119
FBgn0031251	1	3	1	7	63	31	76	76	194	129	55	76	78	36	108	110	113	309	139	424	78	368
FBgn0031250	133	150	104	141	164	184	285	223	246	120	132	143	131	97	260	312	184	411	92	255	110	307
FBgn0051921	1	0	0	1	3	0	1	1	4	3	1	0	4	2	3	0	36	105	197	614	16	50
FBgn0031249	0	0	3	2	7	7	4	0	23	6	233	491	2561	1712	2138	2932	1940	6286	0	5	341	2261
FBgn0031248	0	0	1	0	2	2	1	0	4	1	14	41	300	217	922	1189	2239	6247	18	91	80	286
FBgn0067779	264	320	260	289	521	507	312	254	646	416	228	299	373	260	244	269	94	218	99	302	71	259
FBgn0031213	162	170	15	18	114	78	133	110	307	181	203	260	309	254	576	602	204	453	111	313	161	496
FBgn0031214	0	0	0	0	0	0	1	3	1	2	3	4	6	8	5	15	1	9	3	13	3	5
FBgn0031216	512	548	629	741	996	855	539	371	748	474	254	354	640	416	395	417	168	326	161	419	124	295
FBgn0031217	110	146	92	111	139	125	89	68	140	102	24	49	216	158	223	334	63	151	35	120	45	231
FBgn0001142	750	919	196	316	570	641	1013	879	2532	1674	398	781	1339	892	2749	3421	1683	4641	655	2934	323	1452
FBgn0031224	71	77	28	82	86	66	92	81	84	64	37	53	87	78	119	134	35	110	28	97	24	108
FBgn0031228	318	348	273	343	382	313	522	384	395	295	354	493	940	618	1234	1573	258	641	294	804	305	1029
FBgn0031229	288	357	201	239	229	239	195	134	216	127	58	93	198	146	198	219	95	178	44	152	69	234
FBgn0031231	123	121	21	38	46	70	146	137	187	134	61	94	240	153	268	312	45	125	36	173	43	230
FBgn0031233	345	379	168	257	430	416	204	145	633	396	228	407	541	376	177	208	81	235	60	213	69	252
FBgn0031235	56	78	64	90	80	107	5	11	143	91	23	30	64	34	20	31	32	60	67	196	18	55
FBgn0031240	2	2	6	13	9	7	7	5	28	20	0	8	9	13	4	2	69	211	230	886	14	56
FBgn0003444	425	561	303	395	507	474	228	182	446	287	205	256	402	276	112	126	66	201	58	165	68	183
FBgn0031247	126	167	65	81	92	96	85	97	119	76	40	62	207	155	181	246	72	143	156	465	36	166
FBgn0024352	676	840	195	262	413	437	312	253	371	232	122	206	849	541	816	928	346	883	330	1123	303	1153
FBgn0020622	307	324	49	61	201	196	141	116	225	118	43	59	259	159	413	478	105	263	113	292	227	639
FBgn0017457	742	864	444	706	858	880	523	473	1073	791	438	814	848	595	267	309	121	310	84	339	91	344
FBgn0025686	3	2	1	5	16	14	26	25	96	60	38	50	66	52	50	57	27	61	16	61	9	72
FBgn0031245	52	67	292	388	583	626	571	524	539	328	194	313	676	445	967	1207	277	680	197	637	158	625
FBgn0031244	125	146	82	93	150	136	122	88	143	99	82	107	188	110	159	181	30	102	50	156	33	181
FBgn0031238	86	86	60	74	72	83	84	55	106	106	25	58	167	111	111	143	27	80	19	84	28	115
FBgn0031239	6	6	26	28	58	42	93	107	355	228	67	102	166	140	97	118	17	45	47	133	9	64
FBgn0031232	1	4	2	1	4	7	28	18	94	66	15	32	13	7	30	46	3	9	29	93	26	56
FBgn0031227	110	108	61	87	107	102	81	45	92	62	36	70	83	69	49	62	19	62	32	89	25	92
FBgn0051974	1	1	8	10	14	10	15	15	28	21	35	64	997	696	1404	1821	68	149	19	65	139	597
FBgn0051975	0	1	7	4	5	1	0	2	9	4	18	25	225	140	170	194	14	29	3	9	12	36
FBgn0051976	0	1	7	4	5	1	0	2	9	4	18	25	225	140	170	194	14	29	3	9	12	36
FBgn0031219	0	0	1	1	4	0	4	8	7	5	13	17	13	15	39	42	7	23	1	5	2	2
FBgn0026787	147	190	73	65	132	130	149	108	206	113	104	119	209	140	266	333	152	259	63	161	74	249
FBgn0002931	27	39	30	24	12	15	29	21	21	12	8	9	27	18	29	27	12	33	25	84	12	33
FBgn0051973	7	12	33	35	118	89	146	126	1775	1054	273	422	221	157	731	848	57	143	990	3327	92	341
FBgn0031209	1	1	3	4	7	2	9	8	21	13	8	13	11	11	22	26	13	21	6	32	2	5
FBgn0002121	1701	1868	1894	2225	2988	2602	2345	1703	4062	2526	931	1288	2254	1506	2692	3144	430	1050	256	689	446	1286
FBgn0036970	0	0	2	1	7	5	2	0	4	1	0	0	4	2	4	8	2	10	1	4	6	16
FBgn0036974	1191	1409	490	741	977	1015	1383	1149	1517	968	554	864	1657	1087	1559	1985	553	1246	600	1928	454	1506
FBgn0036975	5	2	23	32	162	150	110	119	326	227	35	82	279	156	316	376	144	381	239	886	79	361
FBgn0024887	200	252	136	207	269	255	108	94	295	176	88	138	187	115	73	91	48	143	60	205	33	138
FBgn0036977	5	3	5	9	5	1	1	0	1	1	0	1	0	2	19	25	1	1	0	3	1	2
FBgn0001259	2	2	19	25	58	63	36	34	22	26	2	8	26	22	27	29	24	49	23	101	5	18
FBgn0036979	1	1	3	3	6	3	34	24	30	16	5	13	7	9	17	13	0	1	2	12	1	0
FBgn0036980	893	1093	457	709	1141	1192	361	346	1522	1041	497	850	1073	730	271	356	186	588	140	603	123	644
FBgn0036985	6	5	3	5	38	50	9	8	738	436	261	451	155	105	700	762	476	1234	340	1147	25	121
FBgn0019947	400	441	363	536	578	602	331	330	710	447	322	541	642	394	294	346	189	508	148	522	82	331
FBgn0036991	141	160	60	74	94	92	55	27	48	38	28	33	69	57	73	94	27	76	33	86	49	161
FBgn0036993	4	2	5	5	22	15	33	28	80	57	33	57	93	64	87	115	35	68	25	87	43	202
FBgn0036996	0	0	1	1	0	4	2	0	13	9	15	45	304	238	909	1179	4182	11319	0	0	50	262
FBgn0036997	0	0	0	1	2	0	0	1	5	3	14	17	237	208	103	116	7	36	32	149	19	121
FBgn0036998	149	180	94	137	116	100	278	196	81	56	63	83	216	128	328	419	46	147	27	109	48	121
FBgn0036999	93	128	68	99	111	101	254	204	216	129	74	76	179	96	218	283	62	149	35	122	42	147
FBgn0037001	370	435	196	281	387	420	353	392	1553	1059	490	952	2680	1809	1967	2620	342	998	398	1853	500	2614
FBgn0052425	428	549	164	242	463	491	216	254	813	568	313	571	1344	944	395	535	189	479	142	623	186	1036
FBgn0037003	2	2	0	0	3	17	0	0	20	59	3	7	15	27	3	10	2	16	4	44	5	59
FBgn0037004	1	2	0	0	3	17	1	0	20	59	4	7	14	28	0	5	2	16	4	43	3	57
FBgn0037005	0	0	1	0	0	3	0	1	2	3	1	0	2	2	3	0	0	0	0	2	3	4
FBgn0037009	108	146	101	141	199	175	214	175	136	109	102	160	225	152	232	251	76	190	67	155	52	154
FBgn0037011	43	57	65	80	63	48	107	98	68	38	68	89	134	118	204	268	100	187	38	113	65	205
FBgn0037013	0	1	0	0	0	0	0	0	2	0	1	0	1	1	8	4	1	2	1	0	0	2
FBgn0001323	38	56	55	82	147	146	156	107	245	150	25	42	49	39	100	91	11	24	48	171	15	50
FBgn0037012	1	2	3	2	4	1	23	8	35	32	64	63	77	41	341	369	60	132	21	48	40	139
FBgn0037010	549	658	322	553	839	917	287	275	1102	743	365	672	1699	1080	516	686	110	309	123	439	148	705
FBgn0037008	34	27	27	34	33	26	52	48	27	24	21	26	53	46	97	130	27	42	19	57	26	71
FBgn0037007	400	427	649	760	792	719	1126	825	1048	691	323	467	440	334	1143	1256	864	2029	387	1164	218	785
FBgn0037000	70	90	69	110	27	33	24	10	81	47	84	164	205	107	203	255	57	170	15	41	20	69
FBgn0052428	203	291	209	215	234	211	177	118	330	212	95	120	241	155	207	256	120	301	60	178	121	387
FBgn0036995	1	0	0	3	6	8	17	9	103	65	16	25	17	12	13	12	16	48	74	264	5	17
FBgn0036994	293	328	57	121	118	103	36	26	63	49	18	76	86	67	51	66	23	62	13	69	27	169
FBgn0036992	7	10	12	13	22	13	13	11	24	14	93	118	385	266	338	427	8	19	4	20	213	709
FBgn0036990	100	140	52	83	100	113	135	104	252	195	67	103	275	197	204	301	34	88	50	228	55	197
FBgn0029158	76	115	15	43	67	80	47	54	131	79	46	97	262	154	160	245	36	129	53	209	57	260
FBgn0036988	88	61	53	57	90	71	60	43	43	30	25	31	36	19	61	72	76	160	48	156	25	117
FBgn0036987	49	68	26	42	41	40	47	36	41	31	19	35	44	39	56	62	26	44	20	65	14	62
FBgn0036986	0	0	1	0	6	6	48	28	127	84	42	79	117	83	31	37	9	27	26	85	10	32
FBgn0036984	0	2	5	1	4	3	19	14	65	63	34	57	118	84	62	68	7	26	24	41	6	28
FBgn0028978	225	287	267	426	162	207	82	76	427	296	172	315	383	243	467	618	74	253	98	422	99	506
FBgn0027565	133	147	36	55	68	72	39	40	100	61	65	100	109	63	169	218	70	196	49	146	73	236
FBgn0001247	154	180	80	113	111	118	165	143	361	211	163	230	493	325	475	563	154	362	133	443	101	436
FBgn0036978	0	1	3	1	3	2	3	2	5	6	5	15	61	44	101	121	23	27	1	8	5	12
FBgn0036973	95	101	88	122	135	144	92	80	158	87	52	102	143	106	55	85	30	105	46	119	14	74
FBgn0037014	2	2	3	5	9	8	13	12	62	57	21	38	13	8	7	5	1	5	4	14	0	4
FBgn0037016	7	2	0	1	31	29	100	46	184	148	72	137	379	233	539	621	189	458	88	284	58	296
FBgn0040634	8	10	4	8	7	5	12	14	10	11	14	9	30	16	45	55	3	16	4	28	8	26
FBgn0016696	1061	1274	517	811	1067	1093	483	458	1776	1266	433	699	1179	814	633	765	319	797	264	1052	238	1080
FBgn0037020	187	231	150	238	273	244	171	166	292	163	134	215	306	224	304	432	93	265	30	122	95	371
FBgn0037024	464	633	173	327	284	310	117	111	425	328	114	179	593	383	395	572	195	492	91	373	116	581
FBgn0037025	279	358	402	571	466	436	77	86	159	117	46	49	117	68	66	64	59	155	33	97	48	142
FBgn0037027	710	898	259	383	495	456	250	229	394	257	88	129	260	183	267	303	129	307	85	340	134	586
FBgn0037030	2	0	2	0	5	3	2	2	3	4	1	1	8	7	8	10	6	10	8	25	1	4
FBgn0040636	3	4	3	5	16	8	29	19	36	22	47	68	122	79	281	298	164	414	51	202	40	145
FBgn0037031	54	80	36	45	53	62	49	37	56	33	18	27	43	27	41	64	15	37	15	57	21	61
FBgn0040637	0	0	0	0	0	0	1	0	1	1	2	3	1	4	2	4	0	0	26	91	327	1396
FBgn0037035	0	1	3	1	5	5	17	12	11	9	1	2	2	4	5	3	43	92	139	348	4	17
FBgn0011591	0	0	9	15	75	81	189	190	328	219	25	47	66	55	71	82	64	167	161	609	41	147
FBgn0052432	4	3	4	1	15	11	17	13	161	79	43	81	201	102	64	61	5	21	45	141	30	142
FBgn0027055	378	468	229	319	386	448	182	173	451	300	236	339	471	311	246	278	171	395	75	268	74	281
FBgn0037026	238	293	101	148	240	269	119	118	275	205	72	137	166	96	143	151	63	200	46	239	33	203
FBgn0037023	0	0	1	0	0	0	2	0	4	2	0	0	0	0	0	0	15	40	31	134	2	4
FBgn0027364	3	7	22	31	24	22	12	10	31	14	0	2	10	5	3	2	4	1	0	14	38	192
FBgn0037022	91	95	28	49	42	45	39	32	42	26	26	41	88	54	88	108	55	152	36	114	35	160
FBgn0037021	617	768	119	204	324	355	149	109	456	337	93	187	294	212	119	146	51	154	43	144	131	537
FBgn0037019	160	203	161	167	232	193	192	113	171	115	181	262	233	146	150	177	70	150	18	73	54	178
FBgn0037018	73	91	18	35	57	58	31	28	97	65	28	57	176	125	111	176	26	85	26	157	20	146
FBgn0037017	31	28	17	17	36	35	55	42	35	17	9	12	39	24	37	59	20	34	15	54	17	45
FBgn0045474	0	0	0	0	0	1	0	2	9	6	1	1	10	4	14	18	9	4	1	4	1	5
FBgn0037015	0	0	0	3	18	10	38	30	204	141	101	146	312	242	90	99	15	27	38	135	16	38
FBgn0001320	77	106	64	119	186	206	97	79	176	120	28	50	78	50	35	35	14	30	53	167	9	37
FBgn0037037	0	0	0	1	0	0	0	0	3	0	0	0	1	0	0	1	17	17	39	104	5	9
FBgn0053283	0	0	0	0	1	0	0	0	0	0	0	0	0	0	0	0	0	0	0	0	0	0
FBgn0037042	1	1	3	1	4	3	2	2	2	1	0	1	3	0	2	3	7	10	13	23	4	9
FBgn0037044	63	87	26	69	72	97	408	370	1344	884	84	141	175	113	303	422	37	81	112	475	26	191
FBgn0028402	65	73	59	106	111	139	110	100	154	114	33	58	179	112	109	138	48	134	44	176	33	154
FBgn0026179	353	465	452	707	702	746	330	294	1903	1292	253	474	829	558	836	1133	265	696	239	1028	174	798
FBgn0053284	0	0	1	0	0	0	0	2	9	3	0	0	2	3	1	0	37	97	171	519	7	44
FBgn0037050	19	24	17	17	37	32	71	62	134	90	33	57	71	47	35	53	23	63	31	105	11	32
FBgn0037057	1	5	60	105	195	184	145	137	165	96	204	339	1247	898	1720	2175	285	780	62	235	68	283
FBgn0037060	1	3	3	4	20	19	70	66	257	181	52	88	156	109	67	76	18	50	56	166	17	98
FBgn0028427	236	251	188	213	368	370	472	409	724	520	445	818	773	519	576	685	154	404	113	379	90	336
FBgn0004865	15	5	1	4	35	37	139	128	409	281	29	75	66	45	84	99	39	108	621	2222	12	63
FBgn0037061	58	54	57	56	69	61	117	53	35	25	18	21	94	72	64	80	33	55	15	39	44	99
FBgn0037059	0	0	0	1	0	2	0	0	3	2	0	1	0	0	3	3	30	93	78	335	1	10
FBgn0053056	29	32	9	17	27	40	108	100	187	105	85	130	173	154	245	298	74	195	113	320	97	422
FBgn0053054	70	71	26	40	28	39	26	26	37	14	42	54	121	99	137	151	57	194	76	202	44	199
FBgn0041100	28	39	18	26	23	25	17	10	34	15	22	32	71	54	38	59	23	63	35	130	17	59
FBgn0024150	123	139	5	9	22	11	11	9	96	69	66	109	222	140	132	145	29	77	17	63	16	55
FBgn0037051	1129	1468	793	1369	1424	1518	678	594	1976	1328	540	983	1705	1119	616	843	178	479	171	812	273	1348
FBgn0020294	2	4	3	6	70	54	114	111	564	391	84	154	214	148	235	272	93	256	200	830	36	142
FBgn0053285	0	0	0	0	0	0	1	0	0	0	0	0	0	0	0	1	5	5	22	48	3	3
FBgn0037045	91	103	33	52	64	54	35	30	72	42	29	48	58	37	44	45	15	41	14	42	21	85
FBgn0003415	1714	1991	887	1239	1850	1933	579	478	2522	1574	256	378	1253	857	486	632	191	411	214	696	390	1510
FBgn0053286	0	0	2	0	0	0	1	1	3	1	0	0	3	0	2	0	21	67	82	177	5	14
FBgn0053287	0	0	0	1	1	0	0	0	1	2	0	0	0	3	0	1	16	62	104	296	11	18
FBgn0037040	0	1	0	2	0	0	0	0	2	2	1	0	3	3	0	0	54	126	194	514	8	32
FBgn0037039	0	1	0	0	0	0	0	0	3	0	0	0	1	0	1	0	0	0	1	1	0	0
FBgn0037038	0	0	1	0	0	0	0	0	0	1	0	0	0	0	0	0	1	0	2	2	2	13
FBgn0037036	0	0	0	0	0	1	0	0	0	2	0	1	1	0	0	0	1	0	1	0	2	3
FBgn0037068	3	0	3	1	18	21	25	14	63	39	249	388	32	14	94	105	0	0	6	30	1	1
FBgn0037069	0	1	1	2	43	30	5	3	171	115	851	1618	798	503	1314	1831	106	285	102	446	0	1
FBgn0037071	118	133	39	55	53	74	59	44	68	47	48	78	132	87	128	170	23	69	16	41	40	107
FBgn0037073	556	679	410	622	987	953	409	369	1147	741	506	892	1303	875	424	513	108	275	87	235	187	737
FBgn0052436	1	4	7	11	9	8	0	1	12	13	2	3	17	12	6	8	215	517	846	3000	42	193
FBgn0052437	1	0	2	0	0	0	1	0	6	0	1	1	6	0	1	1	31	64	112	344	8	19
FBgn0052440	0	0	0	0	0	0	0	0	0	0	0	0	1	1	0	0	19	47	81	245	5	8
FBgn0053288	23	23	34	27	28	24	17	12	57	42	20	25	34	21	41	47	9	17	14	24	10	29
FBgn0005694	819	1031	280	384	770	813	450	362	1325	896	216	391	728	502	372	458	69	218	120	385	189	756
FBgn0037087	119	162	82	128	162	202	96	103	195	166	85	121	246	155	95	130	38	96	33	120	33	180
FBgn0037090	1	2	3	6	8	10	10	10	14	9	12	24	77	48	163	190	19	80	4	8	24	109
FBgn0037092	25	16	116	120	341	292	693	524	385	263	166	208	195	155	319	385	99	191	153	400	39	133
FBgn0037093	1092	1358	631	966	1464	1514	483	400	2175	1441	713	1268	1846	1231	397	545	152	421	140	553	128	588
FBgn0037094	659	815	636	1039	1351	1420	801	657	2861	1941	598	1052	1200	809	458	546	431	1054	382	1546	225	1010
FBgn0053289	1	0	1	2	2	1	3	0	5	1	0	0	8	4	1	4	0	0	1	2	0	2
FBgn0015283	518	668	234	304	342	381	243	225	394	296	135	220	541	402	657	879	487	1408	290	1050	214	804
FBgn0028663	271	306	180	263	399	369	366	294	420	262	516	717	1726	1206	2497	3058	650	1488	190	396	339	950
FBgn0053290	0	0	0	0	1	1	0	0	0	1	0	0	0	0	1	0	1	0	1	4	0	0
FBgn0037101	0	0	0	0	0	1	0	1	5	2	1	2	7	6	13	28	26	61	136	353	10	32
FBgn0052438	304	378	225	232	228	225	77	65	93	53	32	45	128	68	88	90	79	166	81	199	89	241
FBgn0052441	261	335	262	292	388	296	214	163	242	153	171	196	332	213	257	301	148	409	129	352	129	378
FBgn0037102	230	268	184	199	272	258	183	149	431	306	161	223	480	281	351	422	67	180	51	219	44	214
FBgn0037099	1	3	5	6	49	60	761	799	1788	1199	14	43	4	3	174	203	2	15	47	178	2	8
FBgn0037098	374	452	166	265	450	401	245	216	719	439	110	192	575	367	705	921	306	749	264	886	206	903
FBgn0029152	692	797	489	583	993	894	631	442	1002	609	411	535	958	683	262	303	103	244	120	396	128	478
FBgn0026371	193	254	243	266	253	249	237	144	151	96	90	99	116	87	87	118	81	166	96	238	35	96
FBgn0015239	190	206	44	63	300	328	297	244	489	312	136	231	328	200	311	401	200	503	155	572	84	398
FBgn0037086	4	3	2	1	0	0	0	0	2	0	1	0	6	1	2	4	47	96	140	479	4	13
FBgn0037085	79	106	3	1	10	6	2	1	1	1	0	4	1	0	0	0	1	1	2	4	2	1
FBgn0014143	30	23	21	46	30	37	39	33	78	51	4	17	21	20	10	17	4	14	5	27	0	11
FBgn0037082	132	189	130	153	203	174	90	67	137	83	85	126	122	68	49	65	42	98	28	113	33	73
FBgn0037081	264	316	145	198	188	210	96	88	208	130	51	102	226	172	258	337	99	234	65	272	78	358
FBgn0002842	1	0	0	0	0	0	0	0	1	1	2	0	3	3	3	4	25	64	29	58	0	5
FBgn0037078	0	0	0	0	0	0	0	1	1	0	13	13	15	7	399	548	0	1	1	2	0	6
FBgn0037076	37	46	20	28	36	19	33	31	47	27	21	43	45	31	45	69	16	44	21	49	13	71
FBgn0037074	715	878	449	713	1189	1206	560	476	1608	1042	671	1066	1307	877	571	675	249	658	213	770	248	931
FBgn0003042	175	223	92	156	158	141	97	89	93	69	27	42	73	36	62	75	37	69	20	76	41	154
FBgn0037070	50	55	2	12	35	32	47	61	142	119	89	142	396	255	821	1071	207	552	22	107	127	526
FBgn0037067	0	0	0	0	0	0	2	2	1	1	2	11	3	2	16	18	27	70	2	9	0	0
FBgn0037065	2	5	13	23	16	20	44	47	120	103	233	424	1273	838	2171	2620	465	1167	21	56	86	383
FBgn0027945	71	90	78	136	103	96	152	124	180	115	38	100	561	384	431	583	180	477	103	447	110	475
FBgn0037064	0	1	0	0	2	0	1	1	6	9	1	0	7	8	4	4	102	231	332	1417	23	96
FBgn0037063	116	158	3	8	34	39	32	35	106	87	43	71	230	175	191	244	59	185	41	227	77	409
FBgn0037106	269	294	125	168	211	224	120	73	230	155	121	175	185	102	46	63	31	72	24	70	22	77
FBgn0037108	159	182	203	238	232	219	318	280	283	155	116	173	291	201	590	680	164	388	98	283	91	329
FBgn0037110	39	59	15	21	34	31	21	19	51	29	21	40	121	89	162	214	59	195	25	88	43	161
FBgn0043783	0	0	2	2	4	4	0	1	8	3	47	102	199	125	89	144	34	80	61	285	72	402
FBgn0052445	2	1	2	4	3	1	0	1	2	4	1	1	5	2	0	1	41	134	136	766	8	38
FBgn0052446	257	323	144	201	264	276	194	140	349	242	140	209	479	343	400	519	190	510	110	424	85	364
FBgn0037115	1	0	0	1	6	5	8	4	13	5	4	6	7	2	9	7	25	57	79	267	3	19
FBgn0037117	269	291	178	218	369	310	277	202	425	284	189	308	420	277	131	136	45	110	55	183	66	184
FBgn0037121	84	86	80	105	105	103	166	80	133	85	36	59	234	153	106	139	53	129	29	99	35	127
FBgn0037125	0	0	1	2	20	21	1	4	18	17	442	1076	89	56	330	527	1	1	0	3	1	1
FBgn0037128	0	0	1	0	15	15	0	1	8	2	342	654	250	181	144	175	44	108	13	55	0	0
FBgn0037131	0	0	0	0	2	0	1	3	13	16	3	4	6	6	359	514	0	2	12	72	3	2
FBgn0037133	1	1	3	1	12	5	20	13	55	46	26	33	42	22	26	44	6	23	17	38	9	32
FBgn0000560	0	1	3	6	14	9	2	6	15	13	1	2	2	0	2	3	4	18	10	49	2	4
FBgn0022936	153	188	63	88	106	97	44	36	56	23	25	38	87	44	67	97	39	92	35	72	34	136
FBgn0037134	119	147	55	73	123	139	53	56	110	60	55	91	141	95	43	55	16	44	19	64	18	104
FBgn0037135	1265	1624	815	1424	2006	2392	700	760	4071	2742	1295	2600	4029	2694	2085	2775	800	2269	705	3068	613	3498
FBgn0037139	0	0	0	0	0	0	0	0	2	0	8	9	9	5	3	4	0	0	0	1	0	0
FBgn0037138	212	285	21	42	104	120	137	142	510	345	218	381	752	542	734	931	198	565	395	1663	259	1158
FBgn0046301	56	53	48	78	63	69	51	72	121	76	44	56	117	69	109	160	39	102	41	181	24	144
FBgn0052448	49	64	50	72	88	80	99	81	86	59	75	73	153	109	128	140	92	174	62	170	42	122
FBgn0037130	5	8	10	4	32	24	103	72	523	385	104	186	354	214	133	212	23	62	58	226	35	151
FBgn0037129	0	0	0	0	22	15	1	1	18	10	773	1724	273	209	131	179	1	3	11	89	0	10
FBgn0037127	1	0	0	0	2	6	2	1	4	1	171	274	491	355	297	381	68	166	147	517	1	7
FBgn0037126	0	0	0	0	2	1	13	14	39	26	7	15	53	31	25	42	8	25	44	167	9	48
FBgn0037124	1	0	1	0	25	21	1	0	18	8	337	868	63	43	193	261	0	1	1	6	1	1
FBgn0037123	1	2	0	0	21	21	0	1	15	5	555	1102	427	243	285	389	1	5	6	27	1	1
FBgn0037122	2	4	3	6	12	14	7	5	21	23	80	137	30	21	151	208	1	2	4	7	0	10
FBgn0037120	135	167	88	120	221	217	215	203	218	163	43	81	169	100	153	215	78	232	92	287	56	230
FBgn0052447	4	4	9	17	63	79	73	74	320	253	41	80	61	44	75	91	39	135	138	515	0	5
FBgn0037116	292	304	23	25	152	138	89	84	304	203	93	164	259	200	286	354	142	366	75	245	98	429
FBgn0037114	0	0	1	4	5	8	9	11	20	25	2	1	61	37	2	5	1117	3731	284	1381	1	4
FBgn0037109	757	932	406	641	835	996	260	245	1241	839	181	325	582	398	228	294	140	352	122	562	109	490
FBgn0037107	1	2	0	0	13	6	91	52	66	21	16	17	61	31	42	38	6	17	22	63	14	38
FBgn0037105	55	75	35	38	59	46	66	49	64	30	24	23	45	21	75	64	28	55	30	52	34	70
FBgn0037140	6	5	5	8	15	17	39	34	82	64	61	131	402	271	300	314	21	69	49	200	20	136
FBgn0037142	215	249	89	122	164	173	110	95	196	113	59	114	157	84	122	151	67	146	90	282	50	171
FBgn0037143	2	5	1	2	0	0	0	2	3	0	0	3	2	2	1	2	2	4	8	19	0	3
FBgn0037144	185	260	29	48	112	140	113	88	185	146	138	224	371	284	358	393	36	88	15	93	83	345
FBgn0029091	3	3	25	37	167	173	36	38	78	47	48	83	239	169	201	302	50	195	34	138	73	410
FBgn0037146	1	3	16	22	141	140	172	175	876	647	284	660	2517	1619	1246	1689	684	1903	203	887	446	2687
FBgn0000045	45	47	43	34	139	122	87	55	1179	481	284	343	845	291	388	466	103	242	3229	17280	1010	6782
FBgn0004514	2	1	0	2	0	0	4	2	43	28	36	43	131	77	39	46	6	7	21	70	5	23
FBgn0037149	145	199	53	95	70	59	26	26	46	35	10	19	33	18	19	24	22	71	17	84	5	52
FBgn0000100	4100	5062	2455	4018	3361	3658	3493	3501	8998	6373	2867	5358	17904	12466	14183	18510	3540	10271	1447	6787	2486	12849
FBgn0004414	0	1	0	4	0	2	0	1	11	2	0	1	1	0	2	0	0	2	1	1	8	49
FBgn0037151	32	45	19	32	22	35	4	5	13	7	6	10	28	26	37	77	19	45	11	73	14	88
FBgn0037150	221	268	151	198	312	296	155	139	247	173	133	204	214	145	120	147	75	147	33	104	60	214
FBgn0027532	608	808	351	574	951	947	373	320	1620	1078	518	941	1252	856	445	527	123	328	91	293	122	593
FBgn0037147	0	0	0	0	2	0	0	0	4	1	1	1	2	4	3	1	30	66	109	456	3	33
FBgn0037141	122	143	59	105	95	100	25	21	57	29	16	18	56	40	41	50	17	50	19	51	50	242
FBgn0052449	0	0	0	0	0	0	0	0	0	0	0	0	0	0	0	0	0	0	0	4	0	0
FBgn0015075	184	214	101	146	120	120	86	101	198	134	57	77	204	115	186	218	80	276	73	277	41	202
FBgn0004179	858	974	661	894	1437	1468	526	419	1830	1152	695	1083	1490	1006	1214	1421	289	756	252	824	295	968
FBgn0025702	26	17	12	14	85	91	117	75	406	276	92	155	235	201	196	222	77	208	207	800	67	285
FBgn0027086	987	1198	620	888	1318	1187	708	579	1434	905	662	992	1433	952	981	1177	252	654	155	548	367	1315
FBgn0052450	1	1	4	10	4	3	4	2	8	3	0	3	5	6	4	2	27	66	120	335	4	17
FBgn0037162	0	0	0	0	1	0	4	6	7	5	1	2	2	2	0	0	3	0	1	3	0	0
FBgn0037164	1	0	0	1	11	7	29	37	157	95	20	51	58	60	54	81	21	52	40	225	13	48
FBgn0037165	1	0	0	0	7	5	35	39	41	24	17	52	75	37	67	69	0	2	1	5	2	13
FBgn0037166	0	1	0	1	13	15	51	42	104	84	28	77	141	100	261	336	101	243	21	90	55	259
FBgn0037167	0	0	1	0	0	0	1	0	2	0	5	19	338	214	81	93	14	28	20	57	11	99
FBgn0037163	2	4	2	3	11	7	8	10	130	89	86	186	175	130	176	247	41	127	30	128	74	354
FBgn0004449	305	417	783	1084	2037	2089	949	839	4868	3279	415	712	1482	945	645	773	203	562	481	1720	169	643
FBgn0011771	146	168	239	339	379	365	262	232	324	225	106	170	219	164	269	360	146	337	111	372	68	279
FBgn0037156	344	429	155	276	320	409	173	145	457	294	189	345	494	368	144	180	45	140	39	184	42	207
FBgn0028500	256	331	144	242	319	331	216	203	408	328	113	200	311	224	289	398	143	299	110	485	97	475
FBgn0037169	0	0	0	0	0	0	1	0	0	0	0	1	5	0	2	1	31	69	52	130	1	5
FBgn0037170	5	2	0	0	1	0	1	0	0	1	3	5	21	7	6	6	9	29	47	200	2	19
FBgn0037172	0	0	0	0	1	0	0	0	0	1	0	1	1	1	0	0	13	21	45	201	1	7
FBgn0037174	1	0	0	6	8	6	6	3	64	26	24	27	33	21	96	149	12	37	123	439	5	36
FBgn0037176	0	0	0	0	2	3	0	2	24	21	44	102	284	204	172	229	43	124	16	73	3	3
FBgn0037179	2	0	1	2	33	37	5	2	114	99	808	1763	1140	775	38	44	0	0	2	0	0	0
FBgn0037180	3	2	8	13	149	165	30	24	986	676	3452	6698	8576	5257	272	466	3	6	9	21	1	0
FBgn0052453	1	0	1	2	102	113	17	19	569	356	2399	4790	2016	1139	34	67	0	1	0	0	0	0
FBgn0037181	0	0	5	0	8	24	12	15	36	21	182	526	3622	2387	6642	9586	532	1910	98	584	0	2
FBgn0052452	197	246	68	87	122	106	52	39	93	70	22	36	61	45	43	51	21	50	14	59	29	122
FBgn0037185	156	168	67	107	198	183	97	76	284	180	87	146	201	141	48	53	23	68	37	123	23	90
FBgn0260481	1	1	1	3	3	3	3	3	10	4	3	6	4	9	2	7	7	41	46	214	2	16
FBgn0037188	184	238	54	91	212	204	166	119	222	145	36	55	78	66	85	108	40	141	73	221	47	192
FBgn0052451	842	1058	491	703	1253	1213	747	675	1899	1263	722	1149	1546	1059	540	644	279	628	252	862	268	1084
FBgn0037191	1	0	0	0	0	0	1	0	4	3	2	1	3	1	2	0	16	29	52	169	1	13
FBgn0010830	129	167	63	100	130	129	94	71	176	102	35	66	142	85	126	144	63	149	39	167	38	270
FBgn0037186	210	247	105	170	235	261	126	122	382	258	142	210	335	213	198	240	72	194	34	104	63	251
FBgn0037184	96	120	55	61	66	88	71	44	97	75	29	47	77	64	50	65	24	42	18	78	19	86
FBgn0037183	3	1	4	2	2	9	0	1	3	5	1	1	1	2	0	0	1	7	0	17	1	3
FBgn0037182	504	604	348	576	858	944	416	414	1343	906	438	766	1205	789	582	678	198	475	133	565	143	639
FBgn0037178	2	2	7	13	148	165	30	24	982	682	3452	6679	8562	5274	273	462	3	4	8	23	1	0
FBgn0037177	0	0	2	2	106	109	18	20	552	355	2363	4760	1998	1105	34	68	1	1	0	2	0	0
FBgn0037175	0	0	0	0	1	1	0	0	1	2	3	1	21	13	8	17	3	11	0	0	1	0
FBgn0037171	0	3	0	0	5	3	4	3	6	6	7	4	20	11	6	11	0	8	8	17	1	7
FBgn0037195	0	0	0	0	1	0	0	0	5	2	2	2	6	7	4	5	16	42	71	266	5	19
FBgn0037197	1	0	1	0	12	10	0	0	106	62	42	103	12	1	98	141	0	4	14	50	0	0
FBgn0053169	6	5	16	35	57	76	167	149	210	155	69	100	131	95	244	304	41	93	28	104	12	81
FBgn0037200	39	64	21	57	60	64	52	37	49	33	18	26	80	57	107	113	45	120	24	113	29	110
FBgn0037202	168	240	82	125	131	145	78	56	133	85	25	51	146	97	106	127	64	144	34	142	42	178
FBgn0037203	316	379	25	24	112	110	27	21	198	129	290	477	326	266	299	401	147	359	54	230	145	718
FBgn0037204	1	0	7	8	6	11	6	6	10	6	588	921	5579	3794	1867	2401	62	132	3	9	0	0
FBgn0037205	244	268	118	187	217	232	96	82	311	160	71	125	149	95	11	15	4	12	5	12	37	140
FBgn0037206	1	1	21	25	126	124	74	70	166	121	26	40	61	35	32	39	20	39	17	110	4	35
FBgn0037207	217	277	187	272	278	317	184	159	230	170	40	69	83	55	77	104	46	144	47	165	69	239
FBgn0052457	0	0	1	0	0	0	0	0	1	0	0	1	0	1	1	0	0	1	0	0	1	4
FBgn0052461	0	0	0	0	1	1	0	0	2	0	0	0	1	0	1	0	9	32	24	71	0	3
FBgn0044324	1048	1230	1062	1590	1670	1692	783	717	1556	1018	413	692	1198	799	326	422	166	399	151	558	107	595
FBgn0010348	1772	2024	1883	2329	3628	3270	3625	2698	4015	2553	1604	2074	3076	2050	3976	4688	1192	2681	696	1879	682	2129
FBgn0020518	0	0	2	0	2	1	24	8	0	1	0	2	1	1	3	10	3	2	1	1	2	1
FBgn0037199	362	458	314	416	435	416	468	334	242	194	160	235	281	156	349	434	114	291	123	370	104	380
FBgn0052459	1	1	0	0	0	0	0	1	7	1	1	1	6	1	1	0	35	77	96	332	6	23
FBgn0052462	2	0	0	2	1	0	0	0	1	2	0	1	6	2	1	3	10	30	35	153	0	14
FBgn0052460	0	1	0	1	1	0	0	0	1	0	0	0	3	1	0	0	0	0	1	1	0	0
FBgn0037397	0	0	0	1	1	3	0	0	1	0	0	0	0	1	0	0	1	0	2	3	0	1
FBgn0046878	1	0	0	1	4	4	6	1	16	8	48	83	174	128	400	468	7	21	37	109	2	13
FBgn0037402	1	0	0	1	1	1	0	1	1	0	0	0	0	1	4	3	10	36	26	86	2	4
FBgn0037405	2	3	3	1	14	12	15	17	16	7	10	3	20	13	4	8	3	12	21	38	38	181
FBgn0037406	0	0	1	0	0	0	1	0	6	2	0	1	2	1	0	3	2	0	183	652	2	0
FBgn0051562	0	0	0	0	0	0	2	0	3	0	2	0	1	1	0	1	1	0	1	2	2	11
FBgn0037408	1	1	1	1	3	2	8	3	52	45	35	58	102	57	34	46	4	13	8	31	4	19
FBgn0037409	0	0	1	0	11	25	148	104	570	388	11	19	8	3	93	156	5	5	79	414	4	13
FBgn0037410	0	0	1	3	20	26	76	81	1097	788	189	431	219	159	496	724	6	6	97	433	5	13
FBgn0037411	0	0	1	0	2	3	50	36	148	101	1	0	1	2	1	1	0	0	1226	4416	0	0
FBgn0037413	0	0	0	0	1	1	11	10	54	42	1	1	1	0	9	8	1	2	3	20	0	1
FBgn0027527	29	25	35	45	941	1006	13494	10677	38387	26631	888	1403	100	52	5698	7237	5	6	424	1327	12	69
FBgn0037414	16	25	30	29	899	889	10218	7985	33458	22555	585	768	71	58	4809	5833	0	6	3537	12233	24	58
FBgn0037415	0	0	0	0	0	0	0	1	7	5	0	1	0	0	1	2	0	0	126	582	2	4
FBgn0037416	1	2	1	3	103	84	369	367	4655	3270	96	191	13	3	2036	2740	3	15	1121	4920	3	17
FBgn0037417	0	0	0	0	2	2	3	4	30	22	1	3	2	2	13	13	0	0	4	7	0	0
FBgn0037419	2	0	1	0	15	23	178	183	511	332	0	14	2	2	26	42	0	1	1397	6394	2	4
FBgn0037421	1	0	0	0	2	2	15	12	52	36	0	1	1	2	3	2	0	0	0	2	0	0
FBgn0037422	1	1	0	0	0	0	5	4	15	8	0	0	0	0	1	3	0	2	3	23	0	2
FBgn0040279	1	4	1	4	85	87	534	524	5321	3990	92	184	21	26	1537	2188	0	2	81	375	0	14
FBgn0037424	2	3	5	9	170	196	1433	1280	8626	5910	308	532	26	13	3606	4587	0	0	999	3909	3	12
FBgn0051561	0	0	0	0	3	4	39	18	81	53	2	6	0	1	37	38	0	0	2	4	0	0
FBgn0051560	0	0	0	0	0	0	0	0	7	0	0	0	1	0	119	132	0	0	0	1	0	0
FBgn0037427	1	1	0	1	17	25	182	172	643	438	6	11	8	7	212	216	0	2	116	477	0	8
FBgn0037428	1	1	0	3	50	51	265	331	3388	2495	60	134	10	8	1199	1485	0	0	408	2049	1	4
FBgn0037420	0	0	1	0	2	4	0	0	7	7	31	76	552	346	194	262	185	550	7	18	2	9
FBgn0037418	0	0	1	0	0	0	0	2	2	0	1	0	2	0	0	0	0	0	80	286	0	0
FBgn0037412	1	0	0	0	0	0	7	4	62	35	1	2	1	2	3	1	1	4	125	714	0	0
FBgn0051559	0	0	2	2	48	42	370	337	1328	928	20	39	16	9	80	101	2	6	50	281	6	16
FBgn0046875	0	0	0	1	16	21	11	10	1013	729	79	233	369	232	288	374	26	80	106	641	8	45
FBgn0046876	0	0	1	0	1	2	4	6	33	25	3	6	4	5	23	15	21	69	115	448	16	58
FBgn0026077	11	17	10	17	277	289	1360	1106	7361	5000	600	885	382	270	3040	3715	370	929	2397	7836	222	761
FBgn0037399	1	0	0	0	1	0	3	3	2	2	0	0	0	0	1	0	0	0	1	2	0	0
FBgn0037398	1	0	1	1	0	1	6	0	3	4	0	0	4	1	0	6	13	55	78	230	6	13
FBgn0037396	0	0	1	1	1	0	6	2	5	2	0	0	6	4	1	1	90	223	93	315	164	748
FBgn0037374	282	351	194	281	353	396	471	381	777	536	219	330	573	417	609	746	168	405	145	564	116	440
FBgn0037375	4	8	4	9	15	17	34	33	199	134	27	70	114	88	29	46	28	86	128	645	9	61
FBgn0028690	803	1039	219	328	403	401	236	215	336	225	97	203	465	339	771	922	627	1573	253	924	243	890
FBgn0037377	273	331	151	187	135	139	62	59	109	76	45	45	99	60	80	101	44	88	16	88	41	155
FBgn0037379	438	496	54	76	228	183	96	91	202	161	63	67	127	100	130	152	87	184	58	220	104	467
FBgn0037384	158	188	72	67	93	93	60	28	75	39	24	41	50	41	48	42	29	95	33	69	42	126
FBgn0037386	0	0	0	0	4	7	0	0	19	13	120	174	304	220	293	384	35	79	23	72	91	313
FBgn0037387	0	0	0	0	8	6	10	3	42	28	262	467	517	328	277	355	36	104	23	68	263	1104
FBgn0037388	1	0	1	0	0	0	0	0	1	0	0	0	2	2	0	3	21	40	56	181	2	7
FBgn0037389	0	0	1	0	0	0	0	1	2	4	0	0	2	4	0	0	2	2	4	11	0	1
FBgn0028436	53	61	24	54	49	62	45	34	69	62	31	45	110	91	108	156	13	55	30	104	18	89
FBgn0037395	0	0	0	0	2	4	1	4	120	68	4	1	3	3	77	103	3	5	8	64	0	3
FBgn0003261	3301	4276	2869	4739	6281	6843	2571	2261	8949	6424	2039	3777	8551	5758	5316	6793	1460	4163	1242	5414	1642	7836
FBgn0010403	0	0	0	0	0	0	0	0	2	0	0	0	0	0	0	2	0	0	0	0	7	33
FBgn0011281	0	0	0	0	0	0	0	1	3	3	0	1	1	0	0	1	0	0	1	7	8	53
FBgn0040679	0	0	0	0	0	1	0	0	0	0	0	0	0	0	0	0	22	65	63	229	1	19
FBgn0037391	29	42	43	81	91	72	80	62	432	256	147	285	301	225	189	259	134	402	90	415	78	413
FBgn0029088	318	391	249	374	535	542	157	130	565	365	238	400	422	277	142	152	81	222	94	302	74	257
FBgn0037383	96	100	26	43	71	46	70	44	83	49	55	78	86	50	108	117	31	74	21	70	16	73
FBgn0037382	238	276	164	271	281	304	169	149	305	204	121	230	258	186	91	130	64	170	32	174	37	154
FBgn0037378	90	118	43	63	56	60	39	44	53	31	27	33	108	64	160	189	90	245	49	235	52	212
FBgn0037376	528	607	360	544	579	625	258	228	627	411	429	632	711	503	133	179	126	223	98	283	60	215
FBgn0037372	204	256	214	280	273	273	150	131	213	123	109	185	185	102	76	82	31	98	14	75	27	90
FBgn0037329	161	192	96	166	114	142	118	106	271	184	68	144	298	231	287	327	92	264	243	1024	97	466
FBgn0011715	598	709	610	877	861	932	578	483	1121	705	494	896	751	569	148	234	109	278	56	268	69	285
FBgn0037332	102	127	17	24	85	101	55	60	178	112	56	56	193	106	178	231	50	111	56	180	66	275
FBgn0051550	289	318	225	381	409	393	230	234	820	535	127	261	519	333	316	409	70	242	130	592	103	420
FBgn0010051	202	227	123	180	456	498	311	249	1261	816	232	418	635	472	525	680	192	454	183	762	142	739
FBgn0037338	240	220	46	63	87	85	38	28	69	43	34	45	66	40	53	59	22	47	8	51	35	148
FBgn0037341	96	130	32	58	81	83	107	109	342	231	93	183	345	241	388	445	41	157	23	110	64	297
FBgn0041191	227	280	85	124	221	211	332	287	344	248	208	311	391	258	792	943	250	544	117	310	147	527
FBgn0037345	19	20	5	7	8	4	15	11	9	3	8	11	17	8	18	34	9	49	8	36	10	43
FBgn0037347	47	61	53	94	78	65	96	66	116	71	34	66	152	88	188	217	80	196	52	156	37	178
FBgn0019637	436	483	198	397	452	529	130	129	743	533	151	302	453	331	140	172	48	186	48	263	43	329
FBgn0037351	2478	3393	1623	3571	4491	5673	4362	5102	13401	9730	2624	6861	20123	13550	10702	15311	2467	7792	1283	6598	1619	10725
FBgn0051551	3	2	4	1	5	3	1	2	13	5	2	1	10	3	3	4	7	12	7	20	0	7
FBgn0051549	207	244	86	160	142	166	119	116	218	169	107	185	304	213	216	281	53	135	48	207	50	225
FBgn0037354	181	201	60	88	158	170	66	86	202	126	190	386	1119	748	968	1223	163	396	37	97	99	414
FBgn0037356	67	59	14	22	46	45	38	32	141	102	38	87	337	228	151	225	26	94	33	156	37	201
FBgn0037359	103	119	70	96	139	114	49	60	116	75	46	82	87	48	32	45	21	83	39	127	15	62
FBgn0046222	428	571	265	440	408	429	144	133	517	360	106	196	324	231	213	229	94	266	81	383	81	399
FBgn0037363	722	821	192	282	473	480	264	226	644	438	149	238	368	225	598	656	141	421	140	431	214	837
FBgn0037368	65	66	17	18	32	30	20	17	23	10	9	7	22	13	28	28	8	28	4	19	31	83
FBgn0037370	211	301	101	179	162	200	82	86	233	144	69	135	253	172	209	276	624	1648	197	746	67	293
FBgn0027497	216	265	97	152	234	266	152	120	512	296	77	162	443	302	253	310	89	239	95	432	84	412
FBgn0037371	263	289	126	164	146	161	66	67	120	73	27	45	135	77	138	141	79	189	58	198	62	227
FBgn0037369	170	226	95	151	158	192	69	64	140	91	31	65	100	69	97	112	74	158	71	242	39	213
FBgn0004878	18	18	141	227	529	559	174	228	564	362	36	93	163	94	111	117	18	48	1	9	3	24
FBgn0037365	2	0	0	3	2	2	1	0	6	4	1	0	5	3	0	5	6	30	37	161	3	8
FBgn0037364	328	404	81	121	190	200	229	168	265	144	35	43	43	29	80	96	30	64	93	348	54	164
FBgn0010772	252	319	247	325	575	567	294	278	928	666	224	422	645	407	409	533	148	368	212	792	113	508
FBgn0037360	468	561	199	338	460	449	278	272	584	384	164	314	561	354	538	656	179	523	172	667	184	835
FBgn0037358	235	275	131	221	227	225	280	269	298	202	253	393	798	535	1155	1345	207	513	84	289	173	713
FBgn0027951	1024	1225	915	1224	1540	1588	832	662	2181	1619	362	548	1371	910	379	466	149	381	187	647	160	676
FBgn0051548	51	56	13	19	51	49	61	65	241	125	56	134	625	406	630	739	97	253	37	148	101	441
FBgn0051546	2	1	1	1	1	1	0	0	1	3	1	3	2	5	2	6	13	35	76	307	2	21
FBgn0044823	342	391	190	287	404	423	262	247	690	434	197	315	372	230	159	178	67	178	101	318	38	152
FBgn0037350	179	209	101	151	180	225	136	132	312	202	88	159	163	126	73	111	49	132	74	251	25	110
FBgn0017550	673	835	507	805	1124	1236	368	369	2021	1402	323	633	1298	886	436	599	207	611	201	1015	178	919
FBgn0014366	392	523	268	395	369	427	214	222	479	293	86	166	335	218	158	211	87	219	53	221	41	239
FBgn0037344	1983	2437	1325	2057	3337	3487	653	585	4572	3147	1015	1799	2215	1473	680	889	296	723	265	1083	251	1195
FBgn0037342	97	95	26	44	50	67	36	38	95	83	33	55	106	69	54	61	37	102	35	148	18	106
FBgn0037340	28	61	34	41	31	41	36	43	89	64	47	71	193	121	129	126	32	102	22	94	23	127
FBgn0037339	368	471	114	194	216	225	87	100	345	233	90	176	318	185	215	275	207	524	110	539	103	463
FBgn0037336	467	586	291	435	948	925	531	412	1218	757	268	371	773	496	477	537	157	357	235	790	150	612
FBgn0010399	5	1	3	1	11	10	19	19	224	170	95	191	403	251	71	98	1	11	28	126	14	47
FBgn0051547	5	5	4	5	11	14	19	19	169	117	188	398	606	408	237	332	84	236	58	309	40	219
FBgn0015402	293	380	194	305	451	487	147	142	779	502	119	216	374	246	155	216	74	188	86	279	56	289
FBgn0025825	237	284	102	199	280	346	124	121	415	281	115	212	284	169	112	129	59	139	40	173	43	163
FBgn0037330	144	173	90	176	138	139	133	152	263	158	83	127	425	254	276	321	41	126	78	319	46	222
FBgn0037328	2314	2983	2070	3778	5550	6603	2682	3122	10553	7485	3352	7566	17671	12069	8151	11128	2362	7616	1072	5558	1737	10607
FBgn0037327	1038	1315	562	817	1340	1388	379	415	1938	1385	659	1199	1500	1026	476	617	155	368	124	430	126	509
FBgn0037295	1	0	1	2	1	0	0	1	12	15	11	16	41	39	13	20	6	23	18	97	4	10
FBgn0037294	0	0	0	0	1	0	3	0	2	2	0	2	0	0	2	7	1	1	0	2	0	1
FBgn0037297	57	86	22	50	55	79	43	42	118	70	30	54	93	46	62	106	31	81	34	118	31	112
FBgn0037299	176	184	150	191	233	223	245	236	362	228	178	282	258	181	231	295	92	276	80	286	58	225
FBgn0037301	180	249	160	248	234	230	112	100	277	146	74	122	259	199	215	310	116	304	98	378	68	244
FBgn0037304	0	2	0	1	3	3	2	3	6	11	2	4	2	5	7	10	8	24	3	7	1	6
FBgn0037310	1	0	0	1	1	0	0	0	2	0	1	0	3	5	4	5	41	101	54	248	0	15
FBgn0051542	0	2	2	2	1	2	3	0	10	1	6	0	7	4	0	0	18	71	83	424	9	29
FBgn0003275	316	391	238	401	417	514	177	199	506	356	165	308	619	425	221	245	129	273	82	337	63	385
FBgn0011965	0	0	0	0	0	0	0	0	0	0	0	1	0	0	1	0	0	0	0	0	0	0
FBgn0037325	0	1	1	0	1	0	1	1	5	5	0	0	8	4	2	2	24	57	92	361	5	13
FBgn0037324	5	0	2	0	0	2	4	1	15	15	6	14	23	20	9	10	1	6	1	10	4	13
FBgn0037323	0	1	1	1	21	18	130	112	749	556	73	131	111	67	662	909	12	30	406	1732	2	8
FBgn0037322	0	0	0	0	0	3	4	1	7	5	1	3	4	1	5	8	1	1	3	5	0	1
FBgn0001311	6	9	9	27	157	205	390	453	3210	2192	199	428	382	238	578	670	180	448	764	3176	33	163
FBgn0037320	1	1	1	0	1	1	0	1	2	1	0	0	0	0	3	0	11	29	61	147	2	10
FBgn0037315	148	158	15	26	107	133	77	62	210	148	114	204	247	148	249	312	131	337	74	339	139	452
FBgn0037312	174	226	121	161	196	229	236	190	319	195	80	160	434	310	261	329	78	232	46	242	27	185
FBgn0051538	0	0	0	4	3	6	5	1	31	18	2	7	34	22	8	21	126	394	663	3233	38	187
FBgn0037307	2	1	0	2	2	1	4	0	0	1	6	1	7	1	5	2	11	23	24	107	2	14
FBgn0037305	90	110	27	23	38	41	32	27	72	29	38	76	185	123	153	162	92	193	40	112	73	293
FBgn0260462	1035	1306	832	1493	1802	2046	853	893	3242	2170	1021	2085	2134	1386	1630	2038	1435	3969	632	2775	407	2084
FBgn0053293	2	0	0	2	3	1	1	0	8	13	3	1	6	1	11	9	51	124	150	539	9	27
FBgn0040208	387	499	244	340	404	438	227	194	566	390	180	302	475	369	260	279	73	196	124	504	83	347
FBgn0037298	284	414	67	120	108	140	47	49	198	168	69	126	286	219	455	508	225	524	80	377	196	1039
FBgn0037296	1	2	0	1	0	0	0	0	5	2	1	3	3	3	0	1	21	84	50	204	2	4
FBgn0004913	399	531	193	223	217	239	77	81	156	115	44	78	129	93	134	166	107	251	89	345	132	501
FBgn0037290	0	2	2	3	18	25	65	68	229	160	292	496	242	189	254	304	17	39	41	172	75	322
FBgn0037293	68	87	45	80	92	90	79	76	176	107	51	116	219	114	252	314	100	247	44	196	48	224
FBgn0040684	1	0	0	0	0	0	0	1	0	0	0	0	0	2	0	0	2	10	12	49	2	1
FBgn0010313	662	687	571	658	1241	1345	735	615	2093	1451	164	249	691	468	348	425	98	251	138	563	151	776
FBgn0037292	0	0	0	0	1	2	1	2	3	4	0	0	1	4	0	0	0	2	0	3	56	255
FBgn0037291	1	0	2	2	7	3	3	0	4	6	3	5	7	6	19	18	8	10	10	29	0	11
FBgn0037288	0	0	2	0	3	0	0	1	3	0	9	10	33	23	10	18	10	26	29	75	193	622
FBgn0004436	324	422	238	332	567	503	699	461	758	489	337	474	593	341	884	1055	287	744	258	726	274	914
FBgn0004183	305	364	295	361	169	147	401	358	73	48	234	275	523	385	106	111	163	360	57	152	68	203
FBgn0020280	3	2	0	2	0	0	1	0	2	2	1	0	5	3	0	1	25	40	57	157	2	8
FBgn0037262	297	373	158	252	259	279	187	181	262	184	91	171	207	150	192	220	100	261	80	287	60	262
FBgn0037263	112	156	79	111	86	81	81	76	45	36	30	45	33	27	47	60	19	51	15	34	24	81
FBgn0022981	945	1145	523	752	783	798	413	379	608	443	278	395	336	230	17	16	23	50	19	78	183	644
FBgn0037265	19	21	5	9	16	14	20	19	51	31	13	27	30	21	48	50	27	60	20	82	17	122
FBgn0010750	383	455	316	474	486	488	204	236	656	403	152	283	336	197	206	217	84	200	53	215	56	275
FBgn0037279	161	200	168	184	330	261	314	217	251	167	66	97	211	188	383	500	160	362	74	265	101	283
FBgn0037280	0	1	0	0	1	4	7	7	15	12	3	2	1	5	0	5	0	3	5	5	0	1
FBgn0037284	0	0	0	0	0	0	0	0	0	0	0	0	0	0	0	1	1	2	6	14	2	0
FBgn0037283	1	0	0	0	0	0	0	0	1	0	0	0	1	2	0	1	45	106	133	491	4	18
FBgn0037282	172	207	172	236	364	414	207	126	446	314	127	187	327	202	158	186	82	203	66	278	48	228
FBgn0026417	86	88	120	142	204	135	99	71	70	47	26	41	53	48	51	76	24	36	15	41	24	62
FBgn0037276	0	1	1	5	8	9	6	9	25	35	3	10	15	8	6	7	57	136	142	673	4	32
FBgn0037275	7	11	9	8	20	24	47	32	97	87	22	35	54	44	69	75	12	30	40	146	5	55
FBgn0027570	5	6	9	16	89	105	610	558	2038	1454	149	310	188	131	562	662	104	341	387	1643	59	244
FBgn0037270	887	1160	738	1314	1336	1445	952	1035	1787	1219	610	1234	2534	1729	1769	2188	560	1444	341	1398	410	1848
FBgn0040466	179	206	140	180	202	188	124	112	113	77	63	93	100	51	71	79	16	52	18	52	15	66
FBgn0037261	680	868	370	543	554	539	512	471	1049	737	223	418	804	514	576	681	189	440	203	871	174	673
FBgn0052945	1	0	0	0	0	1	0	0	0	0	0	0	1	0	0	0	3	22	44	87	2	6
FBgn0027930	24	23	53	59	89	94	203	149	214	113	62	107	147	90	283	303	182	375	144	406	84	282
FBgn0037232	127	144	63	105	175	140	140	126	302	177	89	161	340	271	262	295	37	85	48	145	45	158
FBgn0040687	16	18	20	24	39	22	14	5	34	20	25	29	34	19	7	9	2	8	12	20	1299	4800
FBgn0037235	286	337	214	300	327	313	176	164	164	112	47	81	118	88	103	140	103	312	357	1150	50	216
FBgn0037238	3	7	13	13	38	40	28	27	155	93	65	108	217	114	85	94	6	10	85	313	32	127
FBgn0037239	105	124	29	32	108	125	195	192	412	245	285	522	1217	774	1674	2150	192	466	224	763	143	602
FBgn0037240	429	504	603	875	1799	1760	1588	1413	2258	1455	584	892	749	466	580	732	282	821	463	1594	140	551
FBgn0003882	378	447	46	109	138	119	69	71	147	105	86	118	204	154	218	261	132	269	65	224	92	309
FBgn0037241	134	185	126	180	236	228	130	119	191	122	94	147	233	151	142	164	96	194	41	126	43	110
FBgn0037244	153	224	71	125	132	118	56	68	99	63	58	78	131	90	86	125	72	191	37	145	50	242
FBgn0051528	2	0	0	1	1	4	1	2	17	8	5	7	14	8	3	5	30	86	57	292	4	11
FBgn0051525	1	0	3	1	1	4	0	2	1	2	0	1	2	7	8	7	19	42	54	129	5	15
FBgn0037250	201	237	75	119	120	130	76	86	175	130	58	84	106	85	116	129	28	72	41	164	39	187
FBgn0037252	646	754	401	613	1022	1161	433	391	1727	1192	581	956	1200	827	324	399	133	340	152	523	77	369
FBgn0037254	2	4	2	8	0	5	1	0	10	3	0	1	7	5	1	1	24	52	57	195	4	4
FBgn0037255	420	604	330	543	612	655	260	226	1013	683	245	482	740	470	141	233	52	141	46	222	63	273
FBgn0051526	0	0	1	0	0	0	0	0	2	0	0	0	2	1	0	1	2	2	6	17	1	1
FBgn0037260	1	2	0	0	2	0	9	3	4	2	4	1	2	3	0	5	5	7	2	2	2	4
FBgn0051523	544	618	415	622	974	960	998	698	2376	1444	703	1012	1240	874	1996	2461	448	1128	457	1330	876	2795
FBgn0051522	78	108	121	162	499	489	603	513	6601	4684	402	627	734	551	1467	1732	158	375	212	730	253	891
FBgn0037251	35	36	47	50	38	48	36	25	59	38	13	43	74	61	90	124	31	73	42	130	15	84
FBgn0037249	2280	2788	1588	2619	3357	3850	1318	1313	6651	4531	1975	4056	7557	5196	2423	3136	666	1873	568	2607	569	3051
FBgn0037248	716	727	159	262	503	493	276	238	348	222	120	164	613	404	345	408	69	188	56	157	289	1144
FBgn0052944	0	2	3	6	17	13	42	39	125	92	45	79	108	78	55	60	13	40	29	105	8	34
FBgn0037242	176	193	95	125	140	135	141	93	170	132	65	99	187	136	210	220	144	318	185	599	77	277
FBgn0037236	506	552	324	453	631	562	257	195	699	464	407	569	718	464	150	131	46	110	113	311	1365	5073
FBgn0037231	182	201	91	136	190	224	388	324	481	282	169	262	390	245	609	660	316	715	231	701	159	612
FBgn0037230	0	1	8	5	26	15	16	14	186	98	109	258	214	144	364	498	23	57	37	193	78	430
FBgn0037213	211	247	416	622	644	708	548	473	1427	988	218	385	419	281	493	584	159	466	310	1124	116	527
FBgn0037215	171	221	46	81	148	163	150	153	297	239	75	116	351	248	576	664	240	575	123	446	129	615
FBgn0037218	598	743	368	540	920	927	383	323	1287	848	315	568	770	528	476	592	148	378	155	516	136	536
FBgn0015331	108	165	104	202	198	233	96	126	274	166	43	84	145	106	85	93	85	188	59	266	28	134
FBgn0010225	44	40	58	87	197	194	327	321	1327	939	531	971	1459	1002	3627	4474	1742	4740	695	2713	446	1928
FBgn0037223	0	1	2	1	2	3	7	2	76	35	1	3	3	2	11	12	5	7	0	3	1	2
FBgn0037224	3	6	4	6	192	217	216	212	13139	9158	438	887	35	21	1566	2042	1	2	0	2	2	19
FBgn0037227	1	1	0	1	32	26	7	9	623	482	258	480	29	30	1117	1520	1	2	18	118	0	1
FBgn0041621	0	0	0	0	0	1	1	0	1	2	0	0	2	0	3	2	0	4	0	0	1	6
FBgn0037228	1	0	0	0	13	22	66	64	230	159	61	99	48	35	92	97	69	158	51	217	13	70
FBgn0037229	0	0	0	2	0	0	2	2	5	5	0	1	18	4	28	25	6	18	8	36	7	49
FBgn0037225	2	1	3	1	58	54	80	104	2172	1524	152	308	58	23	867	1085	17	26	21	77	6	16
FBgn0037220	511	640	464	667	710	715	389	368	946	644	356	617	727	456	243	344	149	351	105	395	83	372
FBgn0051516	3	0	1	2	1	0	1	5	13	13	6	9	2	3	6	4	1	3	1	11	1	4
FBgn0037217	1	4	0	2	14	15	30	37	512	370	82	151	74	70	135	179	28	73	107	455	3	10
FBgn0000500	0	0	0	0	0	0	0	0	3	0	4	5	32	27	19	18	2	3	3	20	7	21
FBgn0031670	589	649	570	615	657	593	508	404	451	306	252	327	452	295	460	562	297	614	190	512	172	430
FBgn0000299	9	13	31	45	1032	1231	953	1056	24569	17478	7751	18886	20314	13831	14806	20151	859	2731	1049	5600	604	4187
FBgn0260470	3	15	14	8	122	131	252	191	687	469	127	230	228	135	77	87	28	87	113	351	17	93
FBgn0031676	69	93	39	51	59	69	83	59	75	58	28	43	77	55	128	126	54	121	53	161	36	130
FBgn0031682	174	201	52	67	81	89	43	54	182	119	37	70	177	134	199	285	137	369	40	223	43	233
FBgn0031683	124	123	80	84	132	113	196	162	304	187	107	151	288	146	191	225	58	185	121	398	60	253
FBgn0031684	154	188	117	163	221	220	199	193	301	218	177	278	630	412	737	965	102	309	152	640	155	628
FBgn0031681	264	318	119	218	559	517	370	328	919	554	140	241	438	301	571	674	160	415	216	744	144	582
FBgn0028694	410	511	205	313	282	271	290	220	300	204	121	161	545	376	608	749	594	1518	205	823	195	789
FBgn0031678	50	71	45	48	32	26	72	44	43	35	15	25	92	45	151	176	114	177	14	34	22	88
FBgn0031677	177	224	13	22	40	51	9	18	26	8	17	30	21	17	3	6	7	27	8	50	28	174
FBgn0022023	715	894	691	1052	1221	1353	909	848	1736	1217	594	1086	2340	1516	2024	2428	600	1750	375	1570	400	2127
FBgn0031675	30	51	58	73	125	98	212	157	200	118	114	91	108	74	215	246	76	140	120	242	47	90
FBgn0031673	353	429	380	489	625	611	468	405	770	437	370	634	607	391	279	277	82	244	133	481	69	250
FBgn0016075	6	8	21	30	573	757	563	640	14802	10763	4255	10141	11087	7492	9333	12376	525	1637	570	3149	422	2493
FBgn0031668	244	315	181	234	257	239	228	206	254	165	71	126	242	171	220	235	109	243	73	237	67	202
FBgn0053113	1136	1271	1388	1935	2847	2868	3910	3059	4779	3297	1113	1733	3070	1976	4261	5201	1253	3269	953	3412	596	2202
FBgn0051971	6	1	0	9	3	10	0	1	3	1	0	7	22	12	1	0	5	15	1	13	1	5
FBgn0046776	578	656	352	413	605	575	286	217	541	344	319	485	352	266	61	89	21	59	6	32	113	371
FBgn0031693	0	2	4	3	7	3	1	5	7	6	9	13	104	69	401	446	126	284	3	4	51	138
FBgn0031694	0	1	3	0	4	3	2	1	5	1	1	1	12	9	19	21	16	25	3	1	12	29
FBgn0031695	2	0	4	2	7	1	26	15	19	8	12	10	46	29	154	162	78	186	5	4	33	82
FBgn0031696	451	573	155	247	305	316	235	168	385	239	82	106	281	181	186	239	89	229	92	355	72	340
FBgn0016076	2	1	11	23	119	109	427	389	408	274	11	24	95	52	302	379	287	727	178	721	131	665
FBgn0015031	400	520	296	643	589	674	403	484	1400	1038	469	1137	3999	2855	2355	3101	569	1815	405	2080	683	3968
FBgn0031701	0	0	1	0	0	0	0	0	1	0	0	0	0	1	0	2	0	0	0	1	77	227
FBgn0016920	4	1	4	1	7	6	11	11	124	80	48	70	48	26	33	36	3	13	2	13	4	12
FBgn0016660	4	2	4	0	20	11	58	50	142	90	20	26	50	24	24	22	13	34	12	51	4	11
FBgn0031703	22	29	4	8	5	8	5	1	20	12	23	40	532	342	378	507	37	79	3	10	65	279
FBgn0031702	0	1	0	2	77	65	388	407	1052	729	127	206	369	259	392	491	171	520	29	105	52	169
FBgn0031700	1	1	2	2	0	0	2	2	0	2	1	2	4	2	3	10	8	14	48	167	82	276
FBgn0031698	1404	1648	691	980	2185	2311	481	445	3690	2403	308	596	1646	1125	596	795	142	422	207	847	272	1278
FBgn0031697	1	1	2	0	4	3	7	9	94	47	29	62	124	80	43	39	3	17	4	57	8	27
FBgn0000228	1346	1680	483	617	1242	1261	436	351	1551	1069	397	716	1076	785	302	317	101	260	90	327	158	638
FBgn0003716	508	596	519	736	1121	1157	860	666	1532	928	380	602	795	523	508	586	283	770	294	1035	147	673
FBgn0051914	0	0	0	0	1	0	0	0	0	0	0	1	1	0	1	1	0	0	0	0	0	0
FBgn0031707	4	3	2	0	4	6	8	16	20	7	4	6	9	2	4	6	13	58	12	60	3	3
FBgn0000318	303	374	141	214	225	310	184	156	434	322	156	303	818	598	525	700	274	803	194	753	155	824
FBgn0031711	464	570	309	452	302	326	262	237	420	279	116	176	337	245	270	363	131	331	127	506	87	372
FBgn0051989	112	116	66	112	80	106	42	39	78	63	31	38	46	34	38	57	22	91	27	92	24	117
FBgn0051648	30	47	13	18	30	22	61	49	48	34	27	39	117	83	116	162	21	66	24	94	25	104
FBgn0051915	71	87	25	48	139	117	330	282	485	305	48	73	115	90	187	244	75	181	38	149	35	136
FBgn0002525	1235	1650	1793	2670	2887	3032	2056	1846	3936	2839	471	896	1684	1140	639	825	361	974	320	1215	191	842
FBgn0031717	14	17	81	127	300	272	303	243	145	89	43	54	208	136	346	415	244	681	156	539	38	114
FBgn0031719	47	52	0	0	2	5	1	0	1	0	1	2	1	1	0	0	1	0	0	1	1	0
FBgn0031721	0	3	0	0	2	1	1	1	6	6	5	6	2	0	2	8	9	31	34	102	2	9
FBgn0004620	1	2	0	1	24	8	60	47	195	141	78	139	76	40	75	104	32	65	13	68	6	34
FBgn0041719	1	2	1	1	4	2	3	0	1	0	0	2	4	2	0	0	4	3	2	9	1	3
FBgn0031724	1	0	0	1	2	1	0	2	5	2	1	2	9	1	0	2	80	268	316	1089	15	37
FBgn0031728	2	0	1	1	0	0	1	0	20	9	0	0	32	6	4	5	215	489	861	3646	32	180
FBgn0031729	0	0	0	0	0	0	0	0	0	0	0	0	1	0	0	2	5	3	18	37	0	1
FBgn0051646	1	0	0	2	5	2	4	6	67	59	49	65	106	75	30	39	4	6	15	77	2	25
FBgn0031725	0	1	1	1	7	4	17	10	37	27	20	28	39	31	12	9	8	9	6	36	5	16
FBgn0031723	1	0	0	0	0	0	0	0	0	1	0	0	1	1	1	1	29	78	131	505	6	16
FBgn0031722	0	1	0	1	0	1	0	0	0	0	0	3	0	3	5	5	16	50	62	290	0	14
FBgn0031720	0	2	0	0	0	0	0	1	0	0	0	0	0	2	0	1	18	35	44	196	2	10
FBgn0031718	205	270	5	12	7	10	0	0	1	2	7	5	9	2	3	1	1	0	0	1	0	0
FBgn0014189	1645	2044	1684	2276	2292	2406	1072	998	2770	1916	1363	2403	2818	1954	818	1032	330	894	171	684	205	914
FBgn0031716	2	6	1	1	3	4	13	11	46	32	16	28	64	31	16	31	4	9	20	63	11	30
FBgn0031715	1	2	4	5	2	5	2	2	3	0	1	0	0	2	2	2	10	30	7	31	1	3
FBgn0031713	80	87	12	26	48	53	71	71	147	130	39	88	271	198	267	307	67	215	71	367	54	299
FBgn0031710	172	224	93	133	152	144	172	153	164	122	78	122	176	109	189	214	80	209	79	247	51	193
FBgn0031708	70	77	24	33	49	60	66	58	119	85	45	77	159	114	176	207	56	187	69	246	36	170
FBgn0051647	0	0	0	0	0	0	0	0	6	2	1	0	3	2	0	1	1	0	0	0	0	2
FBgn0031730	0	1	0	0	7	4	23	27	66	44	12	19	26	18	9	6	0	2	5	28	0	12
FBgn0024191	105	155	87	146	180	178	79	56	299	220	44	113	177	135	62	64	21	57	35	130	17	83
FBgn0031736	254	304	192	295	588	657	314	283	657	420	300	539	587	394	161	193	65	168	42	163	76	343
FBgn0031735	1	0	4	2	6	3	0	1	6	2	5	5	21	13	16	16	16	76	49	158	8	38
FBgn0051912	53	81	17	36	79	129	65	80	265	183	32	64	191	79	137	167	20	55	38	162	26	131
FBgn0051913	1	0	0	1	2	2	1	1	2	3	1	0	2	3	0	2	14	47	91	357	6	28
FBgn0031740	85	119	68	149	97	121	61	53	93	57	15	35	133	79	71	107	40	92	28	149	35	167
FBgn0031741	0	3	8	4	14	15	20	4	37	32	10	35	61	35	51	86	7	36	4	16	12	45
FBgn0031746	1	1	0	2	1	0	1	0	0	1	0	0	3	2	3	0	3	5	19	73	16	73
FBgn0043362	47	57	77	100	211	256	241	188	708	548	126	221	340	260	239	328	105	315	86	321	69	272
FBgn0015381	1	3	4	2	5	1	7	2	21	24	2	6	20	10	6	3	3	3	0	6	1	4
FBgn0001128	345	429	144	218	368	326	257	225	410	281	674	1180	4351	3018	3733	4777	529	1267	132	479	1015	4460
FBgn0031752	120	133	86	123	168	174	126	96	206	133	97	159	235	155	360	415	175	506	124	357	112	406
FBgn0031753	0	0	0	0	1	2	17	15	15	13	8	11	17	10	3	10	3	11	16	48	2	15
FBgn0031751	0	2	0	0	3	3	14	6	10	17	5	4	5	5	2	2	81	220	439	1347	32	105
FBgn0031749	0	0	0	0	0	0	0	0	2	1	0	0	2	0	1	1	4	17	29	116	3	6
FBgn0031747	1	0	2	0	2	1	0	0	8	1	0	2	15	9	13	11	391	1048	152	606	0	1
FBgn0002855	0	0	0	0	1	0	0	1	2	0	0	0	0	0	0	1	0	0	0	1	4	28
FBgn0002856	0	1	0	0	1	0	1	0	2	0	0	1	1	0	0	0	0	0	0	1	2	13
FBgn0031745	12	16	73	104	86	98	121	132	251	158	49	90	48	38	29	43	9	33	49	150	19	71
FBgn0051644	0	0	0	0	0	0	0	0	0	0	0	0	0	1	0	0	19	32	72	150	3	15
FBgn0031739	205	260	125	155	290	340	102	109	378	283	130	253	260	154	34	44	12	31	23	77	32	144
FBgn0031738	141	200	85	95	293	303	283	203	553	353	116	169	346	203	466	494	58	157	105	334	102	356
FBgn0031737	1	1	3	0	50	46	3	3	492	347	565	1043	736	525	852	1042	200	559	40	232	35	122
FBgn0031734	2	1	3	2	20	18	21	11	450	295	66	76	49	19	316	319	14	49	113	318	108	377
FBgn0031733	0	0	1	3	1	0	2	0	3	3	0	1	1	0	2	3	11	33	46	223	2	15
FBgn0031732	1	2	3	4	2	0	8	7	18	11	12	21	86	52	248	330	33	86	7	18	20	70
FBgn0031731	0	2	0	0	1	0	0	0	2	0	0	1	0	0	5	2	0	1	2	8	1	1
FBgn0003980	10	9	6	17	41	49	9	8	53	26	12	28	70	40	1	4	0	0	0	0	498	3270
FBgn0031757	0	1	2	3	3	1	0	2	5	1	0	10	5	2	0	1	12	28	69	246	3	14
FBgn0031758	1	1	4	2	4	5	2	2	6	5	3	7	4	8	6	6	12	36	33	114	1	10
FBgn0001942	5579	6740	6079	9004	12706	12910	6701	6261	16868	11245	8739	13817	19425	13017	11517	14405	4433	11816	3124	11479	3373	13011
FBgn0001941	431	613	311	475	723	675	641	583	929	581	385	665	1289	902	1022	1284	227	579	77	338	187	919
FBgn0031760	17	23	82	82	126	120	124	94	97	59	19	37	59	24	102	114	26	66	38	109	24	80
FBgn0031763	0	0	0	1	0	1	0	0	6	6	1	7	6	9	1	1	0	0	2	4	0	1
FBgn0051643	182	220	101	149	225	201	141	117	238	164	141	183	290	207	154	202	38	66	24	53	32	129
FBgn0031768	227	249	144	205	233	216	109	108	303	238	74	185	300	170	149	158	54	208	54	212	42	229
FBgn0031769	855	1081	708	985	1033	1189	662	553	655	442	116	165	297	216	247	299	238	647	136	514	141	580
FBgn0031770	0	0	0	2	10	10	6	7	90	60	42	94	310	226	86	91	17	18	15	41	11	40
FBgn0031772	103	129	84	113	110	124	101	104	101	50	31	65	137	97	87	112	57	176	52	234	24	106
FBgn0031774	30	47	28	41	32	22	16	24	56	42	18	25	42	34	39	57	30	99	44	162	10	60
FBgn0031776	294	320	187	236	226	199	256	215	301	189	104	144	336	243	327	366	117	286	100	324	75	286
FBgn0051642	1	3	0	4	5	4	2	1	15	8	0	2	7	3	13	14	47	131	32	136	2	18
FBgn0031781	231	236	208	357	359	375	252	265	588	387	179	386	602	419	354	507	189	570	75	336	81	447
FBgn0031784	0	0	3	1	2	1	1	0	1	0	1	0	1	0	3	1	20	57	86	273	2	20
FBgn0031785	3	2	0	1	3	1	0	0	15	8	0	3	22	16	3	2	48	161	224	1054	9	60
FBgn0040950	0	1	41	19	194	137	85	54	518	292	5388	7305	32694	19222	27356	35701	7372	15700	0	0	0	12
FBgn0031786	0	0	0	0	0	0	1	1	0	2	0	0	1	2	0	1	24	56	67	223	5	10
FBgn0051639	0	0	0	0	0	0	0	0	0	0	0	0	0	0	1	0	66	150	255	637	25	52
FBgn0031782	156	148	76	140	93	96	28	33	93	63	15	51	93	65	57	81	25	97	18	107	41	187
FBgn0031779	94	152	51	66	113	154	144	130	360	187	45	80	206	156	170	227	72	158	64	276	34	180
FBgn0031777	14	30	24	34	31	27	36	30	26	28	12	24	72	47	60	64	22	72	15	50	28	85
FBgn0031775	7	2	1	1	1	0	3	1	12	4	1	2	4	3	4	1	7	9	46	246	1	15
FBgn0031773	100	123	61	111	130	141	62	58	240	159	78	140	175	125	83	103	30	89	35	106	33	120
FBgn0031771	327	424	112	203	307	356	321	361	995	728	471	962	2413	1639	2070	2809	341	1004	435	1760	665	3464
FBgn0029161	484	596	158	254	362	358	306	289	728	529	249	503	1858	1212	1196	1568	257	768	227	1105	366	1742
FBgn0000052	194	241	22	43	90	107	69	92	283	225	71	124	584	441	335	404	222	699	160	723	270	1520
FBgn0031766	28	28	12	22	20	17	10	17	20	22	13	7	12	18	11	14	11	31	2	15	6	27
FBgn0025742	78	91	93	169	191	227	211	209	351	238	77	135	248	178	173	223	116	275	66	309	62	258
FBgn0031764	149	157	128	190	199	245	124	116	313	217	85	162	329	198	81	107	44	95	38	121	29	135
FBgn0001170	0	1	3	7	29	27	26	31	75	78	12	19	40	25	15	44	4	11	3	11	1	6
FBgn0001089	2	6	18	21	54	59	74	57	148	102	33	66	171	120	206	271	107	310	259	1021	48	198
FBgn0031759	2105	2698	1324	2031	4049	4501	906	774	7134	4919	1240	2113	4179	2952	1029	1371	220	597	339	1290	360	1727
FBgn0000308	1826	2068	2459	3139	5146	4944	5143	4088	5932	3828	1577	2147	3349	2336	5070	6198	2841	6733	1593	5046	800	2828
FBgn0031756	1	2	1	1	3	4	2	0	4	2	1	2	7	5	5	5	1	2	5	11	36	164
FBgn0003979	25	36	37	70	101	96	22	25	139	89	48	87	184	136	0	2	0	0	0	1	1359	8732
FBgn0040949	0	0	0	0	0	1	0	0	1	1	0	0	2	1	0	0	0	0	0	0	3	11
FBgn0026755	1	1	1	6	14	14	6	13	93	64	94	195	251	184	305	419	41	85	7	19	13	62
FBgn0031791	0	0	1	0	3	5	7	1	37	27	120	224	911	606	400	522	129	394	25	103	32	121
FBgn0260452	1	0	0	0	1	0	0	0	0	0	1	0	0	0	0	0	8	10	11	57	1	3
FBgn0015623	1059	1392	657	1006	1917	2165	645	628	2362	1633	1070	2185	3345	2215	2125	2650	367	978	225	786	933	4760
FBgn0031803	1	0	1	0	0	0	0	0	1	2	0	0	0	0	1	1	0	0	1	0	0	1
FBgn0031805	7	5	0	1	6	7	0	3	14	3	19	38	55	38	78	105	43	124	1	9	18	86
FBgn0043854	1663	2171	199	354	716	760	179	169	958	652	246	489	572	373	25	34	4	6	2	5	30	127
FBgn0031808	0	1	0	0	1	1	1	0	12	11	5	5	11	4	7	7	14	33	53	199	7	35
FBgn0031811	3	7	1	0	5	4	28	8	20	11	12	12	19	9	27	29	7	10	7	22	2	10
FBgn0031815	136	204	30	38	95	90	58	46	115	79	46	69	183	124	248	298	93	278	86	332	91	531
FBgn0031820	757	953	299	442	886	900	329	327	1476	910	294	448	803	523	264	357	161	431	150	550	154	561
FBgn0027496	168	220	157	204	210	216	246	227	307	260	85	143	415	284	346	397	152	366	76	308	70	282
FBgn0051638	116	121	135	202	223	222	163	154	320	240	74	130	151	121	149	177	72	188	84	327	55	188
FBgn0031824	45	50	9	20	42	29	34	26	196	123	134	271	930	610	460	630	86	222	53	151	49	226
FBgn0031822	209	237	225	268	263	251	112	109	165	110	74	141	202	132	115	131	58	136	34	102	46	117
FBgn0031821	20	14	8	5	22	22	44	30	75	49	19	35	36	37	146	153	67	144	37	139	18	72
FBgn0031818	152	167	64	95	117	152	84	97	249	161	36	89	246	167	238	377	71	317	66	258	56	320
FBgn0031817	10	17	5	11	16	14	18	20	48	39	21	34	62	48	42	57	28	71	36	158	7	49
FBgn0031816	0	3	4	4	38	55	189	184	422	309	43	91	123	88	148	176	53	164	105	353	11	69
FBgn0031814	145	176	108	159	251	277	262	221	482	313	108	175	261	164	216	255	63	207	141	636	83	401
FBgn0011722	5	2	12	35	455	475	624	628	8671	5949	1381	2820	4178	2796	4222	5289	817	2421	180	801	125	664
FBgn0031804	1	0	0	1	1	1	1	0	4	1	3	4	21	10	9	18	1	6	2	8	0	0
FBgn0031801	0	0	2	1	15	12	33	13	93	64	198	353	792	532	726	891	38	117	2	8	71	299
FBgn0031800	1	1	0	1	1	0	1	0	11	1	6	10	15	13	10	20	2	12	4	21	11	63
FBgn0031799	523	689	360	562	997	1026	276	305	1376	996	572	928	1264	889	183	271	68	178	68	301	95	335
FBgn0031792	0	1	0	0	4	6	18	27	37	22	1	18	28	17	165	213	0	3	2	4	0	1
FBgn0031826	0	1	1	2	1	1	0	0	2	2	0	0	2	0	0	1	20	43	111	305	7	26
FBgn0051637	125	156	81	119	260	281	302	230	647	430	140	195	285	173	217	250	63	162	208	790	77	294
FBgn0031830	513	606	494	673	729	729	674	669	1100	736	644	1141	3653	2622	2989	3967	532	1703	492	2126	872	4460
FBgn0031831	1	0	1	4	1	4	1	2	6	9	2	3	5	3	5	3	32	117	87	365	4	15
FBgn0031836	527	580	420	582	509	500	391	353	702	386	224	341	667	483	755	885	103	266	72	244	224	1017
FBgn0031842	477	595	289	415	608	621	395	398	1189	783	221	379	704	506	876	1069	319	813	219	924	174	819
FBgn0028467	152	177	38	65	151	162	132	115	235	176	94	131	226	153	208	273	99	312	117	399	87	338
FBgn0000392	1935	2504	264	450	663	695	224	162	621	369	182	328	457	299	163	193	182	416	454	1755	405	1760
FBgn0031851	228	319	135	172	262	266	132	125	297	188	91	147	289	188	165	177	20	73	34	99	64	251
FBgn0046704	425	498	158	213	623	646	298	254	1312	863	130	225	690	479	401	487	45	157	117	485	122	518
FBgn0031853	0	0	2	2	1	2	3	0	14	10	0	2	3	6	3	3	52	158	265	1090	17	53
FBgn0031855	2	1	2	0	4	4	1	3	34	31	27	51	75	63	82	85	28	109	20	81	2	40
FBgn0051910	0	3	0	1	5	6	1	1	10	16	1	4	9	4	2	4	22	79	75	273	8	21
FBgn0031854	1	2	0	0	2	3	1	0	15	10	3	11	4	4	5	3	0	1	1	10	2	3
FBgn0025777	573	623	300	410	675	638	424	381	842	597	251	394	653	413	244	264	101	213	144	406	127	455
FBgn0025595	1	1	0	3	12	15	11	16	60	40	35	61	91	51	190	272	138	332	34	96	50	149
FBgn0031850	2	6	44	64	261	316	436	391	1196	770	244	398	265	185	216	282	62	192	239	1060	58	233
FBgn0031849	5	2	2	5	2	0	0	0	8	2	0	0	0	5	5	9	97	207	244	732	16	39
FBgn0028703	240	242	55	59	145	163	136	120	313	191	88	176	374	240	388	498	192	452	99	386	145	516
FBgn0031848	106	116	46	70	31	52	16	27	17	14	8	15	28	13	15	11	5	19	7	15	9	48
FBgn0000351	110	119	16	29	34	31	24	6	11	10	9	15	8	4	4	6	14	13	7	20	33	127
FBgn0028990	240	307	84	162	276	303	211	204	662	458	169	422	466	333	465	608	161	552	190	1074	101	644
FBgn0031844	0	2	1	0	0	1	0	0	8	2	0	2	2	1	1	1	4	12	9	39	2	3
FBgn0051636	0	0	0	2	1	3	4	5	11	5	1	3	15	6	14	16	47	103	42	163	6	32
FBgn0051633	59	67	33	41	79	78	47	58	90	50	60	96	96	66	98	116	27	56	29	38	22	47
FBgn0051635	489	633	316	438	846	852	255	217	1461	920	252	431	1198	808	544	705	115	314	195	796	225	992
FBgn0051634	0	0	7	16	58	62	53	54	175	97	14	35	21	16	3	9	4	6	10	28	0	3
FBgn0031837	2	1	2	0	3	3	0	1	14	13	4	11	9	4	7	10	1	7	4	9	1	16
FBgn0031834	52	72	53	49	74	66	115	58	42	34	48	50	59	51	97	89	30	59	14	52	36	101
FBgn0031832	87	88	59	73	84	83	70	64	76	65	26	44	140	122	89	108	52	192	109	429	32	175
FBgn0031829	1	1	0	4	3	9	12	12	21	10	8	6	7	7	4	1	2	3	8	22	3	5
FBgn0031858	0	1	0	0	1	3	3	4	21	13	5	7	18	17	11	20	33	80	99	494	26	101
FBgn0051631	0	0	0	0	0	0	0	0	0	0	0	0	2	1	0	0	0	0	0	2	0	0
FBgn0031860	1	0	1	1	6	3	3	3	14	14	12	32	88	67	152	176	12	49	12	72	32	126
FBgn0051632	2	3	8	11	51	77	76	66	416	314	49	83	227	149	129	151	19	62	15	73	12	71
FBgn0017551	145	206	122	164	151	173	68	69	102	65	24	57	47	29	21	35	40	101	34	121	29	169
FBgn0031866	5	3	2	3	16	16	32	39	289	201	104	248	343	227	82	114	13	42	86	407	17	89
FBgn0031868	890	1057	604	889	1305	1325	475	392	1602	1083	731	1172	1160	805	289	369	93	265	78	229	111	478
FBgn0004838	3247	4063	2870	3390	8744	8277	4425	3094	9423	6286	826	1180	3736	2525	6117	7345	560	1335	706	2284	1838	6478
FBgn0020616	125	154	207	267	261	253	128	106	218	152	57	89	140	101	157	174	72	216	46	212	63	217
FBgn0031875	246	310	101	175	144	123	19	20	49	22	15	28	78	39	47	58	30	75	10	49	43	184
FBgn0031877	34	28	24	25	26	24	19	17	50	32	8	27	88	63	91	123	18	54	16	68	16	83
FBgn0021944	140	212	40	58	71	82	40	70	220	172	25	63	237	164	193	222	79	267	78	383	78	327
FBgn0031879	243	292	740	1234	1911	2133	1173	1189	10466	7279	399	796	641	451	1324	1750	273	779	1156	5592	51	275
FBgn0016978	239	323	219	343	285	325	280	231	446	308	66	137	390	253	262	351	65	165	78	342	45	266
FBgn0031878	471	528	435	564	444	433	165	130	354	224	89	157	107	86	51	81	169	421	298	1060	54	205
FBgn0031876	60	88	37	68	55	52	32	36	52	32	23	45	45	38	22	31	20	36	15	36	11	33
FBgn0031874	22	32	26	29	25	25	15	16	26	15	8	14	43	22	34	28	13	47	3	40	14	44
FBgn0031873	102	102	104	133	140	143	89	76	122	77	44	77	82	48	56	84	23	63	13	56	16	66
FBgn0031872	171	236	164	262	284	276	68	94	121	93	20	46	75	48	47	86	132	379	96	493	17	112
FBgn0031871	294	356	172	260	450	427	289	229	629	433	231	407	450	314	106	136	95	220	140	508	67	225
FBgn0031869	7	6	20	41	44	65	110	102	876	583	116	263	212	164	214	265	22	80	414	1716	70	300
FBgn0028554	1488	1864	1158	1882	2033	2407	968	756	3639	2595	903	1861	3117	2093	286	371	148	468	101	490	160	860
FBgn0026196	901	1056	699	1114	1236	1312	637	538	1455	942	452	799	2314	1588	728	899	158	426	82	338	354	1638
FBgn0052829	10	10	6	14	10	9	1	2	9	4	3	5	8	5	3	2	3	5	7	22	2	2
FBgn0011737	353	443	247	318	454	464	175	174	606	419	248	392	586	351	106	118	75	206	105	430	51	216
FBgn0042092	84	107	38	47	82	76	73	78	51	48	23	49	85	64	67	107	12	36	14	23	46	189
FBgn0031865	0	1	3	3	9	15	8	5	143	84	241	434	961	608	517	654	129	296	13	78	65	334
FBgn0031861	0	1	0	0	2	1	0	1	7	1	0	2	3	1	0	0	8	36	51	152	1	15
FBgn0042189	0	0	1	0	1	0	1	0	0	2	0	0	4	5	0	2	156	354	482	1475	39	104
FBgn0015776	551	688	146	181	687	652	788	568	1382	941	618	1035	1638	1144	1420	1735	389	1025	218	780	502	2221
FBgn0031857	1	1	1	3	43	33	139	122	713	481	62	110	100	68	230	282	18	51	341	1260	90	397
FBgn0031856	1	0	0	0	0	0	0	0	4	7	1	0	4	2	1	2	22	44	56	179	4	4
FBgn0003046	1	0	0	1	0	1	1	0	5	1	2	3	18	13	11	15	369	1100	41	203	2	24
FBgn0031881	62	75	36	38	62	70	65	47	68	45	29	67	159	104	114	109	20	38	20	51	37	108
FBgn0031885	399	503	218	233	521	521	231	161	793	503	230	335	675	444	360	454	71	210	95	312	180	637
FBgn0031887	0	0	1	0	3	5	5	1	21	8	11	21	22	11	10	17	1	4	1	0	2	3
FBgn0031893	264	339	197	226	295	314	220	191	344	176	306	393	443	289	390	481	96	209	90	285	84	215
FBgn0051909	2	3	0	2	2	2	0	0	4	0	3	4	2	2	9	9	48	109	109	141	4	14
FBgn0031900	0	0	0	1	1	7	1	1	10	14	2	8	1	5	0	2	0	4	2	13	4	18
FBgn0031897	409	482	438	578	509	444	271	214	545	325	207	379	491	306	792	969	250	624	280	903	208	763
FBgn0031896	520	655	273	359	701	703	360	290	1018	687	228	301	454	350	95	111	94	275	133	543	145	593
FBgn0031895	421	470	278	341	529	560	218	173	624	410	230	352	504	332	50	57	22	81	59	222	45	177
FBgn0031894	11	22	6	4	7	6	7	6	8	6	3	12	12	8	3	13	15	57	17	70	11	27
FBgn0031888	2	1	2	2	15	16	32	21	65	42	9	13	52	24	21	23	14	46	41	115	6	21
FBgn0031886	208	273	184	304	282	301	120	96	292	155	142	186	169	95	30	36	32	107	28	97	19	86
FBgn0051907	0	0	3	1	4	2	1	0	7	0	0	1	4	3	6	4	43	103	121	260	2	21
FBgn0031882	151	191	94	126	212	203	197	131	230	166	116	185	242	135	131	162	69	121	61	184	27	106
FBgn0051908	332	409	233	313	359	383	257	276	586	404	137	219	596	371	341	426	140	405	138	612	89	494
FBgn0004009	28	53	155	263	244	242	103	78	201	139	35	48	54	37	42	48	36	71	36	146	2	14
FBgn0031902	1	3	26	32	56	62	26	23	58	42	20	36	79	45	44	58	30	58	14	50	17	49
FBgn0031903	0	0	0	0	3	3	4	4	22	11	2	5	2	4	2	4	4	4	3	14	1	4
FBgn0002938	1	0	0	5	3	6	9	5	29	14	3	8	14	10	15	9	5	11	430	1484	655	2690
FBgn0031905	0	1	0	1	3	2	2	1	4	6	6	5	7	3	1	2	62	111	123	384	5	19
FBgn0031907	8	14	194	238	1181	1134	4758	3828	2950	1908	466	719	131	103	165	184	208	540	582	1734	83	250
FBgn0031908	2	1	4	10	110	101	406	322	2225	1621	890	1520	1410	936	2183	2594	1223	3006	581	2188	112	409
FBgn0031910	1	0	1	1	8	9	150	116	120	56	20	37	161	121	672	821	214	525	9	21	61	200
FBgn0028387	299	349	146	213	261	263	97	75	219	142	62	106	145	102	79	93	32	119	35	133	36	160
FBgn0031914	4	6	37	54	241	218	312	273	681	429	236	371	155	105	568	673	190	482	178	548	151	666
FBgn0031918	2	0	1	4	33	35	35	33	446	306	284	485	84	49	509	617	23	45	796	2395	11	31
FBgn0031920	0	0	0	1	3	3	0	2	7	6	3	5	2	3	1	3	38	84	191	524	11	23
FBgn0011283	0	0	0	1	12	5	6	16	47	45	75	196	414	290	112	154	14	44	7	33	5	17
FBgn0045495	0	1	1	1	1	2	1	0	6	6	7	10	7	4	5	4	2	2	1	6	0	1
FBgn0041247	0	0	0	0	0	0	0	0	2	0	0	1	2	3	0	1	0	0	0	0	0	0
FBgn0025697	0	0	13	10	22	27	29	29	71	53	27	43	76	54	127	138	62	176	93	307	64	233
FBgn0031913	0	2	87	96	343	431	580	504	523	320	347	576	2212	1503	1828	2301	902	2503	335	1425	183	789
FBgn0031909	173	162	110	139	210	176	154	98	204	151	116	135	144	107	120	120	95	171	60	154	25	62
FBgn0031906	1	1	2	3	3	8	5	7	19	11	28	52	56	46	60	68	34	96	5	19	7	38
FBgn0031904	297	310	312	460	421	445	326	260	477	299	175	235	389	270	279	327	82	194	38	142	104	312
FBgn0083141	0	0	0	0	0	0	0	0	0	0	0	0	2	0	1	0	0	1	3	2	1	7
FBgn0031925	1	0	0	0	1	2	0	0	2	2	3	2	1	2	4	1	0	0	0	1	9	24
FBgn0031926	0	0	0	1	10	22	34	29	215	164	67	100	77	51	119	100	18	26	162	634	3	21
FBgn0040299	1	2	10	11	22	18	13	9	62	47	198	281	670	396	886	1136	168	429	10	28	94	310
FBgn0041181	3	0	4	1	20	11	35	22	318	191	225	398	205	115	271	322	87	245	165	626	54	228
FBgn0031941	0	0	0	0	0	0	0	0	0	0	0	0	1	0	1	2	27	53	46	104	2	4
FBgn0003961	0	0	1	0	0	1	1	1	2	1	1	0	12	18	394	425	380	971	3	4	138	843
FBgn0031946	0	0	1	1	0	0	0	0	3	0	0	1	3	1	1	1	17	58	92	364	5	19
FBgn0031947	647	772	418	620	817	808	284	291	1128	738	443	847	751	491	207	219	86	195	58	213	94	298
FBgn0031951	191	240	234	263	274	302	374	300	238	164	133	181	248	137	250	249	79	169	50	146	62	184
FBgn0031952	89	110	50	60	216	191	391	339	746	470	214	307	326	256	311	369	128	320	302	1105	145	548
FBgn0031950	114	149	54	92	163	168	150	103	233	165	113	195	423	256	724	927	268	781	113	443	104	561
FBgn0025687	6	5	63	93	62	67	88	83	153	125	462	778	1481	991	822	1029	200	466	39	130	53	242
FBgn0031948	11	17	2	4	23	41	125	96	333	188	184	234	350	252	292	370	71	186	75	229	58	168
FBgn0031942	0	0	1	1	20	21	1	0	30	25	554	1171	1192	853	433	668	23	72	117	404	1576	6896
FBgn0031940	0	0	0	0	3	1	0	0	8	7	31	82	31	39	83	97	119	313	10387	35853	276	1090
FBgn0014454	0	0	0	2	5	3	10	5	36	20	8	24	18	14	47	69	125	308	779	3379	1192	6298
FBgn0031939	0	1	2	1	26	28	97	79	99	68	26	46	46	23	160	211	423	956	221	700	52	189
FBgn0031937	3	0	16	24	58	66	42	31	12	7	6	7	20	11	80	114	124	265	16	45	35	128
FBgn0031936	0	0	1	2	6	6	3	5	8	5	4	7	11	6	19	29	12	33	1	14	63	174
FBgn0031935	1	0	0	1	0	1	0	4	3	1	2	1	1	0	4	4	0	3	3	13	36	73
FBgn0053296	0	0	0	0	1	0	0	0	1	0	1	0	2	0	3	1	1	3	0	1	16	53
FBgn0041182	8	4	21	28	144	147	265	218	474	290	49	67	233	155	906	1093	710	1690	723	2426	210	759
FBgn0031929	0	0	1	0	9	9	83	78	209	125	202	319	506	412	1399	1552	73	199	17	53	91	314
FBgn0027515	445	522	64	110	217	206	180	169	428	320	115	196	201	155	245	251	140	337	217	834	139	506
FBgn0004177	2133	2559	1559	1999	3958	3764	2292	1800	4327	2890	1032	1634	2756	1812	2679	3247	608	1503	617	1904	556	2178
FBgn0031954	0	0	0	0	0	0	0	1	1	1	0	0	1	1	1	1	12	27	38	136	1	10
FBgn0011861	0	0	0	0	0	0	0	0	0	0	0	0	1	0	0	0	0	1	0	0	0	0
FBgn0031968	26	45	11	15	28	27	44	29	105	84	34	63	207	154	167	219	114	297	56	282	65	255
FBgn0031975	4	9	18	23	71	90	76	48	159	92	188	350	255	185	174	218	73	179	101	419	56	239
FBgn0031977	551	720	906	1351	854	834	429	377	325	240	242	398	521	332	327	427	226	530	92	273	160	526
FBgn0044323	555	660	595	836	1264	1305	742	622	2447	1649	385	647	1244	806	744	961	257	601	375	1329	194	878
FBgn0031979	22	24	9	6	23	31	12	10	21	16	6	13	38	33	35	44	33	86	24	89	21	73
FBgn0031981	265	294	234	356	467	471	205	147	586	391	105	166	228	175	177	200	104	252	145	514	74	287
FBgn0010287	105	120	84	122	155	164	65	55	161	114	93	164	229	133	34	55	24	72	31	104	21	83
FBgn0013531	71	70	33	49	52	51	26	25	47	30	16	25	57	30	35	49	15	62	12	54	9	58
FBgn0011230	1343	1633	1006	1468	1688	1776	384	328	2154	1455	695	1093	2026	1333	1576	1937	1124	2847	741	2828	581	2404
FBgn0031980	3762	4977	2679	4391	4291	4751	5431	5846	7162	4938	3086	5593	15092	10239	13461	16673	2663	7755	1282	5447	1817	9413
FBgn0031976	13	6	28	39	53	36	21	21	46	25	13	23	26	24	39	47	13	40	41	147	4	38
FBgn0031974	58	72	14	10	66	59	128	83	93	62	110	140	178	133	155	167	43	119	25	105	66	180
FBgn0031973	0	1	4	1	5	22	3	3	36	38	42	86	166	140	146	182	46	187	129	669	26	260
FBgn0031972	77	82	51	74	100	107	50	38	150	121	64	115	175	96	77	95	28	71	26	112	25	77
FBgn0031970	5	3	16	29	45	61	350	277	773	599	36	58	17	9	7	12	17	36	156	466	10	36
FBgn0031969	342	429	73	114	209	211	155	112	258	184	132	260	469	333	740	887	150	484	47	193	181	810
FBgn0053121	1	0	0	0	1	0	1	0	2	3	0	0	3	0	2	3	0	2	0	4	1	2
FBgn0051902	0	0	0	0	2	0	0	1	0	0	0	1	1	4	0	0	0	0	0	0	1	4
FBgn0031961	74	82	90	148	103	110	20	17	36	23	14	27	34	10	17	18	28	57	23	60	6	38
FBgn0031959	1	2	9	11	16	19	7	3	140	74	167	295	156	116	141	173	17	54	57	323	11	71
FBgn0045038	1	0	1	4	3	5	3	2	39	22	92	152	287	183	166	193	24	54	16	46	41	151
FBgn0031957	1	3	0	3	28	33	61	53	1074	744	169	268	14	11	472	573	17	49	905	2957	5	29
FBgn0031955	2	2	3	8	50	36	55	34	183	128	37	70	183	106	50	67	6	15	37	119	10	24
FBgn0020618	3465	4611	2641	5153	6163	7207	6665	7650	13035	9020	3749	7961	18724	12471	14939	19684	3128	9147	1466	6583	2167	12196
FBgn0031986	1	1	0	0	1	4	3	0	2	0	0	0	6	2	3	7	16	47	41	106	1	10
FBgn0031988	345	443	100	134	219	215	186	135	327	222	183	260	306	189	489	626	193	429	111	354	101	315
FBgn0051606	1	0	0	1	1	1	0	1	1	0	2	0	1	0	1	2	0	0	342	961	0	1
FBgn0031996	209	278	118	170	278	264	105	118	359	235	139	251	358	236	129	165	75	233	39	154	41	149
FBgn0031997	80	100	16	17	55	27	29	18	30	17	13	15	33	32	45	48	49	81	34	157	25	76
FBgn0031999	6	3	6	4	5	10	11	3	6	11	2	6	5	10	9	4	2	9	9	29	9	23
FBgn0015299	110	146	110	109	84	75	68	54	48	29	31	38	78	39	172	165	71	163	47	105	62	156
FBgn0032002	15	16	30	31	52	50	43	29	46	32	51	86	61	47	129	148	24	54	12	51	49	136
FBgn0032003	0	0	1	0	1	1	0	0	1	0	0	0	1	0	1	0	15	38	71	216	4	12
FBgn0032008	0	0	0	1	6	3	0	6	27	23	59	81	247	149	128	172	20	51	0	1	14	55
FBgn0011902	0	0	0	0	0	0	0	0	0	1	0	0	1	0	0	0	0	0	0	0	0	0
FBgn0032013	0	3	2	18	7	14	49	29	95	62	77	97	130	95	55	65	5	12	51	136	6	28
FBgn0032014	814	1077	359	579	597	579	256	248	432	289	133	245	234	162	161	199	55	138	23	96	97	462
FBgn0032016	185	218	71	108	69	75	25	38	54	40	19	26	56	47	70	88	33	88	23	68	15	74
FBgn0032018	342	367	141	211	310	304	153	147	309	206	121	180	303	202	450	489	229	572	140	440	104	359
FBgn0032020	102	125	91	107	99	93	148	112	93	58	76	80	102	76	157	199	60	124	37	87	46	123
FBgn0032022	1	0	2	4	17	10	52	29	55	26	245	281	173	109	259	262	28	81	12	34	31	115
FBgn0032024	0	0	1	0	3	1	9	0	45	13	27	50	181	113	282	404	51	110	0	6	1	12
FBgn0032025	0	0	2	2	5	1	0	0	11	13	40	87	237	162	349	413	185	464	31	99	65	313
FBgn0051901	0	0	3	2	9	12	16	22	152	98	319	412	1599	1072	4115	4599	2088	4795	279	697	749	2558
FBgn0032026	911	1164	34	61	278	280	102	85	207	135	86	140	286	197	257	345	150	346	70	259	384	1303
FBgn0032021	2	2	6	2	22	26	98	86	331	236	217	282	644	422	276	331	18	64	120	399	76	239
FBgn0032017	73	93	45	69	69	48	55	45	33	30	14	22	42	27	65	59	34	77	23	71	14	58
FBgn0032015	146	213	159	194	268	234	398	301	377	242	83	109	449	300	727	875	257	573	128	400	94	310
FBgn0003502	1068	1247	869	1229	2391	2416	1304	1030	2520	1716	529	959	1263	861	419	480	132	292	299	921	139	580
FBgn0032010	6	4	3	13	34	47	46	27	347	229	225	423	325	228	391	534	81	179	215	723	65	328
FBgn0028987	0	0	0	0	1	1	1	0	1	0	0	0	0	0	2	2	2	0	2	0	6	31
FBgn0032006	35	39	117	151	366	449	432	421	1175	804	266	450	544	369	629	737	227	560	235	851	120	474
FBgn0032005	415	508	203	341	529	538	400	397	848	515	234	414	555	424	407	480	239	659	119	511	128	546
FBgn0032004	2	0	1	2	5	3	10	4	2	4	1	2	3	1	3	1	26	68	76	275	2	16
FBgn0032000	136	170	122	157	229	211	144	139	206	128	147	210	267	163	146	154	92	254	61	235	44	165
FBgn0003607	1183	1521	1298	1821	1531	1526	687	544	1295	877	649	998	866	642	461	582	313	892	177	629	179	649
FBgn0031998	60	81	12	15	44	40	36	29	77	41	33	47	78	52	112	169	79	178	28	108	68	208
FBgn0031992	99	126	36	47	124	104	253	178	135	104	58	90	230	152	446	533	111	296	134	436	74	192
FBgn0031990	679	854	447	653	1188	1139	555	473	2052	1373	608	1017	1814	1314	1285	1543	324	806	226	769	235	899
FBgn0031987	62	77	12	30	38	42	45	26	54	42	38	75	204	142	341	434	108	267	41	131	71	250
FBgn0031985	315	390	227	372	574	524	312	297	1055	686	245	430	705	541	523	695	186	439	171	567	106	500
FBgn0032029	86	85	2	3	48	46	62	53	294	201	152	216	302	211	414	562	86	254	42	136	89	359
FBgn0032030	159	193	137	187	177	185	90	107	233	164	68	106	186	113	119	140	49	165	44	157	33	126
FBgn0032032	35	24	5	6	18	15	20	25	22	8	12	22	47	35	73	72	24	35	17	53	14	56
FBgn0032034	151	158	92	139	170	127	99	61	139	83	79	116	131	97	37	56	18	64	20	38	21	64
FBgn0032036	187	185	122	209	237	193	87	88	175	119	97	140	177	116	189	209	82	194	121	411	90	387
FBgn0041717	72	57	8	26	52	36	4	2	8	7	31	34	48	22	0	2	6	14	2	11	8	48
FBgn0032039	1	0	1	0	0	0	0	2	2	2	0	0	1	0	0	0	13	30	38	157	1	8
FBgn0032040	0	0	0	0	0	1	4	0	15	10	6	11	20	7	12	17	2	6	5	19	0	5
FBgn0051898	52	47	45	27	45	41	16	11	20	6	7	14	17	10	4	5	7	5	3	5	7	8
FBgn0020497	1655	1983	1319	1862	1887	1917	613	481	1755	1126	507	753	1247	838	883	1024	395	901	242	779	327	1298
FBgn0027932	2606	3382	3109	4330	7453	7817	3701	3170	7845	5336	1775	3068	3933	2805	1355	1712	1063	2739	2012	7388	650	2677
FBgn0051897	7	7	3	5	7	7	5	1	7	2	3	1	7	1	6	6	1	2	3	12	3	14
FBgn0029173	244	272	88	130	187	155	71	80	138	86	61	108	180	109	41	55	34	78	12	42	32	116
FBgn0053194	0	0	1	1	0	0	0	1	0	2	0	0	0	0	0	0	0	1	3	4	0	1
FBgn0051896	0	0	0	0	0	0	0	1	1	0	0	1	1	0	1	0	1	0	0	1	0	1
FBgn0032047	27	41	11	28	17	25	30	20	26	12	7	12	27	17	34	32	56	103	119	371	15	53
FBgn0032052	228	268	114	192	149	151	88	81	87	65	34	65	128	108	176	221	66	183	40	145	50	165
FBgn0032054	120	155	86	137	128	149	75	67	137	89	65	72	166	123	103	157	47	132	25	115	31	154
FBgn0032055	2	5	4	5	5	2	3	2	1	0	0	0	0	3	0	0	1	2	5	4	44	128
FBgn0016122	335	399	326	485	380	467	957	900	1089	736	171	281	259	166	600	715	126	356	258	1021	141	571
FBgn0028394	43	58	19	33	101	112	79	66	188	130	84	168	338	233	257	317	104	356	82	300	45	235
FBgn0051603	0	0	0	0	0	0	0	0	1	0	0	1	0	0	0	0	0	0	0	1	0	0
FBgn0011259	151	178	248	305	1088	955	605	382	1572	1084	118	160	363	279	286	298	33	76	80	292	73	277
FBgn0051895	0	0	0	0	1	0	0	0	1	1	0	1	0	0	1	0	0	1	0	0	0	0
FBgn0051602	0	0	1	0	0	0	0	0	1	0	0	1	0	0	0	0	0	0	0	0	0	0
FBgn0051604	0	0	0	0	0	0	0	0	0	0	0	0	0	0	0	0	0	0	0	2	0	1
FBgn0032053	81	80	73	113	89	93	134	130	181	86	45	90	285	205	183	247	33	94	52	183	40	127
FBgn0032051	429	503	335	449	603	703	224	197	738	472	366	560	623	470	201	255	51	127	32	89	86	401
FBgn0032050	1138	1332	1128	1602	1389	1431	544	450	1472	923	702	1218	1414	973	425	555	171	407	80	275	196	612
FBgn0032048	1	0	0	0	4	1	0	1	7	13	42	81	249	171	217	266	18	48	13	33	12	50
FBgn0032049	0	0	1	1	9	6	0	1	44	36	289	600	548	348	367	503	94	301	0	1	2035	10575
FBgn0051892	0	0	0	0	0	0	0	0	0	0	0	0	0	0	0	0	0	0	0	1	0	1
FBgn0026718	81	87	2	5	42	46	81	59	91	67	53	94	269	186	333	385	68	174	53	172	60	224
FBgn0027490	148	186	68	99	93	88	34	35	62	38	25	28	57	36	37	43	18	41	14	42	19	119
FBgn0001137	89	82	47	67	108	118	96	54	157	104	34	58	72	40	62	70	33	84	64	239	69	326
FBgn0032042	129	155	33	40	98	86	91	75	125	81	50	69	114	99	189	250	60	124	32	109	65	230
FBgn0014417	151	187	20	32	118	138	103	73	98	69	23	45	50	23	73	68	92	172	13	40	48	266
FBgn0001084	62	73	26	38	54	42	25	15	34	21	4	23	25	23	17	33	16	54	14	50	2	32
FBgn0040959	0	0	1	2	4	7	5	1	2	1	34	92	2066	1406	11253	14773	2213	5996	0	4	95	481
FBgn0040958	0	1	0	0	1	2	1	1	1	1	30	52	777	571	2175	2759	1078	2717	0	1	5	31
FBgn0040098	0	1	0	0	0	0	0	0	1	0	0	0	1	0	0	0	0	0	0	0	3	10
FBgn0015583	0	0	0	0	0	0	0	0	1	0	0	0	0	0	0	0	0	1	2	0	1	0
FBgn0032033	55	64	20	16	35	27	33	32	40	40	15	22	109	77	80	86	14	42	15	60	18	72
FBgn0032031	11	26	5	11	26	26	25	19	61	34	14	22	77	50	63	96	9	55	17	96	13	67
FBgn0001114	3	3	7	10	234	227	477	492	5080	3446	2329	4716	4333	2927	6209	7756	1479	3987	809	3036	473	2296
FBgn0051889	1	0	0	0	0	2	0	1	0	0	2	3	4	2	1	0	1	1	0	3	0	1
FBgn0051890	0	0	0	0	0	2	0	0	0	0	0	3	0	1	1	0	0	0	0	2	0	1
FBgn0032061	0	0	1	0	1	3	1	0	3	2	1	1	13	2	6	3	57	166	282	1085	22	46
FBgn0032065	0	0	0	0	0	0	0	0	0	0	0	0	1	2	0	0	10	19	36	75	1	8
FBgn0029123	153	217	299	446	467	537	217	229	1160	875	52	110	335	198	143	202	50	122	46	209	20	85
FBgn0052986	0	0	1	0	0	0	0	0	0	0	0	1	0	0	0	0	5	10	18	40	2	4
FBgn0052987	0	0	0	0	0	0	0	0	0	1	0	0	1	0	1	0	2	4	4	14	0	0
FBgn0052988	0	0	0	1	0	0	0	0	0	1	0	0	2	1	0	0	6	13	16	59	1	2
FBgn0052983	0	0	0	0	0	1	0	0	2	0	0	0	1	0	0	0	3	3	6	25	0	1
FBgn0032072	0	0	1	1	0	2	0	0	3	5	0	3	6	4	0	0	9	31	31	121	0	19
FBgn0032069	0	1	1	6	4	6	1	2	7	8	143	260	3121	2068	13234	16299	355	931	2	18	689	3261
FBgn0032068	1	0	0	1	8	6	0	3	36	36	150	242	998	618	7183	8497	224	549	0	1	464	1923
FBgn0032067	0	0	0	1	1	1	0	0	2	2	1	0	7	12	247	271	4	6	0	1	22	57
FBgn0032066	0	0	2	0	1	0	0	0	1	0	1	3	130	74	2434	2806	29	42	0	8	198	676
FBgn0003209	138	146	129	173	225	215	195	172	479	299	185	317	542	413	753	999	140	380	110	458	111	484
FBgn0004914	148	209	23	24	139	111	149	119	336	212	91	160	395	236	486	649	96	341	142	563	163	749
FBgn0032059	130	154	103	155	191	201	147	157	292	206	124	208	290	181	113	128	58	187	62	250	20	109
FBgn0032058	2	1	1	1	3	0	3	4	11	14	0	3	7	2	576	719	0	0	1	4	1	0
FBgn0051888	0	0	0	0	0	0	0	0	0	1	0	0	0	0	1	0	0	0	0	1	0	2
FBgn0032057	1	0	0	1	0	0	2	0	9	2	2	0	16	15	76	91	1	5	0	1	0	4
FBgn0032074	0	0	3	4	18	11	31	34	183	122	276	435	1001	698	1836	2260	1012	2380	30	56	186	574
FBgn0032075	0	0	5	5	38	40	55	52	590	395	795	1362	3091	2129	2946	3775	1403	3481	90	346	392	1679
FBgn0052985	0	0	0	0	2	4	0	0	0	0	0	0	1	0	0	1	0	0	5	12	1	7
FBgn0052984	1	0	1	0	1	1	0	0	1	2	1	0	0	0	0	1	1	0	0	7	12	38
FBgn0032082	4	1	58	90	159	139	40	29	11	14	14	12	38	19	47	51	3	9	0	1	10	28
FBgn0040963	0	0	0	0	0	0	0	0	0	1	0	0	1	1	1	1	53	125	233	454	17	26
FBgn0032085	4	2	6	2	3	3	2	1	10	12	95	110	462	337	330	381	46	106	1	4	10	61
FBgn0032086	9	15	12	14	15	12	8	7	12	10	8	12	34	22	34	33	7	21	2	6	5	11
FBgn0040964	28	29	10	18	13	20	8	8	17	14	4	8	15	10	17	15	14	55	10	73	4	46
FBgn0015316	1	2	10	4	23	20	4	2	26	23	263	537	48	35	7	13	1	11	14	81	0	8
FBgn0032087	0	0	1	0	19	17	87	83	260	152	188	233	440	288	1379	1684	318	695	63	162	211	634
FBgn0032088	22	10	3	9	9	21	12	9	76	63	71	90	369	241	478	526	88	187	14	49	32	98
FBgn0032094	0	0	0	0	0	0	1	0	1	1	0	0	0	1	0	0	8	21	9	27	0	2
FBgn0032095	0	0	1	0	0	1	0	0	2	3	1	1	1	1	2	2	1	1	1	2	0	1
FBgn0051609	0	0	0	0	0	0	0	0	0	0	0	0	0	0	1	0	4	16	15	25	0	2
FBgn0032096	0	0	0	0	0	0	0	0	0	0	0	0	1	1	0	0	0	1	0	0	0	0
FBgn0052982	68	101	119	208	157	215	92	88	489	335	110	263	277	175	201	233	33	119	199	864	29	154
FBgn0032100	3	0	0	0	6	6	9	17	47	46	23	47	35	34	14	11	6	14	12	58	2	7
FBgn0032101	270	279	149	225	282	279	193	164	304	167	121	196	326	183	244	279	91	211	91	298	67	252
FBgn0051708	0	0	0	0	5	4	27	11	73	68	17	32	90	69	36	44	3	4	13	39	8	28
FBgn0032090	0	0	0	0	0	0	0	0	3	0	0	0	0	1	0	0	3	8	30	89	0	6
FBgn0032089	22	10	2	7	8	14	2	1	17	10	4	9	29	15	46	44	19	42	10	37	6	24
FBgn0013746	430	469	298	385	511	465	340	275	439	297	286	406	473	311	343	391	145	342	92	227	106	297
FBgn0011705	200	204	60	65	167	146	108	71	196	113	159	224	328	244	254	297	27	73	24	49	142	404
FBgn0032084	122	144	30	33	53	47	33	40	66	26	123	129	59	47	114	131	27	33	16	43	29	59
FBgn0032083	0	0	6	3	2	4	4	3	16	12	9	19	11	3	5	11	3	3	9	26	2	7
FBgn0032080	0	0	0	0	1	1	2	0	5	0	0	0	2	3	0	1	0	0	5	4	2	4
FBgn0032079	96	110	108	116	200	133	228	123	160	113	65	78	99	57	222	284	26	83	31	115	56	162
FBgn0032078	139	146	86	185	203	218	118	122	233	145	73	139	196	160	176	233	74	194	39	130	79	304
FBgn0041092	129	166	223	327	770	810	270	264	2746	2064	199	385	1255	863	879	1140	190	536	206	916	170	847
FBgn0032109	0	0	0	0	0	0	0	1	3	2	1	2	4	4	0	1	14	36	48	206	3	17
FBgn0010314	354	389	328	354	235	202	64	39	62	44	57	118	72	42	46	58	64	152	29	95	47	146
FBgn0026439	2	0	1	2	23	26	3	1	168	82	237	411	453	304	301	335	99	188	98	380	236	802
FBgn0032110	0	0	1	0	1	1	0	0	2	0	0	0	3	0	0	0	18	37	68	271	2	19
FBgn0032111	0	0	0	0	0	0	0	0	0	0	0	0	1	0	0	0	12	18	36	124	1	6
FBgn0012036	317	418	18	34	115	101	87	64	584	394	484	907	9877	6758	8456	10597	608	1690	269	1090	782	3544
FBgn0032116	4	1	0	3	6	3	4	6	80	49	162	232	197	148	226	239	30	69	8	42	79	261
FBgn0011232	200	250	84	126	162	165	156	138	276	185	53	87	198	130	232	282	99	243	45	185	70	296
FBgn0032119	1	0	0	0	7	8	13	9	11	11	4	3	2	2	2	2	0	1	1	6	0	2
FBgn0032115	0	0	0	0	1	0	0	1	0	0	0	0	1	1	2	2	17	53	48	123	1	7
FBgn0032105	836	1108	733	1164	1138	1249	463	429	1477	1036	645	1170	1194	772	85	140	51	166	32	112	42	223
FBgn0032104	0	0	0	0	0	0	0	0	1	1	0	0	3	2	2	2	6	23	9	30	0	1
FBgn0051885	8	11	7	12	13	17	4	2	6	5	18	27	30	21	2	4	13	58	8	21	11	27
FBgn0002973	379	437	233	357	582	545	372	336	734	505	133	256	507	377	374	491	134	385	170	677	139	550
FBgn0032123	638	758	509	645	1312	1339	561	502	1746	1124	552	878	1175	808	473	560	199	490	344	1255	153	639
FBgn0032122	0	2	2	0	3	2	0	0	0	0	0	1	1	0	2	3	0	3	2	2	10	21
FBgn0032124	1	0	0	0	4	3	2	2	28	19	38	43	98	50	187	206	72	160	11	39	21	68
FBgn0032125	0	0	0	0	0	0	0	0	3	0	0	0	3	1	0	0	1	1	1490	5432	1	1
FBgn0032126	1	0	1	2	2	1	0	1	5	2	0	1	1	0	0	0	0	1	0	1	39	62
FBgn0032127	3	13	6	11	14	13	6	3	10	3	12	4	17	10	1	2	0	0	0	3	212	1081
FBgn0032131	0	0	0	1	4	0	1	1	5	2	14	14	54	39	288	332	48	127	17	55	39	163
FBgn0019809	2	1	7	12	27	23	22	15	35	23	3	2	11	8	1	2	3	6	1	9	0	4
FBgn0040070	446	505	144	227	566	495	574	485	1179	737	890	1386	3058	2096	2698	3160	549	1366	370	1145	589	1956
FBgn0032135	146	234	39	53	110	115	55	38	193	129	82	128	173	110	91	128	50	131	120	410	48	231
FBgn0032136	16	11	352	467	841	780	605	491	1328	892	357	606	1729	1221	2645	3101	240	600	195	631	473	1490
FBgn0053299	1	0	0	0	1	0	0	0	8	7	1	1	5	1	0	0	2	0	107	434	0	0
FBgn0015393	264	311	217	268	479	435	399	307	392	260	204	235	1607	1055	305	424	125	260	41	142	338	1120
FBgn0011207	248	312	89	114	192	179	171	140	258	153	88	108	285	196	280	365	118	270	74	276	88	408
FBgn0032138	935	1146	996	1535	1781	1895	1636	1239	2168	1442	876	1519	2564	1696	2190	2718	353	1035	207	925	450	2179
FBgn0051710	6	11	33	37	41	49	84	89	193	119	30	30	74	55	151	201	36	99	74	217	23	87
FBgn0000273	765	1013	615	734	1869	1734	939	759	3756	2485	588	865	2172	1480	2089	2579	263	699	409	1308	406	1500
FBgn0051882	0	1	0	0	0	0	0	0	2	4	1	0	0	0	0	1	15	34	69	228	3	13
FBgn0032132	0	0	0	3	2	2	5	4	6	8	1	1	4	4	0	0	22	47	129	379	0	1
FBgn0014179	15	14	82	136	151	170	99	78	74	28	2	8	8	4	8	10	41	85	137	279	9	25
FBgn0051709	1	0	0	0	1	0	1	2	1	3	0	0	5	1	0	1	102	260	405	982	20	50
FBgn0028479	814	1033	166	275	258	260	137	156	718	477	169	323	1196	862	1423	1787	374	1117	254	1114	212	1143
FBgn0032129	0	1	1	3	48	43	250	208	1623	1096	160	293	650	464	736	896	114	302	574	2589	252	1073
FBgn0004868	728	792	402	571	959	990	1517	1074	1889	1252	426	760	1728	1231	2264	2646	1161	3237	659	2648	453	2193
FBgn0032139	0	0	0	0	1	2	3	1	25	19	6	15	15	11	32	24	14	42	5	36	28	93
FBgn0032140	1	0	2	1	1	3	1	1	2	2	5	17	52	40	32	42	29	85	77	310	20	197
FBgn0032143	0	0	1	1	1	2	1	0	8	6	1	4	3	1	29	26	0	2	129	488	3	5
FBgn0032144	0	1	3	7	17	12	10	12	220	147	271	506	4279	2955	7619	9707	9496	27441	22	102	582	3534
FBgn0032147	120	160	45	69	190	233	262	239	679	455	184	370	666	456	632	845	454	1208	302	1412	153	860
FBgn0032149	3	12	33	39	40	44	36	28	34	24	5	19	60	49	58	67	14	64	8	65	22	101
FBgn0032169	119	140	71	95	116	113	43	43	102	87	24	49	69	51	66	55	17	56	8	51	16	78
FBgn0032170	201	306	77	125	157	162	109	96	307	176	146	239	443	304	591	711	260	786	122	473	142	734
FBgn0032172	393	562	236	326	498	521	353	324	899	571	182	278	576	418	529	589	242	749	195	743	144	590
FBgn0032171	18	22	7	14	21	16	13	14	38	22	14	21	59	35	25	38	20	49	9	55	12	61
FBgn0032168	77	96	32	43	76	60	63	46	106	70	21	40	135	85	79	103	19	38	16	83	16	103
FBgn0063449	15	23	70	68	114	113	100	79	61	39	52	76	258	185	136	153	25	53	19	33	69	225
FBgn0025881	17	26	8	16	34	9	12	4	4	2	30	24	38	35	7	5	7	22	5	4	15	18
FBgn0063389	1	0	1	1	11	6	1	2	3	2	4	5	16	7	0	2	1	3	3	2	3	10
FBgn0063392	3	6	8	4	23	12	2	3	9	1	15	24	47	31	1	5	9	37	3	19	11	66
FBgn0063391	4	3	9	11	14	14	4	6	4	2	7	12	39	25	2	3	3	16	1	11	12	42
FBgn0032150	12	16	19	27	20	33	21	16	21	17	11	12	10	10	12	23	7	20	8	29	4	19
FBgn0042174	236	288	164	258	512	553	782	658	1275	866	525	892	1176	843	1579	1842	1142	2861	780	2933	417	1881
FBgn0011291	94	99	66	106	189	222	68	86	196	124	69	131	106	77	58	73	28	86	24	84	20	94
FBgn0015035	3	8	4	3	64	49	10	11	19	14	9	13	31	22	24	32	68	157	14	31	128	344
FBgn0028704	8	5	3	4	59	53	47	40	719	476	221	346	1277	878	580	696	12	41	111	312	160	506
FBgn0000180	289	340	683	1137	478	520	84	79	172	100	40	55	67	32	31	43	39	125	53	176	9	48
FBgn0043456	1846	2261	2145	3069	3396	3560	1656	1519	3568	2482	809	1381	2042	1323	1128	1381	418	1022	265	862	292	1301
FBgn0011584	292	362	243	329	1007	924	1833	1460	1743	1111	394	544	708	491	1213	1467	358	855	289	849	271	942
FBgn0032176	1	1	0	1	5	6	1	1	4	10	0	4	13	6	0	1	11	21	20	68	1	10
FBgn0027600	16	16	8	13	43	63	220	246	1742	1247	117	286	205	147	271	352	84	290	327	1993	26	174
FBgn0053302	1	1	1	1	31	24	1	4	90	71	639	1347	916	639	933	1280	18	35	19	110	0	2
FBgn0032178	2	2	0	1	4	3	4	5	62	41	46	79	50	34	64	76	4	16	14	57	25	128
FBgn0032187	3	1	7	7	23	14	16	7	201	135	165	220	893	597	1394	1701	147	404	19	70	107	438
FBgn0032188	2	0	1	1	0	1	0	0	4	6	1	3	7	1	1	1	3	14	5	17	0	2
FBgn0005593	3594	4892	2555	4874	6524	7768	3797	4250	11219	7982	3507	7843	17349	11612	12416	16640	3404	10557	1631	8498	2364	15299
FBgn0032194	106	173	39	59	86	83	76	74	125	66	36	83	164	121	162	177	47	132	48	110	69	264
FBgn0032195	47	80	24	30	50	45	77	68	112	78	24	45	169	99	159	185	28	56	22	96	32	125
FBgn0032198	1449	1762	842	1210	1699	1551	1018	851	1534	916	503	662	1842	1193	1232	1497	417	1106	272	830	470	1741
FBgn0032197	354	421	331	296	459	333	374	225	290	175	84	100	184	121	201	213	52	90	47	90	100	229
FBgn0032196	216	239	170	222	332	265	232	147	201	99	110	142	138	102	114	122	58	130	73	170	54	138
FBgn0024320	109	129	162	190	351	313	469	348	703	458	251	360	279	202	512	623	338	767	315	840	159	491
FBgn0032193	64	71	54	83	109	89	80	65	71	55	45	69	74	45	50	66	23	48	24	67	10	41
FBgn0032192	1	1	8	18	27	23	59	41	34	17	38	47	35	34	67	85	11	42	76	212	6	16
FBgn0032191	186	260	73	102	124	142	90	93	212	130	70	113	174	120	205	242	102	283	67	233	84	320
FBgn0032189	339	409	208	185	251	235	124	83	205	113	55	75	107	83	47	44	29	70	30	76	30	133
FBgn0028675	3	4	4	3	32	22	33	25	395	234	126	206	119	60	97	145	17	41	24	96	16	55
FBgn0051874	1	1	0	0	1	1	0	1	7	8	4	1	6	5	2	5	28	51	89	254	5	18
FBgn0032184	0	1	0	0	1	1	0	0	0	0	3	8	168	114	379	486	1	2	0	0	0	0
FBgn0032181	4	1	0	0	1	2	1	0	37	26	27	50	36	27	11	20	2	1	10	41	7	16
FBgn0032175	0	1	0	2	0	3	0	0	4	4	3	4	6	4	1	1	16	27	38	112	2	15
FBgn0051755	378	473	128	153	144	148	54	75	124	68	29	37	67	40	23	20	16	43	15	65	96	204
FBgn0051875	85	113	91	91	122	117	57	37	103	62	55	72	100	50	38	21	14	40	8	51	19	63
FBgn0040965	17	25	50	81	47	44	3	3	8	5	3	1	3	4	3	5	7	8	2	14	2	11
FBgn0004419	6480	7361	1907	2370	2405	2078	1344	905	1407	864	577	765	1053	685	735	857	351	755	233	578	1346	3801
FBgn0051717	83	108	59	80	106	80	61	61	71	46	47	64	123	95	140	176	139	303	66	128	61	151
FBgn0010407	5	4	16	20	82	60	220	161	145	82	35	53	59	27	35	43	16	53	11	49	9	7
FBgn0032204	122	150	55	55	69	78	61	48	73	45	25	45	67	42	79	92	29	81	11	48	32	89
FBgn0032205	25	27	18	19	23	23	44	33	40	27	26	35	100	75	126	150	12	41	17	51	25	82
FBgn0032214	301	361	237	295	337	306	251	161	299	175	115	221	219	168	186	192	149	350	159	469	62	230
FBgn0032217	350	374	202	230	341	306	455	359	407	236	154	168	367	244	620	716	159	368	124	374	148	476
FBgn0032219	1	1	0	0	0	3	1	1	10	3	12	20	91	62	93	112	38	89	88	286	9	33
FBgn0032222	175	210	118	163	229	248	247	244	406	294	180	238	652	450	521	669	59	164	85	321	120	513
FBgn0032223	266	360	147	210	367	312	225	195	324	178	49	61	184	128	176	214	45	124	70	177	74	221
FBgn0019932	143	145	92	115	172	158	123	101	117	55	156	185	255	167	294	299	62	137	51	103	57	163
FBgn0051715	204	198	196	226	209	154	294	203	145	90	122	127	167	119	469	546	140	274	61	186	57	162
FBgn0032224	168	193	96	122	215	179	85	79	179	94	91	114	182	119	309	324	79	136	42	118	107	316
FBgn0032225	10	9	10	16	38	36	67	56	104	68	16	19	51	26	29	47	7	28	10	49	3	15
FBgn0032229	154	210	125	164	159	217	83	79	241	141	81	164	340	226	306	374	124	349	143	571	91	366
FBgn0003087	575	634	405	434	626	505	278	217	294	167	348	358	265	202	32	41	22	59	28	55	42	101
FBgn0032230	19	14	43	63	92	56	86	43	70	42	14	23	25	22	71	91	76	167	104	320	28	52
FBgn0032231	135	155	67	74	109	92	184	139	79	52	92	86	112	68	94	109	69	183	63	190	64	180
FBgn0032233	9	7	26	33	42	35	80	52	113	76	43	76	114	96	35	55	9	19	48	140	16	53
FBgn0032234	74	86	50	69	83	74	117	70	75	53	53	56	161	92	581	634	73	132	22	64	39	131
FBgn0032235	5	11	18	16	42	36	185	129	167	103	264	338	661	445	1714	1921	354	794	20	38	176	481
FBgn0032236	275	326	193	286	319	329	316	263	328	220	136	165	422	313	423	494	100	201	79	244	97	350
FBgn0051716	938	1186	663	861	1324	1289	784	655	1740	1123	588	942	1120	725	682	810	221	621	286	913	211	803
FBgn0051718	6	7	6	3	3	1	1	3	4	3	3	0	5	2	0	2	1	0	1	0	4	24
FBgn0003942	4151	5113	5655	7887	8058	8089	15178	13274	9620	6394	5458	8461	17527	12033	21789	25757	4133	10109	1823	6397	3190	12262
FBgn0025366	1323	1572	1514	2223	2842	2833	3014	2939	2965	1931	1587	2716	4452	3171	3528	4487	692	1823	387	1446	724	3018
FBgn0032243	136	157	116	155	250	198	128	122	270	176	105	151	218	136	116	119	36	87	29	91	36	139
FBgn0032244	95	105	55	101	55	47	24	29	17	12	9	9	34	20	35	37	32	50	12	29	26	83
FBgn0032246	185	246	59	91	116	129	230	235	272	176	100	152	324	236	499	577	305	765	130	465	113	484
FBgn0032247	50	62	36	28	38	35	40	22	47	34	13	31	89	62	78	99	25	77	31	115	31	75
FBgn0004915	316	417	277	387	565	568	373	323	627	421	300	445	494	362	145	184	117	241	97	326	55	236
FBgn0032250	177	196	161	187	326	266	165	135	204	137	205	223	173	137	72	105	43	106	42	84	31	91
FBgn0027052	298	371	176	222	301	304	293	175	287	185	290	321	362	259	252	271	83	162	64	137	77	210
FBgn0032251	143	178	102	125	162	140	92	69	100	58	59	82	100	50	44	42	18	45	6	47	17	38
FBgn0032252	2	1	2	1	32	42	187	118	607	389	239	318	308	183	329	382	15	29	36	110	10	36
FBgn0027611	340	416	526	761	656	684	233	233	611	363	380	556	1330	927	5268	6537	988	2615	340	1121	584	2544
FBgn0032256	121	136	72	97	130	116	80	67	96	62	73	92	107	81	54	65	12	32	11	36	22	79
FBgn0026431	234	285	194	264	284	265	178	106	208	117	144	138	178	94	105	99	49	134	38	156	48	122
FBgn0032260	29	30	10	10	10	9	15	4	26	13	10	15	23	20	22	24	13	17	137	542	31	96
FBgn0032258	219	217	113	147	256	261	244	214	321	207	106	140	254	162	367	449	109	317	91	260	96	369
FBgn0051719	6	3	8	8	46	44	175	141	516	305	132	188	148	115	181	209	9	32	57	173	37	137
FBgn0032253	1	5	42	54	56	53	20	23	24	14	44	59	125	79	619	739	90	259	74	182	64	228
FBgn0032249	29	29	37	33	48	43	85	49	104	76	70	78	114	75	50	61	22	38	26	126	17	87
FBgn0032248	207	236	138	200	201	206	158	115	146	101	84	98	144	82	70	109	85	169	131	419	52	177
FBgn0005683	175	200	35	41	40	43	13	8	22	4	10	23	8	9	7	10	34	45	9	46	26	106
FBgn0032242	754	905	557	798	631	636	263	226	553	392	236	329	796	530	861	992	435	1119	303	904	255	1032
FBgn0004106	1035	1112	818	980	1098	966	399	319	539	328	261	344	261	198	61	61	94	270	49	142	86	297
FBgn0053303	339	384	238	335	453	461	473	451	563	386	104	136	723	527	1007	1245	323	817	170	673	163	690
FBgn0027568	346	433	157	228	295	285	159	159	372	268	77	141	330	227	308	430	234	533	260	906	117	469
FBgn0032228	1	4	2	3	4	3	2	1	3	2	2	2	7	4	2	3	1	1	1	4	23	50
FBgn0032221	3	3	9	4	20	8	14	14	21	20	21	17	52	23	35	42	6	10	22	40	20	36
FBgn0011703	1241	1490	310	407	538	493	164	143	356	233	95	194	349	251	246	312	118	321	47	154	219	827
FBgn0032218	7	8	5	17	44	70	158	133	288	182	196	233	336	213	652	727	133	302	100	278	148	450
FBgn0032216	562	668	222	330	345	337	195	132	257	177	92	162	350	230	450	580	414	1084	186	590	166	640
FBgn0027491	0	1	6	6	73	57	303	247	567	363	193	298	403	235	117	155	28	52	70	241	30	116
FBgn0032213	7	11	3	4	23	21	181	162	374	264	145	213	367	267	932	1105	292	775	256	1017	84	403
FBgn0005322	474	570	180	231	353	331	245	224	437	265	171	271	534	396	402	458	129	310	101	233	126	499
FBgn0032211	0	2	0	2	5	10	1	0	17	21	0	9	10	25	2	2	3	13	93	273	7	33
FBgn0032210	52	67	46	86	97	92	138	107	137	68	54	74	91	73	149	189	97	191	173	509	50	156
FBgn0032209	1	2	1	3	32	31	58	36	93	58	23	34	51	29	41	59	12	35	15	43	19	60
FBgn0032208	1808	2181	1019	1608	2591	2671	1126	934	3974	2685	1339	2226	2393	1595	1381	1710	558	1375	753	2574	629	2531
FBgn0003751	20	17	2	2	2	6	3	4	3	0	2	2	7	2	5	12	1	3	2	9	2	31
FBgn0011305	211	286	265	368	492	475	485	385	734	475	147	262	357	246	234	256	137	311	162	534	56	213
FBgn0032200	362	406	342	428	434	390	241	175	267	165	125	144	263	188	495	593	204	433	102	334	114	359
FBgn0000229	58	100	261	330	316	323	535	379	430	237	122	182	233	154	399	457	128	284	141	276	69	228
FBgn0024248	153	165	180	195	339	315	252	198	473	267	182	274	325	255	404	495	107	263	78	204	83	355
FBgn0032261	36	52	15	31	43	49	63	67	116	81	27	50	173	124	131	172	29	80	47	208	24	91
FBgn0010398	78	103	48	53	50	42	49	17	33	20	8	17	29	15	24	31	20	60	17	73	14	69
FBgn0032264	1	2	108	146	149	149	50	46	105	57	85	154	221	152	387	430	152	394	61	173	84	309
FBgn0032265	0	0	1	0	2	0	0	1	2	0	2	1	2	1	2	2	1	3	1	1	1	1
FBgn0032266	2	0	0	0	1	1	1	0	5	2	2	0	4	2	1	0	0	1	1	1	4	8
FBgn0032268	1	1	3	1	2	0	0	0	0	2	1	1	2	0	0	1	17	33	50	161	2	21
FBgn0051872	2	0	0	1	0	1	0	0	10	9	1	1	4	1	2	2	0	2	2	1	25	87
FBgn0043825	1	0	0	2	0	0	0	0	7	7	1	0	5	0	0	0	0	0	0	1	6	27
FBgn0032276	1	0	2	2	1	1	1	0	3	1	1	1	2	5	4	3	100	225	246	1039	11	45
FBgn0051871	1	3	2	4	20	24	23	17	343	224	39	101	27	26	92	118	2	8	72	319	1	11
FBgn0040496	2	0	1	2	20	9	14	8	319	217	135	258	81	59	266	360	17	46	47	171	4	34
FBgn0032280	0	0	0	0	0	0	0	0	2	0	0	0	1	0	1	1	0	0	0	2	0	0
FBgn0032281	0	0	0	0	0	1	0	0	11	2	46	86	480	307	87	155	652	1913	0	1	36	132
FBgn0032287	1	1	9	21	24	34	89	93	223	152	28	55	481	334	324	372	132	409	17	84	38	259
FBgn0032289	0	2	1	0	2	0	1	3	8	6	0	1	0	3	1	5	2	7	31	74	1	3
FBgn0032290	114	124	73	106	124	122	63	82	160	125	57	101	111	69	54	65	35	111	38	168	15	70
FBgn0032291	13	9	9	6	8	5	6	6	8	3	3	4	5	4	1	2	24	70	99	323	5	20
FBgn0032293	210	300	155	249	284	308	165	185	329	245	105	197	254	173	84	119	65	153	31	140	29	132
FBgn0032295	495	669	307	469	714	815	254	239	1182	847	286	555	837	551	119	145	49	102	68	248	53	291
FBgn0027550	4	9	3	0	19	37	108	81	353	227	62	141	229	143	50	55	16	21	38	184	10	111
FBgn0015320	532	692	322	495	768	853	358	324	1082	798	286	595	559	338	211	287	145	407	206	787	88	420
FBgn0032297	0	2	12	23	193	170	741	527	768	480	233	299	256	158	289	322	146	308	189	494	119	372
FBgn0032296	59	62	45	58	64	69	31	52	101	76	20	50	103	79	91	119	59	109	36	130	27	135
FBgn0032294	2	2	3	2	1	1	0	1	3	0	0	0	0	2	2	1	21	27	11	59	1	3
FBgn0027868	271	344	145	235	171	200	62	54	248	152	31	71	376	221	175	238	70	222	51	213	65	377
FBgn0032292	230	269	91	113	219	167	168	170	317	210	76	136	330	211	248	344	90	273	115	337	74	274
FBgn0024740	1	1	3	5	7	4	11	17	6	3	2	1	5	4	6	6	20	39	14	31	2	2
FBgn0023496	0	0	1	0	21	32	96	110	643	403	66	148	35	23	176	212	13	18	25	62	3	8
FBgn0032286	2	1	1	0	5	7	19	17	30	8	19	28	88	46	304	381	125	355	6	29	33	148
FBgn0032285	0	0	1	0	1	3	0	0	12	9	5	7	424	268	460	648	671	2298	38	217	1273	9278
FBgn0032284	1	1	3	1	46	58	69	62	246	179	173	410	606	450	549	779	231	776	2	24	5	18
FBgn0032283	0	0	4	8	76	86	68	76	80	52	50	88	607	424	355	537	163	577	2	10	35	151
FBgn0032282	0	0	5	9	28	30	46	40	867	609	391	900	3732	2550	5584	7373	405	1088	3	8	1	12
FBgn0032271	0	0	1	0	0	3	0	0	4	2	3	5	7	4	3	10	12	21	21	69	3	2
FBgn0032269	1	1	2	2	2	1	2	3	8	4	0	2	5	3	1	0	101	216	487	1177	39	134
FBgn0032262	313	428	91	164	265	296	88	85	394	271	65	118	132	93	9	20	9	39	10	28	62	271
FBgn0032299	1	1	0	1	43	27	21	34	1073	698	236	445	50	27	629	930	0	0	767	3094	3	8
FBgn0051870	0	0	0	0	3	0	0	1	0	1	0	1	1	1	0	1	47	90	179	532	10	28
FBgn0032303	1	1	0	0	0	1	2	0	1	2	0	2	1	2	20	27	1	0	0	0	7	18
FBgn0032304	1	0	1	0	0	2	1	1	4	1	103	169	776	538	378	457	32	68	0	1	0	5
FBgn0027363	359	490	177	279	620	643	273	252	1159	804	254	515	785	558	453	561	353	1042	167	757	94	540
FBgn0032311	0	0	0	1	0	2	1	0	3	8	0	2	5	7	1	0	0	5	3	12	6	26
FBgn0032318	0	1	0	0	0	0	0	0	0	1	2	4	1	3	7	6	6	8	11	21	2	13
FBgn0032321	162	194	125	186	257	274	117	119	396	263	117	212	222	157	66	95	46	110	43	152	27	115
FBgn0032322	0	0	0	1	6	6	14	8	36	34	166	256	550	387	750	1022	119	360	10	34	110	451
FBgn0041781	243	266	117	153	325	334	247	215	524	360	116	209	354	238	326	396	103	312	122	535	128	518
FBgn0026148	76	111	56	75	55	62	75	48	62	39	20	28	36	24	19	22	18	26	14	34	9	38
FBgn0026147	346	433	155	204	288	248	216	148	296	152	82	134	338	238	257	258	159	346	370	1263	182	642
FBgn0040096	0	1	1	1	2	0	0	1	1	1	2	3	3	7	27	26	0	2	8	28	16	51
FBgn0023415	0	0	0	0	3	0	2	2	4	2	1	0	5	3	1	1	1	0	8	52	5	39
FBgn0032331	0	1	1	2	2	1	3	2	4	1	0	1	4	1	3	5	4	3	1	5	0	5
FBgn0040967	0	0	0	0	3	0	3	0	3	3	3	2	9	3	2	1	9	22	16	47	3	9
FBgn0032330	57	48	14	21	182	168	175	147	453	331	98	184	339	230	278	393	142	381	143	621	109	485
FBgn0032329	59	79	74	107	86	74	69	88	87	39	42	74	182	105	101	130	23	52	24	33	29	110
FBgn0015756	4736	5795	4230	6422	9902	10040	4507	4234	10910	7120	8285	12846	19330	13282	10315	13081	3714	9956	1952	6783	3526	13720
FBgn0000146	300	350	140	159	190	199	82	75	210	127	85	153	139	83	47	56	14	46	15	39	159	483
FBgn0004872	546	693	69	91	189	221	78	47	190	208	71	137	190	154	33	36	16	46	17	158	291	1223
FBgn0010612	735	953	782	1303	1302	1327	1001	867	1332	946	1116	1734	4169	2826	3604	4811	719	2073	662	2573	1140	4892
FBgn0000018	44	64	17	26	21	30	17	9	24	18	9	13	41	39	48	66	36	83	13	77	25	100
FBgn0053129	794	955	376	434	872	831	1608	1157	918	594	145	198	692	517	1582	1980	521	1258	342	1150	290	1069
FBgn0032315	0	0	0	0	0	0	0	0	0	0	0	0	1	1	1	0	1	0	2	2	0	0
FBgn0032314	1	0	1	0	1	0	0	0	0	0	0	0	1	2	0	3	58	118	176	548	12	34
FBgn0032313	0	0	0	0	0	1	0	0	2	3	1	1	1	2	3	0	21	51	35	89	2	7
FBgn0032312	1	1	1	0	0	0	0	0	1	0	0	1	1	2	0	1	22	22	55	140	5	8
FBgn0024227	222	246	230	347	285	336	104	96	242	191	60	125	117	66	33	34	28	112	13	70	16	76
FBgn0027453	241	327	173	256	405	417	167	138	565	357	178	287	357	242	145	147	40	161	83	294	36	241
FBgn0069354	2	0	0	0	2	5	1	1	3	4	0	1	8	13	8	7	58	176	212	918	16	58
FBgn0032305	445	459	430	566	877	813	429	373	1134	766	264	377	686	435	544	623	240	599	238	712	162	608
FBgn0051869	1	0	0	0	18	20	58	47	188	114	44	96	80	58	86	101	30	80	99	403	49	307
FBgn0032298	88	102	117	154	139	128	144	140	160	118	44	93	377	219	186	232	38	125	23	114	47	213
FBgn0032335	230	264	6	7	1	2	0	0	0	0	2	5	5	1	0	5	1	3	7	19	0	2
FBgn0032338	2	1	0	1	4	3	5	8	41	17	13	34	24	22	8	19	28	62	26	116	10	19
FBgn0032339	120	154	38	46	103	108	56	52	74	52	41	51	75	57	121	162	76	172	80	234	46	213
FBgn0041246	8	3	3	11	10	5	3	2	8	1	2	3	7	2	9	9	3	11	2	7	1	7
FBgn0032348	311	409	271	462	421	455	163	159	490	356	56	143	300	212	161	167	89	247	82	332	49	210
FBgn0040211	0	0	0	0	5	4	39	38	19	11	24	37	79	59	90	121	2	5	8	14	19	94
FBgn0032354	174	197	104	184	241	235	99	107	311	227	142	220	207	142	21	39	14	28	20	46	22	59
FBgn0032358	54	62	65	116	83	78	59	37	60	33	31	47	61	43	101	104	82	184	51	156	43	141
FBgn0020270	292	337	176	299	264	270	109	98	363	249	124	193	249	210	274	331	107	229	60	176	73	315
FBgn0040232	586	670	386	582	522	538	186	135	460	290	88	141	224	167	68	70	84	268	129	339	92	286
FBgn0014076	7	5	8	6	23	19	8	7	18	14	9	24	42	18	0	3	0	0	0	0	105	774
FBgn0032350	371	478	18	18	107	97	25	14	60	49	52	110	820	533	1241	1667	389	1080	346	1337	570	2393
FBgn0010197	0	0	1	0	2	0	0	0	7	7	7	8	29	10	12	17	2	6	3	18	2	12
FBgn0051867	0	0	0	0	0	0	0	0	3	0	1	0	0	0	1	0	1	2	11	38	0	7
FBgn0028700	281	400	192	244	245	245	152	97	306	250	76	118	206	135	67	79	45	97	9	53	25	175
FBgn0032346	101	97	56	96	108	147	50	48	105	66	45	79	136	89	49	64	13	42	15	47	20	109
FBgn0032345	2	2	1	5	3	4	3	1	20	4	3	15	7	3	4	5	23	41	46	147	4	16
FBgn0027582	432	529	367	515	538	556	311	272	573	361	93	183	516	320	744	951	304	701	423	1333	163	611
FBgn0032343	54	79	22	44	92	93	61	54	248	127	70	147	134	89	52	55	36	82	20	92	15	83
FBgn0032341	385	469	108	174	247	244	96	84	351	214	60	107	281	210	261	292	80	208	94	351	101	514
FBgn0032337	0	0	0	1	1	0	0	0	3	0	1	2	6	2	6	11	2	10	7	16	1	1
FBgn0032336	1	2	0	0	1	1	2	1	25	14	41	64	197	144	191	169	23	59	8	31	29	96
FBgn0000287	3	1	12	20	91	97	131	106	572	382	107	186	258	164	80	88	62	158	129	508	14	66
FBgn0003313	540	667	1655	2540	2582	2568	2039	1765	696	466	59	123	44	31	43	33	37	88	7	22	8	23
FBgn0032362	1	5	1	4	12	19	162	153	682	433	17	33	11	6	136	143	6	5	97	342	3	6
FBgn0051706	0	0	1	0	1	0	0	1	25	16	36	59	134	112	33	69	7	21	18	93	20	102
FBgn0028490	300	378	227	336	547	618	195	200	981	692	502	958	2134	1535	1279	1760	475	1274	213	746	268	1475
FBgn0032366	0	0	0	0	0	0	0	0	1	2	0	0	0	1	0	4	21	41	18	60	1	3
FBgn0032363	533	702	288	424	834	890	324	271	1655	1047	338	579	1051	739	398	536	151	387	241	838	165	757
FBgn0032361	27	33	22	43	50	55	72	57	110	104	27	43	81	51	112	104	32	100	16	84	15	77
FBgn0032360	0	0	0	1	0	0	0	0	1	1	0	0	5	3	1	0	55	108	199	667	16	50
FBgn0015400	3	5	16	18	94	92	101	78	608	416	71	138	333	200	103	129	9	25	61	193	14	51
FBgn0032371	0	0	0	0	0	0	0	0	0	1	1	0	1	0	0	0	31	84	115	330	6	25
FBgn0032372	0	0	0	0	0	0	0	0	1	1	0	0	1	0	0	1	34	60	65	254	2	14
FBgn0032373	3	0	0	1	20	12	75	74	415	281	364	589	1652	1063	2402	2873	567	1466	27	107	121	548
FBgn0032374	105	110	5	9	23	32	9	7	6	3	9	11	9	2	1	5	10	35	30	112	21	132
FBgn0032375	0	0	0	0	0	1	4	2	0	2	2	4	2	0	9	7	12	35	22	44	0	5
FBgn0032378	390	480	264	421	711	822	367	326	1243	873	213	459	779	488	406	521	120	354	126	591	73	441
FBgn0020309	354	459	342	486	1445	1463	903	739	2175	1559	272	518	1338	892	966	1148	448	1099	431	1755	259	1368
FBgn0032377	63	98	37	45	13	18	8	5	11	5	2	11	14	7	7	8	2	4	7	39	3	6
FBgn0032376	1	1	0	0	0	0	0	0	2	1	0	0	2	1	1	1	20	56	41	216	0	5
FBgn0032370	0	0	0	0	0	0	0	0	0	0	0	0	0	1	0	0	16	54	84	298	5	21
FBgn0032368	0	0	0	0	1	2	1	2	6	2	5	2	8	6	1	3	4	9	12	20	1	5
FBgn0028412	0	0	0	0	0	0	0	0	1	0	0	1	2	2	0	1	70	116	206	482	15	36
FBgn0051704	0	1	0	0	0	0	0	0	1	0	1	1	6	4	81	100	4	23	3	16	16	56
FBgn0040968	0	0	0	0	4	5	3	4	25	15	102	135	248	178	344	402	89	238	26	94	204	794
FBgn0032381	0	0	1	0	3	0	18	10	24	16	19	33	35	25	24	49	0	4	2	3	97	362
FBgn0032382	86	112	29	36	14	18	5	2	19	8	7	17	40	37	192	221	103	210	43	89	153	598
FBgn0026392	0	0	0	0	0	0	1	0	1	0	0	0	0	0	1	0	0	0	0	0	0	0
FBgn0026391	0	0	0	0	0	0	0	0	2	0	0	0	0	1	0	0	0	0	0	0	0	1
FBgn0026390	0	0	0	0	0	0	0	0	0	0	1	0	0	0	0	1	0	0	0	1	0	0
FBgn0005664	0	0	0	0	1	0	2	0	10	4	15	27	96	52	2	5	0	1	2026	8436	24	121
FBgn0032385	0	0	0	0	0	0	0	0	1	0	0	0	0	0	0	0	13	34	48	122	4	7
FBgn0032387	1	2	5	1	11	5	5	3	7	6	4	3	14	9	37	49	1	0	14	52	26	119
FBgn0032390	82	131	72	121	111	106	29	32	36	35	23	51	67	42	34	37	50	91	25	96	16	139
FBgn0051866	109	164	113	149	173	201	98	93	217	156	105	201	205	144	61	96	51	97	31	115	16	106
FBgn0051864	91	91	69	91	112	126	102	90	177	121	90	158	225	159	167	222	48	127	38	133	44	157
FBgn0051865	107	162	110	142	173	206	99	96	218	161	101	201	204	138	63	95	54	107	33	120	19	106
FBgn0032393	91	95	55	94	119	150	113	121	318	201	94	201	454	319	376	482	102	259	64	336	95	366
FBgn0014019	0	1	0	0	3	2	0	3	15	4	16	47	53	37	26	29	7	20	8	32	41	201
FBgn0010497	192	273	9	21	85	76	59	58	192	140	473	879	1307	917	1472	1878	213	528	159	682	219	1157
FBgn0042126	10	10	4	2	4	6	19	6	12	6	8	15	16	11	16	20	7	19	6	42	5	17
FBgn0032402	35	44	35	25	61	43	99	56	53	36	99	110	142	112	165	208	48	101	31	92	46	162
FBgn0032404	381	479	341	573	729	798	442	442	727	474	420	599	1134	842	599	644	131	348	83	260	175	694
FBgn0032406	1	1	0	2	4	1	2	1	6	6	1	1	3	2	0	1	0	1	0	4	0	0
FBgn0027505	234	301	192	260	294	323	176	177	489	305	174	302	385	267	153	189	155	357	318	1102	65	265
FBgn0032401	29	39	18	25	34	26	38	20	34	28	14	25	24	12	70	93	8	48	7	31	19	47
FBgn0032400	1606	1849	82	83	718	640	871	681	1199	801	2119	2549	2112	1427	9341	11147	5290	12090	1510	4207	2478	6499
FBgn0032399	8	8	2	6	13	19	57	62	82	57	3	2	10	10	171	235	13	40	52	240	7	34
FBgn0032398	216	268	182	228	317	282	327	267	346	222	144	210	384	270	482	578	156	378	100	356	90	360
FBgn0032397	281	309	103	157	246	277	203	188	481	272	91	196	591	363	274	367	109	352	269	999	62	298
FBgn0032395	146	181	65	106	125	121	67	49	256	146	56	128	184	114	119	140	51	126	43	124	35	160
FBgn0032394	61	78	59	80	102	117	206	185	883	602	70	157	287	211	339	435	111	307	94	298	164	887
FBgn0042125	219	272	177	245	319	312	200	147	266	202	111	183	172	115	98	106	73	172	91	260	47	135
FBgn0042127	212	278	177	246	328	306	196	148	276	196	112	176	165	108	98	101	73	164	90	249	44	131
FBgn0000588	245	241	52	97	97	98	31	28	66	65	15	35	70	57	36	36	11	37	5	50	29	136
FBgn0032407	316	348	270	344	313	361	357	306	730	472	348	524	1143	789	886	1124	175	461	226	710	182	627
FBgn0028707	7	10	19	21	20	25	14	14	10	6	6	8	20	18	15	23	4	17	2	11	3	25
FBgn0032409	294	354	287	396	470	449	316	267	481	291	275	382	399	274	138	193	75	124	48	199	41	142
FBgn0027081	938	1116	539	802	1018	1052	491	503	1434	891	421	782	1487	966	1084	1344	366	1026	270	1008	370	1479
FBgn0032414	0	1	5	8	97	84	300	298	312	213	8	24	28	22	84	94	66	168	105	391	8	38
FBgn0032416	0	0	0	1	1	2	0	0	3	1	2	1	11	9	5	2	2	2	0	3	0	2
FBgn0051760	2	3	0	1	8	4	10	10	69	45	63	90	227	173	105	110	9	23	29	118	9	53
FBgn0051861	0	2	0	0	0	0	0	0	4	1	0	1	0	1	4	3	26	56	55	156	3	6
FBgn0051860	1	0	0	0	0	0	0	0	3	1	2	1	4	3	3	4	13	27	50	119	5	12
FBgn0032419	0	1	3	3	0	1	5	3	2	0	0	0	4	0	1	0	2	17	33	98	2	4
FBgn0032421	178	213	344	341	501	470	608	453	362	232	286	364	190	134	127	152	57	143	80	232	30	111
FBgn0000114	1787	2170	98	114	638	656	208	131	487	330	234	319	329	204	186	190	125	343	722	3123	1070	4336
FBgn0051759	74	94	39	42	89	77	51	24	50	39	28	24	77	43	68	62	15	52	9	41	37	85
FBgn0051862	0	0	0	0	0	0	0	0	1	0	0	0	0	0	0	1	0	0	6	17	0	1
FBgn0032424	0	0	0	2	1	3	0	0	2	4	0	0	0	1	1	2	15	36	69	252	9	19
FBgn0032422	1	1	0	1	35	25	14	14	287	212	397	543	445	273	340	370	80	161	78	200	103	286
FBgn0032420	115	121	89	120	227	191	329	250	262	137	94	127	108	75	89	106	37	85	49	142	21	70
FBgn0032415	0	0	0	0	0	0	0	0	0	2	4	3	9	10	7	12	3	7	20	56	1	2
FBgn0015797	285	354	210	298	528	515	648	588	941	631	228	396	744	526	815	1035	300	781	162	577	136	584
FBgn0029137	9	9	9	16	7	10	13	13	33	37	16	35	60	24	14	19	3	13	13	35	8	27
FBgn0032408	265	348	197	320	387	357	200	183	476	295	123	228	434	306	119	161	42	112	21	76	72	307
FBgn0041195	0	0	0	0	2	2	1	0	2	1	0	1	4	2	4	4	56	202	78	210	2	18
FBgn0032428	0	1	1	3	9	11	13	13	28	9	2	4	14	10	6	6	9	31	16	48	1	8
FBgn0032430	39	26	32	58	68	76	79	70	101	71	51	62	267	180	155	188	47	155	37	119	44	229
FBgn0020443	1236	1581	444	617	1131	1110	971	766	1628	1144	270	514	1881	1226	1722	2082	587	1367	385	1510	513	2036
FBgn0032435	0	1	2	1	15	20	102	88	326	209	253	380	608	377	660	747	112	274	20	69	61	286
FBgn0032437	2	0	1	1	0	1	0	1	23	11	15	28	19	6	9	9	1	0	1	0	2	0
FBgn0032439	0	0	1	1	0	1	0	1	0	2	0	0	0	1	2	0	19	25	15	37	0	1
FBgn0051858	0	0	0	0	0	0	1	0	0	1	0	1	1	0	1	0	11	18	48	86	4	11
FBgn0032436	0	0	0	0	3	1	18	10	47	31	7	9	9	6	21	33	7	18	0	0	0	3
FBgn0032434	0	0	0	0	0	0	1	0	1	0	0	0	3	2	0	1	20	37	14	54	0	4
FBgn0032433	105	127	67	88	220	206	166	140	328	214	245	453	832	524	722	884	159	418	11	35	67	302
FBgn0032431	9	2	10	8	14	10	7	8	31	12	11	16	29	29	22	17	26	64	75	210	8	40
FBgn0032429	315	344	198	230	314	315	233	230	346	218	145	184	272	170	170	241	162	307	99	326	63	199
FBgn0004394	41	51	251	321	143	136	109	69	141	106	35	55	116	64	65	68	16	44	3	41	8	34
FBgn0032445	42	62	17	17	23	26	10	3	12	6	8	22	43	34	57	65	41	109	40	105	18	85
FBgn0032447	1	1	1	0	11	12	37	36	70	41	23	47	67	32	21	34	25	81	28	135	11	23
FBgn0032451	117	134	29	51	103	112	41	35	102	67	74	120	270	160	235	313	128	352	85	338	57	287
FBgn0032453	313	355	25	30	110	105	85	80	127	65	81	150	747	574	1283	1465	420	1043	250	835	294	1082
FBgn0015399	2	3	5	5	66	72	138	100	630	366	63	93	292	198	161	183	53	161	131	536	61	286
FBgn0032457	0	1	0	1	1	0	0	1	5	2	1	1	7	2	4	4	16	30	63	184	4	8
FBgn0032454	1218	1513	1164	1683	2000	2172	643	549	2369	1682	855	1426	2199	1537	474	557	218	549	158	751	144	613
FBgn0032452	8	9	9	10	6	7	5	5	12	3	2	2	4	2	5	8	5	11	10	26	1	5
FBgn0032450	157	175	43	62	85	75	38	34	58	27	17	18	92	71	67	80	18	67	11	35	74	252
FBgn0032449	25	44	0	2	11	2	3	5	19	2	28	38	117	70	175	199	9	23	2	40	11	71
FBgn0032448	0	0	0	0	3	1	1	1	4	1	1	2	5	3	1	4	11	25	34	120	2	12
FBgn0032446	40	36	27	35	56	45	33	22	38	32	14	24	28	20	9	12	10	24	11	26	8	21
FBgn0032444	712	878	209	294	422	442	581	510	658	481	178	370	1399	938	1013	1278	352	930	272	1198	366	1570
FBgn0032442	1	0	0	1	3	1	1	1	2	6	16	22	22	22	22	32	2	10	2	7	0	2
FBgn0040509	0	0	0	0	0	0	0	0	1	4	0	0	5	1	2	2	7	25	21	47	0	0
FBgn0040510	0	1	0	1	1	1	1	1	1	1	1	0	0	2	2	0	33	76	98	256	8	16
FBgn0040506	1	0	1	0	1	1	0	0	6	0	0	0	2	0	2	1	9	25	7	23	2	1
FBgn0032462	0	0	0	0	0	0	0	0	2	1	1	0	0	2	0	1	0	0	4	12	0	0
FBgn0032464	1	0	0	2	1	1	2	2	13	10	6	5	27	11	8	8	40	110	175	682	17	47
FBgn0021796	332	392	236	362	459	497	215	208	655	436	120	178	469	334	427	506	210	470	123	572	90	450
FBgn0032470	1	1	0	0	12	4	27	20	35	21	5	5	6	4	4	2	3	2	5	14	2	6
FBgn0028965	164	201	95	155	157	195	97	92	230	148	49	126	138	115	132	189	89	235	55	243	47	248
FBgn0032467	538	679	275	449	657	653	324	290	889	633	216	343	622	386	479	607	447	1067	323	1236	163	692
FBgn0032465	88	114	53	67	98	85	76	86	138	77	25	52	217	173	273	409	95	250	62	216	35	231
FBgn0032471	0	0	1	0	0	0	0	1	6	1	0	1	5	1	0	1	50	92	195	476	19	36
FBgn0028410	0	0	0	0	0	0	0	0	0	1	0	0	2	1	2	1	12	62	12	46	0	1
FBgn0032473	0	0	0	1	4	3	2	0	10	6	1	4	7	6	7	11	18	59	27	74	1	6
FBgn0024291	821	980	448	630	1002	1005	514	421	1513	1021	546	811	996	707	419	579	140	404	186	623	149	602
FBgn0032476	237	274	145	256	333	331	173	160	410	268	203	337	364	236	93	124	61	131	35	119	39	169
FBgn0032477	77	83	37	44	80	102	71	50	118	86	64	113	226	136	186	252	62	167	19	85	37	121
FBgn0032478	6	3	8	4	7	6	11	7	9	6	5	6	12	6	16	18	30	71	85	269	6	26
FBgn0032480	220	289	112	203	278	278	213	195	599	396	126	231	393	256	392	487	204	431	79	394	91	401
FBgn0032482	592	671	389	544	950	835	521	421	792	606	691	1031	1530	1045	1324	1539	419	1054	556	1823	305	1264
FBgn0004192	214	180	200	159	103	58	421	229	15	5	126	87	140	94	132	157	55	96	41	71	30	41
FBgn0032486	68	71	18	28	33	39	41	22	53	39	17	24	90	55	46	61	14	30	17	80	19	72
FBgn0032488	315	347	275	344	445	460	274	207	547	423	232	383	484	308	122	158	54	162	53	258	36	182
FBgn0032490	11	5	4	7	0	4	0	0	1	3	1	3	1	2	2	0	0	1	0	0	0	2
FBgn0032491	26	26	4	8	4	4	0	0	4	2	2	2	0	1	1	0	0	0	0	0	1	0
FBgn0032492	0	0	0	3	3	2	0	0	1	1	0	0	0	0	2	1	20	74	81	277	4	15
FBgn0027586	0	0	1	2	3	0	1	0	0	0	3	6	6	4	13	20	52	113	29	126	113	563
FBgn0032494	0	0	0	0	0	0	0	2	0	0	4	9	2	1	4	0	0	1	0	1	194	671
FBgn0003935	23	22	25	21	27	13	17	7	3	1	24	13	54	31	5	3	9	20	11	14	5	15
FBgn0032495	0	1	2	2	7	8	3	2	57	40	87	152	68	41	213	234	22	65	195	605	17	56
FBgn0051728	2	1	2	1	4	9	22	19	21	13	22	29	187	107	311	431	121	380	134	537	4	13
FBgn0051851	0	1	0	0	0	1	0	0	5	0	0	0	2	2	0	0	3	6	9	39	0	3
FBgn0032499	99	131	34	98	100	107	62	81	175	106	52	107	155	78	121	141	60	161	47	162	29	197
FBgn0051729	572	682	397	612	908	955	731	596	1909	1256	648	1128	1167	778	865	1090	345	944	254	962	288	1130
FBgn0032503	1	0	0	0	1	2	2	3	57	55	10	12	154	103	26	40	23	46	62	220	3	78
FBgn0032505	0	0	0	0	0	0	3	3	0	2	1	0	1	0	0	0	1	1	0	0	2379	11540
FBgn0032509	293	352	249	369	407	447	248	200	355	245	196	307	551	319	452	535	157	413	121	365	127	437
FBgn0051852	168	212	33	58	61	54	37	38	96	59	29	56	106	79	110	126	51	158	42	166	35	158
FBgn0051855	130	157	94	123	109	135	179	129	162	102	66	77	132	103	118	137	43	112	45	159	31	134
FBgn0032513	189	258	55	66	135	136	81	72	173	126	64	91	248	167	195	259	71	160	137	583	89	397
FBgn0025724	398	487	249	383	531	620	457	463	1081	808	182	330	1040	704	983	1246	385	1022	168	813	170	978
FBgn0032514	474	552	366	516	653	688	359	317	629	384	298	384	432	279	212	216	118	242	76	193	66	196
FBgn0032512	114	159	81	124	111	135	78	73	192	146	65	109	289	202	142	199	54	162	71	253	50	241
FBgn0032511	282	300	135	154	198	180	205	175	423	267	253	456	1168	870	812	1131	255	643	267	997	302	1254
FBgn0022069	953	1214	703	1069	1341	1410	538	486	1498	1021	869	1396	1580	1047	350	456	109	268	76	255	183	724
FBgn0032507	0	0	0	0	0	0	0	0	0	0	0	0	4	0	0	0	0	0	0	1	12	31
FBgn0032506	0	2	0	2	19	14	67	46	214	121	27	58	90	63	26	38	8	19	25	115	16	43
FBgn0028406	66	61	37	47	45	43	31	29	18	16	24	33	86	69	58	45	47	70	26	63	47	80
FBgn0051848	0	0	0	0	0	1	0	0	0	2	0	0	2	2	4	4	7	24	7	22	0	2
FBgn0051730	0	0	0	0	0	0	0	0	1	0	0	0	0	0	1	0	3	7	18	45	0	3
FBgn0032493	29	31	9	17	11	10	2	0	1	1	3	3	1	4	1	2	0	0	0	1	2	0
FBgn0032489	78	96	174	236	74	58	2	2	11	4	8	11	4	3	3	6	0	0	3	6	0	2
FBgn0032487	57	58	36	54	48	47	27	34	38	24	10	14	94	59	34	45	29	77	18	81	16	73
FBgn0032485	189	248	23	44	128	140	138	101	185	136	47	83	122	76	125	134	82	210	75	339	53	254
FBgn0032484	1	0	1	1	1	1	1	2	6	4	14	18	46	22	21	29	1	5	10	43	10	20
FBgn0004191	221	189	209	171	113	58	430	231	15	5	125	86	133	90	124	146	52	73	35	55	30	30
FBgn0032483	4	2	15	9	8	4	7	6	5	2	9	9	11	4	17	12	16	43	58	203	5	20
FBgn0032481	445	478	191	300	521	500	164	159	734	458	126	206	451	295	122	153	183	485	649	2540	73	367
FBgn0032479	951	1244	923	1265	1465	1476	957	836	1933	1313	438	699	1112	754	1058	1333	289	879	582	1958	265	1143
FBgn0051849	148	170	58	68	135	148	57	32	162	102	76	115	135	77	13	26	16	18	12	54	16	65
FBgn0032475	1295	1531	698	1141	1584	1618	564	485	2181	1383	814	1350	1795	1224	275	360	109	314	103	320	120	560
FBgn0032474	259	328	86	114	220	206	94	92	283	196	114	159	224	144	140	173	136	368	256	942	88	390
FBgn0040972	0	0	0	0	0	0	0	0	0	0	0	1	2	1	0	0	0	0	6	12	95	226
FBgn0032472	0	0	0	0	0	0	5	2	3	2	4	3	3	2	24	34	20	53	1	2	263	693
FBgn0032517	196	272	165	274	344	342	133	103	404	304	114	187	277	195	91	102	51	127	48	164	25	123
FBgn0032521	67	85	86	125	97	129	28	33	94	65	36	55	72	47	43	50	42	105	60	185	18	78
FBgn0032522	0	1	0	1	1	1	0	0	2	0	0	2	1	0	0	0	8	35	38	108	2	5
FBgn0026760	3	2	0	0	7	4	3	2	32	29	51	79	207	154	294	361	44	115	6	18	20	81
FBgn0028942	0	0	0	0	0	1	1	0	2	1	0	0	2	1	0	0	20	33	37	102	3	4
FBgn0028941	0	0	0	1	0	0	0	2	0	4	0	1	2	0	1	2	24	58	74	265	6	18
FBgn0028546	295	380	202	293	456	492	358	329	691	439	395	575	691	413	523	635	149	412	156	519	73	334
FBgn0028513	0	2	3	1	0	0	3	0	6	5	0	1	8	1	5	1	74	181	284	1009	21	67
FBgn0023407	733	894	312	515	1023	1052	411	342	1833	1204	403	785	1507	1076	209	265	78	230	201	652	162	706
FBgn0032530	0	0	0	1	1	0	0	1	0	2	0	0	0	1	0	4	23	51	62	193	4	14
FBgn0028943	0	0	0	0	1	0	0	0	1	0	0	1	0	0	1	0	15	35	46	173	3	14
FBgn0032525	0	0	0	0	0	2	2	0	9	8	3	5	10	5	3	3	5	8	22	85	2	14
FBgn0032524	55	76	74	118	112	113	159	202	181	113	39	75	131	93	212	278	80	170	47	140	40	144
FBgn0032523	0	0	1	0	1	0	0	0	1	0	0	0	1	2	0	0	0	0	0	1	4	8
FBgn0003983	30	37	27	48	92	133	18	31	101	87	43	119	198	123	0	1	0	2	0	8	879	4971
FBgn0032520	0	2	1	1	1	0	0	0	3	2	0	0	8	2	4	2	69	214	260	908	11	41
FBgn0032519	2	4	2	4	4	3	3	9	6	5	2	2	8	6	9	26	19	47	95	239	5	22
FBgn0032518	2068	2653	1588	2891	2734	3306	4373	3990	5370	3822	1787	3716	11025	7344	9418	12955	1732	4961	853	4134	1142	6526
FBgn0032516	183	215	124	178	282	241	107	98	364	245	100	155	153	101	45	60	56	123	59	215	34	123
FBgn0028527	0	1	5	9	152	150	403	360	701	436	61	112	211	149	213	241	85	278	116	573	47	223
FBgn0028848	0	0	1	0	0	2	0	0	5	1	0	2	0	3	1	4	39	107	190	688	13	43
FBgn0051813	7	5	28	39	1077	1244	3097	3715	18774	13177	703	1412	67	50	31	39	0	0	3	4	5	47
FBgn0028541	204	237	194	268	302	318	351	266	338	234	115	128	262	177	434	476	189	416	111	414	79	381
FBgn0051845	1	0	0	0	0	1	0	0	6	3	7	11	24	11	14	29	7	13	7	36	2	11
FBgn0024846	149	209	41	49	152	138	240	197	315	248	130	213	352	254	443	533	117	291	54	212	91	397
FBgn0028539	541	663	526	738	1006	958	562	496	1008	727	324	526	626	423	547	645	387	927	239	770	142	497
FBgn0028931	13	35	24	25	11	18	13	5	28	11	7	9	10	14	9	18	5	18	10	31	4	17
FBgn0028538	151	186	142	221	273	305	208	180	656	483	152	304	446	289	485	635	208	621	205	862	110	562
FBgn0027844	4	4	6	8	15	20	60	53	260	171	499	785	2762	1889	3099	3686	675	1845	60	278	257	1007
FBgn0028919	97	120	62	76	76	74	50	50	78	45	26	43	69	42	28	51	31	72	34	101	11	69
FBgn0001965	282	372	167	310	413	505	113	117	636	465	101	186	474	309	250	286	93	309	126	622	75	461
FBgn0015271	124	167	83	102	75	78	18	21	18	13	12	11	31	23	32	34	20	62	12	37	15	86
FBgn0026373	192	240	145	213	227	249	119	112	297	178	80	159	233	163	91	85	45	141	17	85	26	145
FBgn0028509	241	288	141	230	478	493	271	243	1131	732	163	279	576	393	316	368	84	216	126	452	139	667
FBgn0028534	1	0	0	1	3	2	0	2	0	9	32	69	630	412	1841	2299	1429	4098	2	6	247	1167
FBgn0028533	0	1	1	3	11	7	3	1	5	2	15	48	1171	808	4642	5887	1869	5167	5	20	127	569
FBgn0028532	0	0	0	0	0	3	0	0	0	0	8	9	177	125	698	858	82	232	0	1	21	88
FBgn0012037	51	84	529	837	1051	1178	945	922	1006	637	321	640	1552	1097	3112	3934	969	2610	253	1179	231	1142
FBgn0032535	2	5	5	7	8	9	4	0	11	9	9	13	14	6	24	23	1	7	48	143	6	11
FBgn0025115	0	0	0	0	0	0	0	0	1	0	0	0	1	0	0	0	5	22	35	112	2	5
FBgn0028544	2	2	2	0	72	83	9	10	483	317	1071	1776	950	698	2230	2868	605	1448	3658	13575	129	565
FBgn0028938	1	7	6	3	87	89	20	11	1939	1257	428	632	62	42	641	784	2	5	7143	24368	2	20
FBgn0019890	421	537	383	559	731	810	275	280	1269	825	566	1018	975	659	793	968	398	905	441	1873	235	981
FBgn0028920	0	0	2	3	5	9	1	1	8	5	42	81	1863	1205	5588	6831	2570	6662	6	4	326	1373
FBgn0053306	0	0	1	1	1	1	2	0	0	2	11	13	336	217	1920	2368	150	403	2	2	52	290
FBgn0053307	0	0	2	0	3	4	1	2	4	3	39	60	186	120	1070	1186	200	478	18	60	95	310
FBgn0001961	273	358	118	228	245	279	205	193	544	414	154	368	1195	782	1085	1491	375	1245	190	922	107	682
FBgn0004406	217	304	112	157	147	154	40	61	167	135	35	52	174	97	101	161	24	65	17	83	33	178
FBgn0032533	2	3	1	2	6	7	1	1	6	3	0	2	4	1	0	1	5	12	21	59	1	7
FBgn0028658	10	8	10	23	23	21	48	30	167	125	220	421	1849	1262	1377	1752	355	1019	41	193	137	591
FBgn0028932	75	101	41	76	81	84	106	78	88	66	38	51	87	54	167	183	71	198	25	126	53	170
FBgn0028847	0	0	0	1	1	3	0	0	1	4	0	0	9	2	2	2	31	128	131	487	5	40
FBgn0051814	1	0	0	0	3	4	14	14	138	94	18	61	120	68	23	49	2	5	10	66	4	21
FBgn0027929	0	0	1	0	3	7	25	31	174	119	24	69	82	50	52	87	37	87	13	41	25	97
FBgn0028936	0	0	1	0	2	1	12	4	38	25	26	58	104	59	148	145	87	211	15	57	29	85
FBgn0028940	0	1	1	5	20	16	74	46	141	104	128	196	402	289	461	558	271	678	9	43	95	303
FBgn0028939	0	0	0	0	1	1	1	1	4	6	0	3	22	15	3	7	386	1081	103	367	0	13
FBgn0027348	332	432	41	95	150	157	59	51	142	80	354	769	2615	1742	2804	3335	193	566	31	82	253	1082
FBgn0028519	141	219	273	437	1459	1557	545	545	790	560	169	388	133	80	81	92	304	871	156	642	23	104
FBgn0028875	1	4	9	10	33	29	38	18	347	216	111	153	397	233	337	357	7	14	78	235	54	152
FBgn0051769	0	0	1	0	1	1	1	2	2	1	2	3	25	12	174	200	22	48	13	45	98	382
FBgn0028526	0	0	0	0	0	0	1	1	1	1	1	0	29	13	390	457	103	201	49	95	361	1164
FBgn0028872	0	5	5	2	18	8	17	7	27	11	22	35	36	25	90	110	29	88	18	60	19	65
FBgn0051840	0	0	0	0	0	0	0	0	0	0	0	0	1	0	0	0	1	0	0	2	0	0
FBgn0001967	0	0	0	1	1	3	2	3	6	8	1	1	0	2	3	0	17	47	66	307	0	2
FBgn0028909	0	0	0	0	0	1	0	1	0	0	0	1	2	1	0	0	0	1	0	0	0	1
FBgn0003255	1	1	0	4	8	5	6	6	51	24	14	24	33	17	28	47	27	83	36	143	4	20
FBgn0028430	0	0	0	0	1	0	1	1	1	1	6	3	33	27	80	92	35	81	1	0	1	1
FBgn0028542	0	1	0	0	14	15	42	26	467	354	59	162	160	111	123	142	80	248	18	133	7	65
FBgn0028543	0	0	0	1	13	9	20	24	273	211	176	372	800	505	895	1122	328	1105	42	204	139	880
FBgn0052971	1	4	2	6	3	5	2	1	7	4	4	2	4	1	22	20	22	63	12	48	3	6
FBgn0028916	394	462	62	109	286	271	173	155	451	314	221	404	578	396	440	506	66	165	64	231	80	308
FBgn0028531	0	0	0	0	2	1	0	0	9	9	0	2	5	5	2	2	49	129	175	680	8	24
FBgn0015791	247	237	181	252	391	363	290	244	421	258	247	393	414	247	319	329	155	374	154	565	103	472
FBgn0001970	151	193	67	92	138	146	54	53	138	119	23	53	69	46	55	62	38	99	58	202	14	122
FBgn0028844	0	0	0	0	0	0	0	1	0	0	0	0	4	1	0	0	15	36	29	126	1	8
FBgn0028871	0	0	1	2	2	6	0	1	34	20	38	65	21	12	134	196	1	0	4	4	1	0
FBgn0004858	1	0	14	21	106	115	175	159	702	532	104	173	307	217	210	257	44	123	64	264	39	154
FBgn0020258	1	1	1	1	1	2	1	1	32	15	34	57	31	23	26	40	3	10	3	8	1	7
FBgn0028530	82	97	73	104	99	99	97	67	128	99	65	73	120	83	93	112	29	57	21	74	25	128
FBgn0005771	91	93	376	502	682	626	636	480	1071	697	158	244	399	265	324	363	101	324	145	616	63	225
FBgn0028882	1	0	1	2	1	5	1	1	2	1	6	8	10	6	1	0	3	7	1	17	0	7
FBgn0028912	1	0	1	2	1	5	1	1	2	1	6	8	9	8	2	0	3	8	1	17	0	8
[truncated: 15,473 more rows]
