# Supplementary material for: Comparative Transcriptomics in Two Extreme Neopterans Reveals General Trends in the Evolution of Modern Insects
Source: iScience. 2018 May 28;4:164–79. doi: 10.1016/j.isci.2018.05.017 (PMC6147021; doi:10.1016/j.isci.2018.05.017)
Supplement: Data S4. Gene IDs from the Orthologous Genes Identified by Blast Reciprocal Best Hit (BRBH) between Blattella germanica and Drosophila melanogaster, Related to Transparent Methods — The gene symbol and gene name correspond to that of D. melanogaster. [file mmc5.xls]

## Sheet: 1_2_1_orthologs_Names
Dataset S4: Gene IDs from the orthologous genes identified by Blast Reciprocal Best Hit (BRBH) between Blattella germanica and Drosophila melanogaster. Related to Transparent Methods. The gene symbol and gene name correspond to that of D. melanogaster.
Dmel ID	Bger ID	Gene symbol	Gene name
FBgn0000008	Bger_09960	a	arc
FBgn0000014	Bger_24605	abd-A	abdominal A
FBgn0000017	Bger_15393	Abl	Abl tyrosine kinase
FBgn0000018	Bger_05205	abo	abnormal oocyte
FBgn0000024	Bger_26353	fa2h	fatty acid 2-hydroylase
FBgn0000028	Bger_16868	acj6	abnormal chemosensory jump 6
FBgn0000036	Bger_21308	nAChRalpha1	nicotinic Acetylcholine Receptor alpha1
FBgn0000037	Bger_11472	mAChR-A	muscarinic Acetylcholine Receptor, A-type
FBgn0000039	Bger_27069	sba	six-banded
FBgn0000042	Bger_01219	Act5C	Actin 5C
FBgn0000052	Bger_15951	ade2	adenosine 2
FBgn0000053	Bger_01123	ade3	adenosine 3
FBgn0000057	Bger_17599	adp	adipose
FBgn0000064	Bger_17262	Ald	Aldolase
FBgn0000077	Bger_06585	CG7376	CG7376 gene product from transcript CG7376-RB
FBgn0000079	Bger_23587	Amy-p	Amylase proximal
FBgn0000083	Bger_23623	AnxB9	Annexin B9
FBgn0000084	Bger_19479	AnxB10	Annexin B10
FBgn0000097	Bger_12886	aop	anterior open
FBgn0000100	Bger_13223	RpLP0	Ribosomal protein LP0
FBgn0000108	Bger_01512	Appl	beta amyloid protein precursor-like
FBgn0000109	Bger_22289	Aprt	Adenine phosphoribosyltransferase
FBgn0000114	Bger_05006	aret	arrest
FBgn0000115	Bger_04748	Arl1	ADP ribosylation factor-like 1
FBgn0000116	Bger_25159	Argk	Arginine kinase
FBgn0000117	Bger_25799	CG10948	CG10948 gene product from transcript CG10948-RB
FBgn0000119	Bger_02948	arr	arrow
FBgn0000120	Bger_02979	Arr1	Arrestin 1
FBgn0000121	Bger_09082	Arr2	Arrestin 2
FBgn0000139	Bger_19575	ash2	absent, small, or homeotic discs 2
FBgn0000140	Bger_18716	asp	abnormal spindle
FBgn0000146	Bger_17094	aub	aubergine
FBgn0000147	Bger_14285	aurA	aurora A
FBgn0000152	Bger_18581	Axs	Abnormal X segregation
FBgn0000153	Bger_13879	b	black
FBgn0000157	Bger_26962	Ih	I[[h]] channel
FBgn0000163	Bger_06939	dsx-c73A	doublesex cognate 73A
FBgn0000173	Bger_14002	ben	bendless
FBgn0000179	optomotor...blind	oc	ocelliless
FBgn0000180	Bger_11690	bib	big brain
FBgn0000181	Bger_12971	bic	bicaudal
FBgn0000182	Bger_25252	BicC	Bicaudal C
FBgn0000183	Bger_08103	BicD	Bicaudal D
FBgn0000206	Bger_20196	boss	bride of sevenless
FBgn0000212	Bger_05484	brm	brahma
FBgn0000221	Bger_15475	brn	brainiac
FBgn0000228	Bger_05004	Bsg25D	Blastoderm-specific gene 25D
FBgn0000229	Bger_26268	grp	grapes
FBgn0000239	Bger_05269	bur	burgundy
FBgn0000244	Bger_02878	by	blistery
FBgn0000247	Bger_16221	ca	claret
FBgn0000250	Bger_01858	cact	cactus
FBgn0000251	DF2CFC55841AECB79E5C0B21730B7946	Dcr-2	Dicer-2
FBgn0000253	Bger_19394	Cam	Calmodulin
FBgn0000256	Bger_13663	capu	cappuccino
FBgn0000257	Bger_18350	car	carnation
FBgn0000259	Bger_12505	CkIIbeta	Casein kinase II beta subunit
FBgn0000261	Bger_24235	Cat	Catalase
FBgn0000273	Bger_01349	Pka-C1	Protein kinase, cAMP-dependent, catalytic subunit 1
FBgn0000277	Bger_09914	CecA2	Cecropin A2
FBgn0000283	Bger_12903	Cp190	Centrosomal protein 190kD
FBgn0000289	Bger_16742	cg	combgap
FBgn0000299	Bger_07027	PsGEF	Protostome-specific GEF
FBgn0000303	Bger_14769	ChAT	Choline acetyltransferase
FBgn0000307	Bger_22684	chif	chiffon
FBgn0000308	Bger_14511	chic	chickadee
FBgn0000316	Bger_13643	cin	cinnamon
FBgn0000317	Bger_05246	ck	crinkled
FBgn0000318	Bger_02399	cl	clot
FBgn0000319	Bger_09710	Chc	Clathrin heavy chain
FBgn0000320	Bger_08607	eya	eyes absent
FBgn0000330	Bger_05751	cm	carmine
FBgn0000337	Bger_23324	cn	cinnabar
FBgn0000339	Bger_01628	cni	cornichon
FBgn0000346	Bger_01087	comt	comatose
FBgn0000352	Bger_05480	cos	costa
FBgn0000370	Bger_20843	crc	cryptocephal
FBgn0000376	Bger_16418	crm	cramped
FBgn0000377	Bger_14171	crn	crooked neck
FBgn0000382	Bger_09096	csw	corkscrew
FBgn0000384	Bger_24840	cta	concertina
FBgn0000394	Bger_08917	cv	crossveinless
FBgn0000395	Bger_14714	cv-2	crossveinless 2
FBgn0000404	Bger_00958	CycA	Cyclin A
FBgn0000405	Bger_05240	CycB	Cyclin B
FBgn0000406	Bger_16794	Cyt-b5-r	Cytochrome b5-related
FBgn0000409	Bger_13069	Cyt-c-p	Cytochrome c proximal
FBgn0000411	Bger_04629	D	Dichaete
FBgn0000414	Bger_15417	Dab	Disabled
FBgn0000416	Bger_12679	Sap-r	Saposin-related
FBgn0000426	Bger_27234	CG3008	CG3008 gene product from transcript CG3008-RA
FBgn0000439	Bger_21960	Dfd	Deformed
FBgn0000442	Bger_04965	Pkg21D	Protein kinase, cGMP-dependent at 21D
FBgn0000448	Bger_00728	Hr46	Hormone receptor-like in 46
FBgn0000449	Bger_24331	dib	disembodied
FBgn0000451	Bger_12091	ect	ectodermal
FBgn0000454	Bger_22098	Dip-B	Dipeptidase B
FBgn0000455	Bger_15804	Dip-C	Dipeptidase C
FBgn0000463	Bger_19307	Dl	Delta
FBgn0000464	Bger_04230	Lar	Leukocyte-antigen-related-like
FBgn0000477	Bger_08765	DNaseII	Deoxyribonuclease II
FBgn0000479	Bger_22866	dnc	dunce
FBgn0000482	Bger_11612	dor	deep orange
FBgn0000490	decapentaplegic	Dcr-1	Dicer-1
FBgn0000492	Bger_28458	CG12909	CG12909 gene product from transcript CG12909-RA
FBgn0000497	Bger_04138	ds	dachsous
FBgn0000499	Bger_04903	dsh	dishevelled
FBgn0000500	Bger_09179	Dsk	Drosulfakinin
FBgn0000504	Bger_17715	dsx	doublesex
FBgn0000524	Bger_06392	CG13344	CG13344 gene product from transcript CG13344-RA
FBgn0000527	Bger_11788	e	ebony
FBgn0000529	Bger_05189	bsh	brain-specific homeobox
FBgn0000535	Bger_27794	tara	taranis
FBgn0000536	Bger_01857	eas	easily shocked
FBgn0000541	Bger_15320	E(bx)	Enhancer of bithorax
FBgn0000542	Bger_04944	ec	echinus
FBgn0000543	Bger_13435	ecd	ecdysoneless
FBgn0000546	Bger_08790	EcR	Ecdysone receptor
FBgn0000547	Bger_13660	ed	echinoid
FBgn0000557	Bger_19013	Ef1alpha100E	Elongation factor 1alpha100E
FBgn0000559	Bger_03807	EF2	Elongation factor 2
FBgn0000562	Bger_07502	egl	egalitarian
FBgn0000564	Bger_19507	Eh	Eclosion hormone
FBgn0000565	Bger_05907	Eip71CD	Ecdysone-induced protein 28/29kD
FBgn0000566	Bger_01496	Eip55E	CG5345 gene product from transcript CG5345-RB
FBgn0000567	Bger_22825	Eip74EF	Ecdysone-induced protein 74EF
FBgn0000568	Bger_26014	5-HT2A	5-hydroxytryptamine (serotonin) receptor 2A
FBgn0000575	Bger_10984	emc	extra macrochaetae
FBgn0000577	Bger_00720	en	engrailed
FBgn0000578	Bger_15711	ena	enabled
FBgn0000579	Bger_23354	Eno	Enolase
FBgn0000581	Bger_10716	E(Pc)	Enhancer of Polycomb
FBgn0000606	Bger_18070	eve	even skipped
FBgn0000611	Bger_21568	exd	extradenticle
FBgn0000615	Bger_10557	exu	exuperantia
FBgn0000617	Bger_24389	e(y)1	enhancer of yellow 1
FBgn0000618	Bger_08379	e(y)2	enhancer of yellow 2
FBgn0000625	Bger_27813	heph	hephaestus
FBgn0000629	Bger_08678	E(z)	Enhancer of zeste
FBgn0000633	Bger_27809	eyg	eyegone
FBgn0000635	Bger_02304	Fas2	Fasciclin 2
FBgn0000636	Bger_25354	Fas3	Fasciclin 3
FBgn0000644	Bger_11318	Fcp3C	Follicle cell protein 3C
FBgn0000658	Bger_23992	fj	four-jointed
FBgn0000659	Bger_08687	fkh	fork head
FBgn0000667	Bger_00382	Actn	alpha actinin
FBgn0000709	Bger_13785	fliI	flightless I
FBgn0000711	Bger_02319	flw	flapwing
FBgn0000715	Bger_20050	FMRFa	FMRFamide
FBgn0000721	Bger_01034	for	foraging
FBgn0000808	Bger_20888	gd	gastrulation-defective
FBgn0000927	Bger_21617	fs(1)Ya	female sterile (1) Young arrest
FBgn0000964	Bger_05777	tj	traffic jam
FBgn0000996	Bger_11001	dup	double parked
FBgn0001075	Bger_26348	kek5	kekkon5
FBgn0001078	Bger_09989	ftz-f1	ftz transcription factor 1
FBgn0001079	Bger_18754	fu	fused
FBgn0001083	Bger_12430	fw	furrowed
FBgn0001084	Bger_17738	fy	fuzzy
FBgn0001085	Bger_05703	fz	frizzled
FBgn0001086	Bger_10116	fzy	fizzy
FBgn0001087	Bger_00900	g	garnet
FBgn0001091	Bger_01672	Gapdh1	Glyceraldehyde 3 phosphate dehydrogenase 1
FBgn0001098	Bger_06240	Gdh	Glutamate dehydrogenase
FBgn0001099	Bger_01183	gdl	gonadal
FBgn0001104	Bger_11090	Galphai	G protein alpha i subunit
FBgn0001105	Bger_11383	Gbeta13F	G protein beta-subunit 13F
FBgn0001108	Bger_08170	DCTN1-p150	Dynactin 1, p150 subunit
FBgn0001112	Bger_27425	bond	james bond
FBgn0001123	Bger_27559	CG45263	CG45263 gene product from transcript CG45263-RC
FBgn0001124	Bger_18106	Got1	Glutamate oxaloacetate transaminase 1
FBgn0001125	Bger_22402	Got2	Glutamate oxaloacetate transaminase 2
FBgn0001128	Bger_14462	Gpdh	Glycerol 3 phosphate dehydrogenase
FBgn0001134	Bger_10599	Grd	Glycine receptor
FBgn0001139	Bger_10352	gro	groucho
FBgn0001145	Bger_09885	Gs2	Glutamine synthetase 2
FBgn0001147	Bger_05081	gsb-n	gooseberry-neuro
FBgn0001149	Bger_26681	rn	rotund
FBgn0001168	Bger_26281	Nrx-1	Neurexin 1
FBgn0001169	Bger_10359	H	Hairless
FBgn0001179	Bger_14903	hay	haywire
FBgn0001180	Bger_14305	hb	hunchback
FBgn0001186	Bger_17436	Hex-A	Hexokinase A
FBgn0001189	Bger_16008	hfw	halfway
FBgn0001197	Bger_23665	His2Av	Histone H2A variant
FBgn0001202	Bger_04518	hook	CG10653 gene product from transcript CG10653-RA
FBgn0001208	Bger_18181	Hn	Henna
FBgn0001218	Bger_27014	CG34195	CG34195 gene product from transcript CG34195-RA
FBgn0001220	Bger_23143	Hsc70-5	Heat shock protein cognate 5
FBgn0001222	Bger_17781	Hsf	Heat shock factor
FBgn0001235	Bger_05257	hth	homothorax
FBgn0001247	Bger_04356	Ide	Insulin degrading metalloproteinase
FBgn0001248	Bger_08025	Idh	Isocitrate dehydrogenase
FBgn0001250	Bger_13179	if	inflated
FBgn0001258	Bger_14874	ImpL3	Ecdysone-inducible gene L3
FBgn0001259	Bger_18443	in	inturned
FBgn0001263	Bger_03469	inaD	inactivation no afterpotential D
FBgn0001276	Bger_10661	ix	intersex
FBgn0001280	Bger_08759	janA	janus A
FBgn0001291	Bger_18999	Jra	Jun-related antigen
FBgn0001296	Bger_03540	kar	karmoisin
FBgn0001297	Bger_03487	kay	kayak
FBgn0001301	Bger_14947	kel	kelch
FBgn0001308	Bger_06918	CG14105	CG14105 gene product from transcript CG14105-RA
FBgn0001311	Bger_05692	kkv	krotzkopf verkehrt
FBgn0001313	Bger_14256	kl-2	male fertility factor kl2
FBgn0001316	Bger_15276	klar	klarsicht
FBgn0001319	Bger_28042	elB	elbow B
FBgn0001323	Bger_03424	knrl	knirps-like
FBgn0001324	Bger_11766	kto	kohtalo
FBgn0001325	Bger_01853	Kr	Kruppel
FBgn0001330	Bger_20834	kz	kurz
FBgn0001404	Bger_05615	egh	egghead
FBgn0001491	Bger_01484	l(1)10Bb	lethal (1) 10Bb
FBgn0001565	Bger_15117	Hlc	Helicase
FBgn0001612	Bger_15165	Grip91	Gamma-tubulin ring protein 91
FBgn0001941	Bger_10160	ifc	infertile crescent
FBgn0001942	Bger_14510	eIF-4a	Eukaryotic initiation factor 4a
FBgn0001961	Bger_13608	Arpc1	Actin-related protein 2/3 complex, subunit 1
FBgn0001965	Bger_12100	Sos	Son of sevenless
FBgn0001970	Bger_18290	Pgant35A	Polypeptide N-acetylgalactosaminyltransferase 35A
FBgn0001974	Bger_15143	l(2)35Bd	lethal (2) 35Bd
FBgn0001977	Bger_06147	CIAPIN1	CIAPIN1 ortholog
FBgn0001978	Bger_06059	stc	shuttle craft
FBgn0001981	Bger_26784	CG14764	CG14764 gene product from transcript CG14764-RA
FBgn0001986	Bger_00483	l(2)35Df	lethal (2) 35Df
FBgn0001987	Bger_25524	sky	skywalker
FBgn0001989	Bger_25133	ND-B17	NADH dehydrogenase (ubiquinone) B17 subunit
FBgn0001992	Bger_11499	Cyp303a1	CG4163 gene product from transcript CG4163-RB
FBgn0001994	Bger_15672	crp	cropped
FBgn0001995	Bger_16892	mRpL4	mitochondrial ribosomal protein L4
FBgn0002021	Bger_02879	l(2)37Bb	lethal (2) 37Bb
FBgn0002022	Bger_02660	Catsup	Catecholamines up
FBgn0002023	Bger_02888	Lim3	CG10699 gene product from transcript CG10699-RF
FBgn0002031	Bger_05230	l(2)37Cc	lethal (2) 37Cc
FBgn0002044	Bger_16210	swm	second mitotic wave missing
FBgn0002069	Bger_21214	Aats-asp	Aspartyl-tRNA synthetase
FBgn0002121	Bger_12230	l(2)gl	lethal (2) giant larvae
FBgn0002174	Bger_18048	l(2)tid	lethal (2) tumorous imaginal discs
FBgn0002183	Bger_20276	dre4	CG1828 gene product from transcript CG1828-RB
FBgn0002283	Bger_12340	l(3)73Ah	lethal (3) 73Ah
FBgn0002284	Bger_11378	Prosbeta6	Proteasome beta6 subunit
FBgn0002306	Bger_21325	sas	stranded at second
FBgn0002354	Bger_05005	l(3)87Df	lethal (3) 87Df
FBgn0002413	Bger_12234	dco	discs overgrown
FBgn0002431	Bger_20667	hyd	hyperplastic discs
FBgn0002441	Bger_03962	l(3)mbt	lethal (3) malignant brain tumor
FBgn0002521	Bger_07231	pho	pleiohomeotic
FBgn0002522	Bger_17181	lab	labial
FBgn0002524	Bger_03455	lace	CG4162 gene product from transcript CG4162-RA
FBgn0002526	Bger_07676	LanA	Laminin A
FBgn0002542	Bger_02028	lds	lodestar
FBgn0002543	Bger_25854	fend	forked end
FBgn0002552	Bger_15636	lin	lines
FBgn0002561	Bger_14544	l(1)sc	lethal of scute
FBgn0002563	Bger_01002	Lsp1beta	Larval serum protein 1 beta
FBgn0002564	Bger_20290	Lsp1gamma	Larval serum protein 1 gamma
FBgn0002566	Bger_03761	lt	light
FBgn0002567	Bger_20046	Rab32	CG8024 gene product from transcript CG8024-RD
FBgn0002573	Bger_14655	sens	senseless
FBgn0002577	Bger_27272	CG12963	CG12963 gene product from transcript CG12963-RL
FBgn0002578	Bger_24700	Kaz-m1	Kazal-type protease inhibitor m1
FBgn0002579	Bger_19219	RpL36	Ribosomal protein L36
FBgn0002590	Bger_25155	RpS5a	Ribosomal protein S5a
FBgn0002593	Bger_19011	RpLP1	Ribosomal protein LP1
FBgn0002607	Bger_21709	RpL19	Ribosomal protein L19
FBgn0002622	Bger_07158	Kr-h2	Kruppel homolog 2
FBgn0002626	Bger_12160	RpL32	Ribosomal protein L32
FBgn0002638	Bger_02986	Rcc1	Regulator of chromosome condensation 1 ortholog (H. sapiens)
FBgn0002641	Bger_12061	mal	maroon-like
FBgn0002643	Bger_01597	mam	mastermind
FBgn0002645	Bger_24137	Map205	Microtubule-associated protein 205
FBgn0002709	Bger_02368	mei-218	meiotic 218
FBgn0002716	Bger_00053	mei-W68	meiotic W68
FBgn0002735	Bger_05984	E(spl)mgamma-HLH	Enhancer of split mgamma, helix-loop-helix
FBgn0002736	Bger_03783	mago	mago nashi
FBgn0002772	Bger_00116	Mlc1	Myosin alkali light chain 1
FBgn0002774	Bger_24126	mle	maleless
FBgn0002775	Bger_13803	msl-3	male-specific lethal 3
FBgn0002781	Bger_05500	mod(mdg4)	modifier of mdg4
FBgn0002783	Bger_08260	mor	moira
FBgn0002787	Bger_06118	Rpn8	Regulatory particle non-ATPase 8
FBgn0002789	Bger_03334	Mp20	Muscle protein 20
FBgn0002791	Bger_16175	mr	morula
FBgn0002872	Bger_16279	mu2	mutator 2
FBgn0002873	Bger_22496	mud	mushroom body defect
FBgn0002878	Bger_04215	mus101	mutagen-sensitive 101
FBgn0002887	Bger_05251	mus201	mutagen-sensitive 201
FBgn0002891	Bger_19325	mus205	mutagen-sensitive 205
FBgn0002899	Bger_07170	btsz	bitesize
FBgn0002905	Bger_07902	mus308	mutagen-sensitive 308
FBgn0002906	Bger_05200	Blm	Bloom syndrome helicase ortholog
FBgn0002914	Bger_14522	Myb	Myb oncogene-like
FBgn0002917	Bger_20864	na	narrow abdomen
FBgn0002921	Bger_03719	Atpalpha	Na pump alpha subunit
FBgn0002922	Bger_18186	nau	nautilus
FBgn0002931	Bger_04336	net	CG11450 gene product from transcript CG11450-RB
FBgn0002932	Bger_22556	neur	neuralized
FBgn0002937	Bger_03947	ninaB	neither inactivation nor afterpotential B
FBgn0002938	Bger_10832	ninaC	neither inactivation nor afterpotential C
FBgn0002941	Bger_14990	slou	slouch
FBgn0002945	Bger_09301	nkd	naked cuticle
FBgn0002962	Bger_23144	nos	nanos
FBgn0002973	Bger_26118	rdo	reduced ocelli
FBgn0002989	Bger_26760	haf	hattifattener
FBgn0003002	Bger_14451	opa	odd paired
FBgn0003008	Bger_19946	or	orange
FBgn0003011	Bger_02755	ort	ora transientless
FBgn0003015	Bger_03294	osk	oskar
FBgn0003016	Bger_22102	osp	outspread
FBgn0003023	Bger_04093	otu	ovarian tumor
FBgn0003028	Bger_14112	ovo	CG6824 gene product from transcript CG6824-RE
FBgn0003041	Bger_11128	pbl	pebble
FBgn0003042	Bger_12132	Pc	Polycomb
FBgn0003044	Bger_03935	Pcl	Polycomblike
FBgn0003048	Bger_13150	pcx	pecanex
FBgn0003053	Bger_16145	peb	pebbled
FBgn0003062	Bger_00073	Fib	Fibrillarin
FBgn0003065	Bger_10035	CG2150	CG2150 gene product from transcript CG2150-RA
FBgn0003067	Bger_16143	Pepck	Phosphoenolpyruvate carboxykinase
FBgn0003068	Bger_02959	per	period
FBgn0003071	Bger_20816	Pfk	Phosphofructokinase
FBgn0003074	Bger_06841	Prosbeta5	Proteasome beta5 subunit
FBgn0003076	Bger_06017	Pgm	phosphoglucose mutase
FBgn0003079	Bger_28322	Antp	Antennapedia
FBgn0003082	Bger_11866	phr	photorepair
FBgn0003089	Bger_10997	pip	pipe
FBgn0003090	Bger_08123	pk	prickle
FBgn0003091	Bger_27207	dnt	doughnut on 2
FBgn0003116	Bger_09086	pn	prune
FBgn0003117	Bger_21030	pnr	pannier
FBgn0003118	Bger_08410	pnt	pointed
FBgn0003124	Bger_14864	polo	CG12306 gene product from transcript CG12306-RA
FBgn0003137	Bger_19332	Ppn	Papilin
FBgn0003139	Bger_18449	PpV	Protein phosphatase V
FBgn0003141	Bger_15208	pr	purple
FBgn0003149	Bger_00252	Prm	Paramyosin
FBgn0003159	Bger_07486	CG2841	CG2841 gene product from transcript CG2841-RD
FBgn0003162	Bger_00065	Pu	Punch
FBgn0003165	Bger_19137	pum	pumilio
FBgn0003169	Bger_02266	put	punt
FBgn0003174	Bger_13280	pwn	pawn
FBgn0003175	Bger_09440	px	plexus
FBgn0003187	Bger_00078	qua	quail
FBgn0003189	Bger_13757	r	rudimentary
FBgn0003204	Bger_16756	ras	raspberry
FBgn0003205	Bger_01384	Ras85D	Ras oncogene at 85D
FBgn0003206	Bger_00921	Ras64B	Ras oncogene at 64B
FBgn0003209	Bger_17617	raw	CG12437 gene product from transcript CG12437-RB
FBgn0003210	Bger_02994	rb	ruby
FBgn0003218	Bger_19291	rdgB	retinal degeneration B
FBgn0003227	Bger_19790	rec	recombination-defective
FBgn0003231	Bger_24827	ref(2)P	refractory to sigma P
FBgn0003248	Bger_09562	Rh2	Rhodopsin 2
FBgn0003249	Bger_15424	Rh3	Rhodopsin 3
FBgn0003254	Bger_21758	rib	ribbon
FBgn0003255	Bger_02861	rk	rickets
FBgn0003256	Bger_19399	rl	rolled
FBgn0003257	Bger_01223	r-l	rudimentary-like
FBgn0003267	Bger_15190	ro	rough
FBgn0003268	Bger_03748	rod	rough deal
FBgn0003270	Bger_22681	amos	absent MD neurons and olfactory sensilla
FBgn0003274	Bger_09709	RpLP2	Ribosomal protein LP2
FBgn0003275	Bger_06225	RpII18	RNA polymerase II 18kD subunit
FBgn0003277	Bger_06207	RpII215	RNA polymerase II 215kD subunit
FBgn0003278	Bger_13070	RpI135	RNA polymerase I 135kD subunit
FBgn0003279	Bger_06085	RpL4	Ribosomal protein L4
FBgn0003285	Bger_08395	rst	roughest
FBgn0003292	Bger_20055	rt	rotated abdomen
FBgn0003300	Bger_05999	run	runt
FBgn0003301	Bger_24529	rut	rutabaga
FBgn0003308	Bger_21541	ry	rosy
FBgn0003312	Bger_09617	sad	shadow
FBgn0003317	Bger_01537	sax	saxophone
FBgn0003319	Bger_04565	Sb	Stubble
FBgn0003321	Bger_04394	sbr	small bristles
FBgn0003326	Bger_05550	sca	scabrous
FBgn0003328	Bger_00626	scb	scab
FBgn0003330	Bger_09470	Sce	Sex combs extra
FBgn0003334	Bger_07829	Scm	Sex comb on midleg
FBgn0003339	Bger_21963	Scr	Sex combs reduced
FBgn0003345	Bger_01077	sd	scalloped
FBgn0003346	Bger_05317	RanGAP	Ran GTPase activating protein
FBgn0003353	Bger_27313	CG13931	CG13931 gene product from transcript CG13931-RB
FBgn0003360	Bger_10262	sesB	stress-sensitive B
FBgn0003366	Bger_16319	sev	sevenless
FBgn0003371	Bger_15050	sgg	shaggy
FBgn0003380	Bger_24832	Sh	Shaker
FBgn0003382	Bger_08109	sha	shavenoid
FBgn0003386	Bger_10649	Shaw	Shaker cognate w
FBgn0003388	Bger_13798	shd	shade
FBgn0003390	Bger_11455	shf	shifted
FBgn0003391	Bger_26081	His1:CG33801	CG33801 gene product from transcript CG33801-RA
FBgn0003392	Bger_18450	shi	shibire
FBgn0003396	Bger_12964	shn	schnurri
FBgn0003401	Bger_05298	shu	shutdown
FBgn0003410	Bger_26766	CG12481	CG12481 gene product from transcript CG12481-RB
FBgn0003415	Bger_20854	skd	skuld
FBgn0003416	Bger_23561	sl	small wing
FBgn0003423	Bger_20664	slgA	sluggish A
FBgn0003429	Bger_19572	slo	slowpoke
FBgn0003435	Bger_13273	sm	smooth
FBgn0003444	Bger_01651	smo	smoothened
FBgn0003447	Bger_22509	sn	singed
FBgn0003450	Bger_17577	snk	snake
FBgn0003460	Bger_20933	so	sine oculis
FBgn0003462	Bger_10008	Sod	Superoxide dismutase
FBgn0003463	Bger_24822	sog	short gastrulation
FBgn0003464	Bger_17320	sol	small optic lobes
FBgn0003475	Bger_24304	spir	spire
FBgn0003479	Bger_11663	spn-A	spindle A
FBgn0003480	Bger_22703	spn-B	spindle B
FBgn0003482	Bger_18220	spn-D	spindle D
FBgn0003483	Bger_14715	spn-E	spindle E
FBgn0003495	Bger_09349	spz	spatzle
FBgn0003499	Bger_11974	sr	stripe
FBgn0003502	Bger_14401	Btk29A	Btk family kinase at 29A
FBgn0003507	Bger_21026	srp	serpent
FBgn0003513	Bger_10139	ss	spineless
FBgn0003514	Bger_12431	sqh	spaghetti squash
FBgn0003515	Bger_08534	st	scarlet
FBgn0003517	Bger_03189	sta	stubarista
FBgn0003520	Staufen	tkv	thickveins
FBgn0003525	Bger_17642	stg	string
FBgn0003557	Bger_05778	Su(dx)	Suppressor of deltex
FBgn0003559	Bger_06034	su(f)	suppressor of forked
FBgn0003567	Bger_00591	su(Hw)	suppressor of Hairy wing
FBgn0003575	Bger_00788	su(sable)	suppressor of sable
FBgn0003598	Bger_17426	Su(var)3-7	Suppressor of variegation 3-7
FBgn0003612	Bger_11142	Su(var)2-10	Suppressor of variegation 2-10
FBgn0003638	Bger_21672	su(w[a])	suppressor of white-apricot
FBgn0003651	Bger_19284	svp	seven up
FBgn0003656	Bger_07012	CG44428	CG44428 gene product from transcript CG44428-RA
FBgn0003676	Bger_02199	T-cp1	Tcp1-like
FBgn0003687	Bger_07449	Tbp	TATA binding protein
FBgn0003710	Bger_27526	Teh3	tipE homolog 3
FBgn0003714	Bger_19890	tko	technical knockout
FBgn0003716	229B8E7E7A7EC996860C55A3CCE87B9D	tkv	thickveins
FBgn0003731	Epidermal...Growth...Factor...Receptor	Med	Medea
FBgn0003732	Bger_06150	Top2	Topoisomerase 2
FBgn0003733	Bger_02438	tor	torso
FBgn0003742	Transformer	tra2	transformer 2
FBgn0003744	Bger_16576	trc	tricornered
FBgn0003748	Bger_07250	Treh	Trehalase
FBgn0003751	Bger_02530	trk	trunk
FBgn0003861	Bger_20048	trp	transient receptor potential
FBgn0003862	Bger_24901	trx	trithorax
FBgn0003867	Bger_01091	tsl	torso-like
FBgn0003870	Bger_08027	ttk	tramtrack
FBgn0003884	Bger_24371	alphaTub84B	alpha-Tubulin at 84B
FBgn0003888	Bger_15935	betaTub60D	beta-Tubulin at 60D
FBgn0003891	Bger_03669	tud	tudor
FBgn0003892	Bger_14050	ptc	patched
FBgn0003896	Bger_00436	tup	tailup
FBgn0003900	Bger_18823	twi	twist
FBgn0003941	Bger_24638	RpL40	Ribosomal protein L40
FBgn0003950	Bger_22906	unc	uncoordinated
FBgn0003961	Bger_05769	Uro	Urate oxidase
FBgn0003963	Bger_17062	ush	u-shaped
FBgn0003964	Bger_15477	usp	ultraspiracle
FBgn0003965	Bger_07157	RpS3	Ribosomal protein S3
FBgn0003969	Bger_14961	vap	vacuolar peduncle
FBgn0003975	vestigial	vg	vestigial
FBgn0003977	Bger_24836	vir	virilizer
FBgn0003996	Bger_08533	w	white
FBgn0004003	Bger_00004	wbl	windbeutel
FBgn0004009	Bger_10842	wg	wingless
FBgn0004034	Bger_25461	y	yellow
FBgn0004049	Bger_04841	yrt	yurt
FBgn0004050	Bger_08814	z	zeste
FBgn0004055	Bger_13243	uzip	unzipped
FBgn0004057	Bger_09260	Zw	Zwischenferment
FBgn0004066	Bger_18576	Prosalpha4	Proteasome alpha4 subunit
FBgn0004087	Bger_09560	Dhfr	Dihydrofolate reductase
FBgn0004101	Bger_12449	bs	blistered
FBgn0004102	C7D121156A6E2683270A7A81CB32C480	dpp	decapentaplegic
FBgn0004106	Bger_22113	Cdk1	Cyclin-dependent kinase 1
FBgn0004107	Bger_00114	Cdk2	Cyclin-dependent kinase 2
FBgn0004108	Bger_12388	Nrt	Neurotactin
FBgn0004117	Bger_26507	CG8213	CG8213 gene product from transcript CG8213-RB
FBgn0004167	Bger_13751	kst	karst
FBgn0004168	Bger_08832	5-HT1A	5-hydroxytryptamine (serotonin) receptor 1A
FBgn0004169	Bger_19754	up	upheld
FBgn0004177	Bger_23717	mts	microtubule star
FBgn0004179	Bger_09043	Csp	Cysteine string protein
FBgn0004197	Bger_20996	Ser	Serrate
FBgn0004198	Bger_23280	ct	cut
FBgn0004227	Bger_26723	chm	chameau
FBgn0004237	Bger_15189	Hrb87F	Heterogeneous nuclear ribonucleoprotein at 87F
FBgn0004240	Bger_26498	CG1402	CG1402 gene product from transcript CG1402-RC
FBgn0004242	Bger_24349	Syt1	Synaptotagmin 1
FBgn0004359	Bger_24170	T48	Transcript 48
FBgn0004363	Bger_04308	porin	CG6647 gene product from transcript CG6647-RB
FBgn0004369	Bger_00794	Ptp99A	Protein tyrosine phosphatase 99A
FBgn0004370	Bger_05194	Ptp10D	Protein tyrosine phosphatase 10D
FBgn0004373	Bger_21148	fwd	four wheel drive
FBgn0004374	Bger_02647	neb	nebbish
FBgn0004378	Bger_10094	Klp61F	Kinesin-like protein at 61F
FBgn0004380	Bger_13132	Klp64D	Kinesin-like protein at 64D
FBgn0004381	Bger_08157	Klp68D	Kinesin-like protein at 68D
FBgn0004387	Bger_11689	Klp98A	Kinesin-like protein at 98A
FBgn0004390	Bger_05816	RasGAP1	Ras GTPase activating protein 1
FBgn0004391	Bger_02051	shtd	shattered
FBgn0004395	Bger_14199	unk	unkempt
FBgn0004396	Bger_12421	CrebA	Cyclic-AMP response element binding protein A
FBgn0004397	Bger_14436	Vinc	Vinculin
FBgn0004401	Bger_11138	Pep	Protein on ecdysone puffs
FBgn0004404	Bger_03898	RpS14b	Ribosomal protein S14b
FBgn0004406	Bger_13418	tam	tamas
FBgn0004419	Bger_20201	me31B	maternal expression at 31B
FBgn0004432	Bger_04930	Cyp1	Cyclophilin 1
FBgn0004435	Bger_17164	Galphaq	G protein alpha q subunit
FBgn0004436	Bger_01544	Ubc6	Ubiquitin conjugating enzyme 6
FBgn0004449	Bger_24628	Ten-m	Tenascin major
FBgn0004456	Bger_24119	mew	multiple edematous wings
FBgn0004465	Bger_09367	Su(P)	Suppressor of ref(2)P sterility
FBgn0004507	Bger_03453	GlyP	Glycogen phosphorylase
FBgn0004510	Bger_16508	Ets97D	Ets at 97D
FBgn0004511	Bger_14188	dy	dusky
FBgn0004512	Bger_16611	Mdr49	Multi drug resistance 49
FBgn0004514	Bger_04376	Oct-TyrR	Octopamine-Tyramine receptor
FBgn0004552	Bger_17869	Akh	Adipokinetic hormone
FBgn0004556	Bger_00470	Dbp73D	Dead box protein 73D
FBgn0004567	Bger_03163	slp2	sloppy paired 2
FBgn0004569	Bger_07645	aos	argos
FBgn0004573	Bger_28333	Bap55	Brahma associated protein 55kD
FBgn0004574	Bger_23775	Rop	Ras opposite
FBgn0004575	Bger_25429	Syn	Synapsin
FBgn0004577	Bger_22975	Pxd	Peroxidase
FBgn0004580	Bger_06835	GAA1	Glycosylphosphatidylinositol anchor attachment 1 ortholog (H. sapiens)
FBgn0004583	Bger_04976	ex	expanded
FBgn0004584	Bger_03634	Rrp1	Recombination repair protein 1
FBgn0004587	Bger_02263	B52	CG10851 gene product from transcript CG10851-RN
FBgn0004595	Bger_17711	pros	prospero
FBgn0004597	Bger_01994	CycC	Cyclin C
FBgn0004598	Bger_06976	Rbcn-3A	Rabconnectin-3A
FBgn0004606	Bger_07416	zfh1	Zn finger homeodomain 1
FBgn0004607	Bger_24543	zfh2	Zn finger homeodomain 2
FBgn0004611	Bger_07659	Plc21C	Phospholipase C at 21C
FBgn0004622	Bger_24086	TkR99D	Tachykinin-like receptor at 99D
FBgn0004623	Bger_20982	Gbeta76C	G protein beta-subunit 76C
FBgn0004636	Bger_03869	Rap1	Rap1 GTPase
FBgn0004638	Bger_03191	drk	downstream of receptor kinase
FBgn0004643	Bger_07953	Zw10	Zeste-white 10
FBgn0004644	Bger_02233	hh	hedgehog
FBgn0004647	Bger_03939	N	Notch
FBgn0004648	Bger_03215	svr	silver
FBgn0004649	Bger_19350	yl	yolkless
FBgn0004652	Bger_27201	Xport	exit protein of rhodopsin and TRP
FBgn0004654	Bger_02417	Pgd	Phosphogluconate dehydrogenase
FBgn0004655	Bger_12341	wapl	wings apart-like
FBgn0004657	Bger_06928	CG14618	CG14618 gene product from transcript CG14618-RA
FBgn0004666	Bger_01784	sim	single-minded
FBgn0004687	Bger_17093	Mlc-c	Myosin light chain cytoplasmic
FBgn0004698	Bger_03340	Xpc	Xeroderma pigmentosum, complementation group C
FBgn0004778	Bger_10504	Ccp84Af	CG1331 gene product from transcript CG1331-RA
FBgn0004795	Bger_06510	Pde8	Phosphodiesterase 8
FBgn0004797	Bger_17678	mdy	midway
FBgn0004811	Bger_14169	fs(2)ltoPP43	female sterile (2) ltoPP43
FBgn0004828	Bger_14198	His3.3B	Histone H3.3B
FBgn0004837	Bger_05252	Su(H)	Suppressor of Hairless
FBgn0004838	Bger_10038	Hrb27C	Heterogeneous nuclear ribonucleoprotein at 27C
FBgn0004839	Bger_00036	otk	off-track
FBgn0004854	Bger_06125	B-H2	BarH2
FBgn0004855	Bger_06024	RpII15	RNA polymerase II 15kD subunit
FBgn0004856	Bger_13514	Bx42	CG8264 gene product from transcript CG8264-RB
FBgn0004858	Bger_28058	thoc6	CG5632 gene product from transcript CG5632-RC
FBgn0004859	Bger_13404	ci	cubitus interruptus
FBgn0004860	Bger_21582	ph-d	polyhomeotic distal
FBgn0004862	Bger_24668	bap	bagpipe
FBgn0004864	Bger_00465	hop	hopscotch
FBgn0004865	Bger_17698	Eip78C	Ecdysone-induced protein 78C
FBgn0004867	Bger_10323	RpS2	Ribosomal protein S2
FBgn0004868	Bger_17597	Gdi	GDP dissociation inhibitor
FBgn0004870	Bger_14783	bab1	bric a brac 1
FBgn0004875	Bger_19738	enc	encore
FBgn0004876	Bger_25401	cdi	center divider
FBgn0004878	Bger_12145	cas	castor
FBgn0004880	Bger_24445	scrt	scratch
FBgn0004882	Bger_02819	orb	oo18 RNA-binding protein
FBgn0004885	Bger_07076	CG9153	CG9153 gene product from transcript CG9153-RA
FBgn0004888	Bger_08493	Scsalpha	Succinyl coenzyme A synthetase alpha subunit
FBgn0004893	Bger_10211	bowl	brother of odd with entrails limited
FBgn0004895	Bger_03645	fd64A	forkhead domain 64A
FBgn0004896	Bger_07775	fd59A	forkhead domain 59A
FBgn0004897	Bger_12098	fd96Ca	forkhead domain 96Ca
FBgn0004908	Bger_05043	Arl2	ADP ribosylation factor-like 2
FBgn0004913	Bger_02672	Gnf1	Germ line transcription factor 1
FBgn0004914	Bger_07640	Hnf4	Hepatocyte nuclear factor 4
FBgn0004915	Bger_06313	TfIIB	Transcription factor IIB
FBgn0004921	Bger_07830	Ggamma1	G protein gamma 1
FBgn0004924	Bger_15140	Top1	Topoisomerase 1
FBgn0004926	Bger_07439	eIF-2beta	Eukaryotic initiation factor 2beta
FBgn0004957	Bger_13445	por	porcupine
FBgn0004959	Bger_21433	phm	phantom
FBgn0005198	Bger_09893	gig	gigas
FBgn0005278	Bger_04445	Sam-S	S-adenosylmethionine Synthetase
FBgn0005322	Bger_19612	nmd	no mitochondrial derivative
FBgn0005355	Bger_16884	Su(fu)	Suppressor of fused
FBgn0005411	Bger_13031	U2af50	U2 small nuclear riboprotein auxiliary factor 50
FBgn0005427	Bger_11457	ewg	erect wing
FBgn0005533	Bger_06966	Fur2	Furin 2
FBgn0005536	Bger_08225	Mbs	Myosin binding subunit
FBgn0005558	Bger_08304	ey	eyeless
FBgn0005561	Bger_15494	sv	shaven
FBgn0005585	Bger_04867	Calr	Calreticulin
FBgn0005586	Bger_13171	Rab3	CG7576 gene product from transcript CG7576-RA
FBgn0005593	Bger_12629	RpL7	Ribosomal protein L7
FBgn0005596	Bger_01072	yem	yemanuclein
FBgn0005612	Bger_02065	Sox14	Sox box protein 14
FBgn0005614	Bger_20047	trpl	transient receptor potential-like
FBgn0005616	Bger_01892	msl-2	male-specific lethal 2
FBgn0005619	Bger_00727	Hdc	Histidine decarboxylase
FBgn0005624	Bger_04913	Psc	Posterior sex combs
FBgn0005626	Bger_19824	ple	pale
FBgn0005631	Bger_24864	robo1	roundabout 1
FBgn0005632	Bger_02257	faf	fat facets
FBgn0005633	Bger_08463	fln	flightin
FBgn0005636	Bger_24394	nvy	nervy
FBgn0005638	Bger_09434	slbo	slow border cells
FBgn0005640	Bger_06281	Eip63E	Ecdysone-induced protein 63E
FBgn0005642	Bger_01732	wdn	wings down
FBgn0005648	Bger_10384	Pabp2	CG2163 gene product from transcript CG2163-RA
FBgn0005649	Bger_21451	Rox8	CG5422 gene product from transcript CG5422-RD
FBgn0005654	Bger_17805	lat	latheo
FBgn0005655	Bger_00842	PCNA	Proliferating cell nuclear antigen
FBgn0005658	Bger_27146	Toll-6	CG7250 gene product from transcript CG7250-RC
FBgn0005659	Bger_16559	Ets98B	Ets at 98B
FBgn0005666	Bger_03867	bt	bent
FBgn0005671	Bger_24175	Vha55	Vacuolar H[+]-ATPase 55kD subunit
FBgn0005674	Bger_19923	Aats-glupro	Glutamyl-prolyl-tRNA synthetase
FBgn0005677	Bger_04130	dac	dachshund
FBgn0005683	Bger_15884	pie	pineapple eye
FBgn0005695	Bger_12662	gcl	germ cell-less
FBgn0005696	Bger_09691	DNApol-alpha73	DNA polymerase alpha 73kD
FBgn0005771	Bger_28357	B4	CG9239 gene product from transcript CG9239-RC
FBgn0005775	Bger_16015	Con	Connectin
FBgn0005777	Bger_03491	PpD3	Protein phosphatase D3
FBgn0008635	Bger_16328	betaCOP	Coat Protein (coatomer) beta
FBgn0008636	Bger_14929	hbn	homeobrain
FBgn0010038	Bger_23706	GstD2	Glutathione S transferase D2
FBgn0010051	Bger_15687	Itp-r83A	Inositol 1,4,5,-tris-phosphate receptor
FBgn0010052	Bger_18826	Jhe	Juvenile hormone esterase
FBgn0010078	Bger_08945	RpL23	Ribosomal protein L23
FBgn0010100	Bger_14101	Acon	Aconitase
FBgn0010109	Bger_12374	dpn	deadpan
FBgn0010113	Bger_13827	hdc	headcase
FBgn0010173	Bger_16693	RpA-70	Replication Protein A 70
FBgn0010197	Bger_14967	Gyc32E	Guanyl cyclase at 32E
FBgn0010198	Bger_15323	RpS15Aa	Ribosomal protein S15Aa
FBgn0010213	Bger_07796	Sod2	Superoxide dismutase 2 (Mn)
FBgn0010215	Bger_25646	CG42763	CG42763 gene product from transcript CG42763-RA
FBgn0010217	Bger_03760	ATPsynbeta	ATP synthase, beta subunit
FBgn0010220	Bger_05610	Dbp45A	DEAD box protein 45A
FBgn0010222	Bger_01018	Nmdmc	NAD-dependent methylenetetrahydrofolate dehydrogenase
FBgn0010223	Bger_22876	Galphaf	G protein alpha f subunit
FBgn0010225	Bger_20392	Gel	Gelsolin
FBgn0010226	Bger_03348	GstS1	Glutathione S transferase S1
FBgn0010235	Bger_11117	Klc	Kinesin light chain
FBgn0010238	Bger_15721	Lac	Lachesin
FBgn0010240	Bger_09256	Lcch3	Ligand-gated chloride channel homolog 3
FBgn0010241	Bger_11486	Mdr50	Multi drug resistance 50
FBgn0010246	Bger_18184	Myo61F	Myosin 61F
FBgn0010247	Bger_01096	Parp	Poly-(ADP-ribose) polymerase
FBgn0010265	Bger_09497	RpS13	Ribosomal protein S13
FBgn0010269	Bger_23552	Dsor1	Downstream of raf1
FBgn0010278	Bger_20923	Ssrp	Structure specific recognition protein
FBgn0010280	Bger_12442	Taf4	TBP-associated factor 4
FBgn0010282	Bger_15875	TfIIFalpha	Transcription factor IIFalpha
FBgn0010288	Bger_11508	Uch	Ubiquitin carboxy-terminal hydrolase
FBgn0010292	Bger_04603	bys	by S6
FBgn0010309	Bger_17780	pigeon	CG10739 gene product from transcript CG10739-RB
FBgn0010313	Bger_17570	corto	CG2530 gene product from transcript CG2530-RC
FBgn0010314	Bger_18439	Cks30A	Cyclin-dependent kinase subunit 30A
FBgn0010315	Bger_09665	CycD	Cyclin D
FBgn0010316	Bger_27421	Gld	Glucose dehydrogenase
FBgn0010317	Bger_15810	CycJ	Cyclin J
FBgn0010323	Bger_03884	Gsc	Goosecoid
FBgn0010328	Bger_10012	woc	without children
FBgn0010329	Bger_03941	Tbh	Tyramine beta hydroxylase
FBgn0010339	Bger_25568	Chi	Chip
FBgn0010340	Bger_08816	140up	upstream of RpII140
FBgn0010341	Bger_09087	Cdc42	CG12530 gene product from transcript CG12530-RC
FBgn0010350	Bger_00834	CdsA	CDP diglyceride synthetase
FBgn0010352	Bger_02129	Nc73EF	Neural conserved at 73EF
FBgn0010355	Bger_11857	Taf1	TBP-associated factor 1
FBgn0010356	Bger_20238	Taf5	TBP-associated factor 5
FBgn0010380	Bger_00017	AP-1-2beta	Adaptor Protein complex 1/2, beta subunit
FBgn0010382	Bger_17507	CycE	Cyclin E
FBgn0010385	Bger_22336	Def	Defensin
FBgn0010387	Bger_08547	Dbi	Diazepam-binding inhibitor
FBgn0010391	Bger_02053	Gtp-bp	GTP-binding protein
FBgn0010397	Bger_14470	LamC	Lamin C
FBgn0010398	Bger_11464	Lrr47	Leucine-rich repeat 47
FBgn0010399	Bger_20957	Nmdar1	NMDA receptor 1
FBgn0010406	Bger_07447	RNaseX25	Ribonuclease X25
FBgn0010407	Bger_17686	Ror	CG4926 gene product from transcript CG4926-RA
FBgn0010408	Bger_06196	RpS9	Ribosomal protein S9
FBgn0010409	Bger_01794	RpL18A	Ribosomal protein L18A
FBgn0010411	Bger_24886	RpS18	Ribosomal protein S18
FBgn0010412	Bger_02320	RpS19a	Ribosomal protein S19a
FBgn0010415	Bger_25273	Sdc	Syndecan
FBgn0010416	Bger_00826	TH1	CG9984 gene product from transcript CG9984-RA
FBgn0010417	Bger_02172	Taf6	TBP-associated factor 6
FBgn0010421	Bger_19254	TfIIFbeta	Transcription factor TFIIFbeta
FBgn0010422	Bger_08861	TfIIS	RNA polymerase II elongation factor
FBgn0010423	Bger_18031	TpnC47D	Troponin C at 47D
FBgn0010433	Bger_03757	ato	atonal
FBgn0010434	Bger_13703	cora	coracle
FBgn0010435	Bger_06018	emp	epithelial membrane protein
FBgn0010438	Bger_12885	mtSSB	mitochondrial single stranded DNA-binding protein
FBgn0010441	Bger_18970	pll	pelle
FBgn0010452	Bger_25550	ND-B16.6	NADH dehydrogenase (ubiquinone) B16.6 subunit
FBgn0010470	Bger_00276	Fkbp14	FK506-binding protein 14 ortholog
FBgn0010473	Bger_07593	tutl	turtle
FBgn0010482	Bger_23322	l(2)01289	lethal (2) 01289
FBgn0010488	Bger_04743	NAT1	CG3845 gene product from transcript CG3845-RA
FBgn0010497	Bger_08483	dmGlut	Dietary and metabolic glutamate transporter
FBgn0010504	Bger_23890	kermit	CG11546 gene product from transcript CG11546-RB
FBgn0010516	Bger_15209	wal	walrus
FBgn0010531	Bger_15883	Ccs	Copper chaperone for superoxide dismutase
FBgn0010548	Bger_14856	Aldh-III	Aldehyde dehydrogenase type III
FBgn0010551	Bger_27126	CG14130	CG14130 gene product from transcript CG14130-RA
FBgn0010575	Bger_14438	sbb	scribbler
FBgn0010583	Bger_16202	dock	dreadlocks
FBgn0010590	Bger_11950	Prosbeta1	Proteasome beta1 subunit
FBgn0010591	Bger_25960	Gmer	GDP-4-keto-6-deoxy-D-mannose 3,5-epimerase/4-reductase
FBgn0010602	Bger_16616	lwr	lesswright
FBgn0010611	Bger_02739	Hmgs	HMG Coenzyme A synthase
FBgn0010612	Bger_06657	CG42371	CG42371 gene product from transcript CG42371-RA
FBgn0010620	Bger_01262	CG10939	CG10939 gene product from transcript CG10939-RA
FBgn0010621	Bger_17089	Cct5	T-complex Chaperonin 5
FBgn0010622	Bger_19797	DCTN3-p24	Dynactin 3, p24 subunit
FBgn0010638	Bger_12741	Sec61beta	Sec61 beta subunit
FBgn0010660	Bger_14644	Nup214	Nucleoporin 214kD
FBgn0010741	Bger_21533	l(3)01239	lethal (3) 01239
FBgn0010747	Bger_15281	Srp54k	Signal recognition particle protein 54k
FBgn0010750	Bger_23406	atms	antimeros
FBgn0010762	Bger_03958	simj	simjang
FBgn0010770	Bger_24116	ppan	peter pan
FBgn0010772	Bger_22720	Xe7	CG2179 gene product from transcript CG2179-RD
FBgn0010774	Bger_04922	Ref1	RNA and export factor binding protein 1
FBgn0010786	Bger_02659	l(3)02640	lethal (3) 02640
FBgn0010803	Bger_10380	Aats-trp	Tryptophanyl-tRNA synthetase
FBgn0010808	Bger_04964	l(3)03670	lethal (3) 03670
FBgn0010812	Bger_02277	unc-45	CG2708 gene product from transcript CG2708-RB
FBgn0010825	Bger_04845	Gug	Grunge
FBgn0010830	Bger_05901	l(3)04053	lethal (3) 04053
FBgn0010877	Bger_13518	l(3)05822	lethal (3) 05822
FBgn0010894	Bger_17808	sinu	sinuous
FBgn0010905	Bger_22173	Spn	Spinophilin
FBgn0010909	Bger_13221	msn	misshapen
FBgn0010926	Bger_03810	l(3)07882	lethal (3) 07882
FBgn0011016	Bger_18853	SsRbeta	Signal sequence receptor beta
FBgn0011020	Bger_10191	Sas-4	Spindle assembly abnormal 4 ortholog (C. elegans)
FBgn0011202	Bger_24837	dia	diaphanous
FBgn0011204	Bger_00666	cue	cueball
FBgn0011205	Bger_01997	fbl	fumble
FBgn0011206	Bger_05077	bol	boule
FBgn0011207	Bger_19404	pelo	pelota
FBgn0011211	Bger_00476	blw	bellwether
FBgn0011224	Bger_27823	BI-1	Bax Inhibitor-1
FBgn0011227	Bger_07226	ox	oxen
FBgn0011230	Bger_05721	poe	purity of essence
FBgn0011232	Bger_24611	scat	scattered
FBgn0011236	Bger_23824	ken	ken and barbie
FBgn0011239	Bger_25109	ms(2)35Ci	male sterile (2) 35Ci
FBgn0011241	Bger_16355	cbx	crossbronx
FBgn0011259	Bger_08010	Sema-1a	CG18405 gene product from transcript CG18405-RE
FBgn0011260	Bger_21936	Sema-2a	CG4700 gene product from transcript CG4700-RC
FBgn0011272	Bger_12921	RpL13	Ribosomal protein L13
FBgn0011276	Bger_13620	HLH3B	Helix loop helix protein 3B
FBgn0011277	Bger_01526	HLH4C	Helix loop helix protein 4C
FBgn0011278	Bger_24667	lbe	ladybird early
FBgn0011279	Bger_03447	Obp69a	Odorant-binding protein 69a
FBgn0011280	Bger_04652	Obp19d	Odorant-binding protein 19d
FBgn0011281	Bger_03448	Obp83a	Odorant-binding protein 83a
FBgn0011282	Bger_20464	Obp84a	Odorant-binding protein 84a
FBgn0011283	Bger_01960	Obp28a	Odorant-binding protein 28a
FBgn0011284	Bger_11921	RpS4	Ribosomal protein S4
FBgn0011286	Bger_18804	RyR	Ryanodine receptor
FBgn0011288	Bger_22961	Snap25	Synaptosomal-associated protein 25kDa
FBgn0011289	Bger_03380	TfIIA-L	Transcription factor IIA L
FBgn0011290	Bger_09509	Taf12	TBP-associated factor 12
FBgn0011291	Bger_16575	Taf11	TBP-associated factor 11
FBgn0011296	Bger_14969	l(2)efl	lethal (2) essential for life
FBgn0011297	Bger_11730	l(2)not	lethal (2) neighbor of tid
FBgn0011300	Bger_00250	babo	baboon
FBgn0011305	Bger_07952	Rsf1	Repressor splicing factor 1
FBgn0011327	Bger_06052	Uch-L5	Ubiquitin carboxy-terminal hydrolase L5 ortholog
FBgn0011336	Bger_14858	OstStt3	Oligosaccharyl transferase 3
FBgn0011361	Bger_06103	ND-ACP	NADH dehydrogenase (ubiquinone) acyl carrier protein
FBgn0011455	Bger_15843	ND-SGDH	NADH dehydrogenase (ubiquinone) SGDH subunit
FBgn0011474	Bger_00860	Set8	SET domain containing 8
FBgn0011476	Bger_12563	l(3)neo43	lethal (3) neo43
FBgn0011509	Bger_23115	SrpRbeta	Signal recognition particle receptor beta
FBgn0011566	Bger_25743	CG17754	CG17754 gene product from transcript CG17754-RG
FBgn0011570	Bger_23343	cpb	capping protein beta
FBgn0011571	Bger_21641	caz	cabeza
FBgn0011573	Bger_25786	Sardh	Sarcosine dehydrogenase
FBgn0011581	Bger_14890	Ms	Myosuppressin
FBgn0011582	Bger_15582	Dop1R1	Dopamine 1-like receptor 1
FBgn0011584	Bger_06922	CG8578	CG8578 gene product from transcript CG8578-RC
FBgn0011586	Bger_10897	e(r)	enhancer of rudimentary
FBgn0011589	Bger_21867	Elk	Eag-like K[+] channel
FBgn0011591	Bger_02875	fng	fringe
FBgn0011592	Bger_08943	fra	frazzled
FBgn0011603	Bger_11057	ine	inebriated
FBgn0011604	Bger_03250	Iswi	Imitation SWI
FBgn0011606	Bger_20777	Klp3A	Kinesin-like protein at 3A
FBgn0011638	Bger_01995	La	La autoantigen-like
FBgn0011640	Bger_08676	lark	CG8597 gene product from transcript CG8597-RD
FBgn0011642	Bger_18660	Zyx	Zyxin
FBgn0011648	Protein...mothers...against...dpp	Hr39	Hormone receptor-like in 39
FBgn0011653	Bger_10576	mas	masquerade
FBgn0011655	Medea	bi	bifid
FBgn0011656	Bger_07394	Mef2	Myocyte enhancer factor 2
FBgn0011659	Bger_10286	Mlh1	CG11482 gene product from transcript CG11482-RB
FBgn0011660	Bger_06781	erm	earmuff
FBgn0011661	Bger_07083	Mekk1	CG7717 gene product from transcript CG7717-RB
FBgn0011666	Bger_28135	CG15022	CG15022 gene product from transcript CG15022-RA
FBgn0011672	Bger_08202	Mvl	Malvolio
FBgn0011674	Bger_07538	insc	inscuteable
FBgn0011676	Bger_14228	Nos	Nitric oxide synthase
FBgn0011692	Bger_05042	pav	pavarotti
FBgn0011693	Bger_05941	Pdh	Photoreceptor dehydrogenase
FBgn0011695	Bger_09508	EbpIII	Ejaculatory bulb protein III
FBgn0011701	Bger_04619	repo	reversed polarity
FBgn0011703	Bger_07964	RnrL	Ribonucleoside diphosphate reductase large subunit
FBgn0011704	Bger_19769	RnrS	Ribonucleoside diphosphate reductase small subunit
FBgn0011708	Bger_03050	Syx5	Syntaxin 5
FBgn0011715	Bger_08278	Snr1	Snf5-related 1
FBgn0011723	Bger_17804	byn	brachyenteron
FBgn0011725	Bger_26961	Dll	Distal-less
FBgn0011726	Bger_15642	tsr	twinstar
FBgn0011737	Bger_16510	Wee1	Wee1 kinase
FBgn0011740	Bger_09697	alpha-Man-IIa	alpha-Mannosidase class II a
FBgn0011741	Bger_03543	Arp6	Actin-related protein 6
FBgn0011742	Bger_18871	Arp2	Actin-related protein 2
FBgn0011745	Bger_22551	Arp1	Actin-related protein 1
FBgn0011754	Bger_01370	PhKgamma	Phosphorylase kinase gamma
FBgn0011760	Bger_00861	ctp	cut up
FBgn0011762	Bger_11580	DNApol-alpha50	DNA polymerase alpha 50kD
FBgn0011763	Bger_05295	Dp	DP transcription factor
FBgn0011766	Bger_13863	E2f1	E2F transcription factor 1
FBgn0011768	Bger_11948	Fdh	Formaldehyde dehydrogenase
FBgn0011769	Bger_00063	Fdx1	Ferredoxin 1
FBgn0011770	Bger_11087	Gip	GIP-like
FBgn0011771	Bger_02508	Hem	HEM-protein
FBgn0011774	Bger_04753	Irbp	Inverted repeat-binding protein
FBgn0011785	Bger_01779	BRWD3	CG31132 gene product from transcript CG31132-RA
FBgn0011787	Bger_13032	mRpL12	mitochondrial ribosomal protein L12
FBgn0011802	Bger_00654	Gem3	Gemin3
FBgn0011818	Bger_27961	CG4393	CG4393 gene product from transcript CG4393-RD
FBgn0011824	Bger_13850	CG4038	CG4038 gene product from transcript CG4038-RA
FBgn0011828	Bger_11852	Pxn	Peroxidasin
FBgn0011829	Bger_06471	CG30069	CG30069 gene product from transcript CG30069-RA
FBgn0011836	Bger_22852	Taf2	TBP-associated factor 2
FBgn0011837	Bger_22629	Tis11	Tis11 homolog
FBgn0012034	Bger_16097	AcCoAS	Acetyl Coenzyme A synthase
FBgn0012036	Bger_18207	Aldh	Aldehyde dehydrogenase
FBgn0012037	Bger_20341	Ance	Angiotensin converting enzyme
FBgn0012051	Bger_15470	CalpA	Calpain-A
FBgn0012058	Bger_03664	Cdc27	Cell division cycle 27 ortholog
FBgn0013263	Bger_20537	Trl	Trithorax-like
FBgn0013269	Bger_01375	FK506-bp1	FK506-binding protein 1
FBgn0013272	Bger_04108	Gp150	CG5820 gene product from transcript CG5820-RC
FBgn0013303	Bger_08462	Nca	Neurocalcin
FBgn0013305	Bger_16189	Nmda1	N-methyl-D-aspartate receptor-associated protein
FBgn0013307	Bger_24293	Odc1	Ornithine decarboxylase 1
FBgn0013325	Bger_04983	RpL11	Ribosomal protein L11
FBgn0013334	Bger_10011	Sap47	Synapse-associated protein 47kD
FBgn0013342	Bger_11386	nSyb	neuronal Synaptobrevin
FBgn0013343	Bger_07475	Syx1A	Syntaxin 1A
FBgn0013347	Bger_00596	TfIIA-S	Transcription-factor-IIA-S
FBgn0013348	Bger_21813	TpnC41C	Troponin C at 41C
FBgn0013435	Bger_11864	Cdc2rk	Cdc2-related kinase
FBgn0013467	Bger_25024	igl	igloo
FBgn0013469	Bger_14804	klu	klumpfuss
FBgn0013531	Bger_03460	MED20	Mediator complex subunit 20
FBgn0013548	Bger_07937	l(2)dtl	lethal-(2)-denticleless
FBgn0013563	Bger_01977	Pex1	Peroxin 1
FBgn0013576	Bger_16283	mtd	mustard
FBgn0013674	Bger_18894	COX1	cytochrome c oxidase subunit I
FBgn0013675	Bger_25070	COX2	cytochrome c oxidase subunit II
FBgn0013676	Bger_09333	COX3	cytochrome c oxidase subunit III
FBgn0013678	Bger_06413	CG8840	CG8840 gene product from transcript CG8840-RA
FBgn0013679	Bger_25917	nrm	neuromusculin
FBgn0013680	Bger_09430	ND2	NADH dehydrogenase subunit 2
FBgn0013681	Bger_21667	ND3	NADH dehydrogenase subunit 3
FBgn0013717	Bger_24173	not	non-stop
FBgn0013718	Bger_05402	nuf	nuclear fallout
FBgn0013720	Bger_17807	pck	pickel
FBgn0013726	Bger_11860	pnut	peanut
FBgn0013733	Bger_04771	shot	short stop
FBgn0013746	Bger_14001	alien	CG9556 gene product from transcript CG9556-RD
FBgn0013753	Bger_06422	mRpS22	mitochondrial ribosomal protein S22
FBgn0013756	Bger_23249	Mtor	Megator
FBgn0013764	Bger_25570	Dyb	Dystrobrevin
FBgn0013765	Bger_19185	cnn	centrosomin
FBgn0013767	Bger_20332	Crz	Corazonin
FBgn0013770	Bger_04502	Cp1	Cysteine proteinase-1
FBgn0013799	Bger_03953	Deaf1	Deformed epidermal autoregulatory factor-1
FBgn0013810	Bger_00075	Dhc36C	Dynein heavy chain at 36C
FBgn0013812	Bger_13296	Dhc93AB	Dynein heavy chain at 93AB
FBgn0013953	Bger_14977	Esp	Epidermal stripes and patches
FBgn0013954	Bger_13733	FK506-bp2	FK506-binding protein 2
FBgn0013973	Bger_20577	Gycbeta100B	Guanylyl cyclase beta-subunit at 100B
FBgn0013981	Bger_06448	ND-30	NADH dehydrogenase (ubiquinone) 30 kDa subunit
FBgn0013983	Bger_19439	imd	immune deficiency
FBgn0013987	Bger_06859	wupA	wings up A
FBgn0013995	Bger_19632	Calx	Na/Ca-exchange protein
FBgn0013997	Bger_05102	Nrx-IV	Neurexin IV
FBgn0014002	Bger_05921	Pdi	Protein disulfide isomerase
FBgn0014006	Bger_13832	Ask1	Apoptotic signal-regulating kinase 1
FBgn0014007	Bger_02741	Ptp69D	Protein tyrosine phosphatase 69D
FBgn0014009	Bger_19239	Rab2	CG3269 gene product from transcript CG3269-RA
FBgn0014010	Bger_08390	Rab5	CG3664 gene product from transcript CG3664-RC
FBgn0014018	Bger_13050	Rel	Relish
FBgn0014020	Bger_02476	Rho1	CG8416 gene product from transcript CG8416-RB
FBgn0014022	Bger_06943	Smn	survival motor neuron
FBgn0014023	Bger_25767	mRpS10	mitochondrial ribosomal protein S10
FBgn0014024	Bger_06406	psidin	phagocyte signaling impaired
FBgn0014026	Bger_05715	RpL7A	Ribosomal protein L7A
FBgn0014028	Bger_01122	SdhB	Succinate dehydrogenase, subunit B (iron-sulfur)
FBgn0014029	Bger_01092	Sep2	Septin 2
FBgn0014031	Bger_09720	Spat	Serine pyruvate aminotransferase
FBgn0014037	Bger_17429	Su(Tpl)	CG32217 gene product from transcript CG32217-RB
FBgn0014075	Bger_05803	Ugt	UDP-glucose-glycoprotein glucosyltransferase
FBgn0014092	Bger_24134	CG4278	CG4278 gene product from transcript CG4278-RA
FBgn0014127	Bger_07941	barr	barren
FBgn0014133	Bger_21633	bif	bifocal
FBgn0014135	Bger_27100	CG43427	CG43427 gene product from transcript CG43427-RP
FBgn0014141	Bger_01434	cher	cheerio
FBgn0014143	Bger_08908	croc	crocodile
FBgn0014163	Bger_22248	CG1764	CG1764 gene product from transcript CG1764-RB
FBgn0014179	Bger_00054	gcm	glial cells missing
FBgn0014189	Bger_05683	Hel25E	Helicase at 25E
FBgn0014340	Bger_24569	mof	males absent on the first
FBgn0014343	Bger_27785	Tif-IA	CG3278 gene product from transcript CG3278-RA
FBgn0014366	Bger_15594	noi	noisette
FBgn0014380	Bger_17496	RhoL	Rho-like
FBgn0014388	Bger_06334	sty	sprouty
FBgn0014391	Bger_04318	sun	stunted
FBgn0014395	Bger_23059	tilB	touch insensitive larva B
FBgn0014396	Bger_12736	tim	timeless
FBgn0014411	Bger_00787	Vps26	Vacuolar protein sorting 26
FBgn0014417	Bger_03808	CG13397	CG13397 gene product from transcript CG13397-RB
FBgn0014427	Bger_17187	CG11899	CG11899 gene product from transcript CG11899-RA
FBgn0014455	Bger_01991	Ahcy13	Adenosylhomocysteinase at 13
FBgn0014859	Bger_20773	Hr38	Hormone receptor-like in 38
FBgn0014861	Bger_23404	Mcm2	Minichromosome maintenance 2
FBgn0014863	Bger_03332	Mlp84B	Muscle LIM protein at 84B
FBgn0014868	Bger_10060	Ost48	Oligosaccharyltransferase 48kD subunit
FBgn0014869	Bger_08240	Pglym78	Phosphoglyceromutase
FBgn0014870	Bger_09492	Psi	P-element somatic inhibitor
FBgn0014879	Bger_06287	Set	CG4299 gene product from transcript CG4299-RA
FBgn0014906	Bger_03146	Hydr2	alpha/beta hydrolase2
FBgn0014930	Bger_12173	CG2846	CG2846 gene product from transcript CG2846-RA
FBgn0014949	Bger_04705	btn	buttonless
FBgn0015000	Bger_24820	betaggt-I	beta subunit of type I geranylgeranyl transferase
FBgn0015019	Bger_03594	Cctgamma	CG8977 gene product from transcript CG8977-RB
FBgn0015031	Bger_15182	cype	cyclope
FBgn0015032	Bger_12678	Cyp4c3	Cytochrome P450-4c3
FBgn0015075	Bger_21635	Ddx1	Dead-box-1
FBgn0015218	Bger_00848	eIF-4E	Eukaryotic initiation factor 4E
FBgn0015221	Bger_10136	Fer2LCH	Ferritin 2 light chain homologue
FBgn0015222	Bger_10137	Fer1HCH	Ferritin 1 heavy chain homologue
FBgn0015239	Bger_17556	Hr78	Hormone-receptor-like in 78
FBgn0015240	Bger_03524	Hr96	Hormone receptor-like in 96
FBgn0015245	Bger_10072	Hsp60	Heat shock protein 60
FBgn0015247	Bger_01770	Diap2	Death-associated inhibitor of apoptosis 2
FBgn0015268	Bger_11329	Nap1	Nucleosome assembly protein 1
FBgn0015269	Bger_09277	Nf1	Neurofibromin 1
FBgn0015270	Bger_12056	Orc2	Origin recognition complex subunit 2
FBgn0015271	Bger_06898	ema	endosomal maturation defective
FBgn0015277	Bger_06697	CG3267	CG3267 gene product from transcript CG3267-RA
FBgn0015278	Bger_01070	Pi3K68D	Phosphotidylinositol 3 kinase 68D
FBgn0015279	Bger_10044	Pi3K92E	CG4141 gene product from transcript CG4141-RB
FBgn0015282	Bger_06947	CG31142	CG31142 gene product from transcript CG31142-RA
FBgn0015283	Bger_08581	Rpn10	Regulatory particle non-ATPase 10
FBgn0015286	Bger_16502	Rala	Ras-like protein A
FBgn0015288	Bger_18645	RpL22	Ribosomal protein L22
FBgn0015295	Bger_11037	Shark	SH2 ankyrin repeat kinase
FBgn0015296	Bger_09874	Shc	SHC-adaptor protein
FBgn0015298	Bger_16859	Srp19	Signal recognition particle protein 19
FBgn0015299	Bger_22360	Ssb-c31a	Single stranded-binding protein c31A
FBgn0015316	Bger_04699	Try29F	Trypsin 29F
FBgn0015320	Bger_14487	Ubc2	Ubiquitin conjugating enzyme 2
FBgn0015321	Bger_14880	Ubc4	Ubiquitin conjugating enzyme 4
FBgn0015331	Bger_05340	abs	abstrakt
FBgn0015336	Bger_13756	CG15865	CG15865 gene product from transcript CG15865-RA
FBgn0015338	Bger_04223	CG5861	CG5861 gene product from transcript CG5861-RA
FBgn0015351	Bger_20929	CG14906	CG14906 gene product from transcript CG14906-RC
FBgn0015359	Bger_18659	CG2034	CG2034 gene product from transcript CG2034-RB
FBgn0015360	Bger_13437	oxt	peptide O-xylosyltransferase
FBgn0015371	Bger_15793	chn	charlatan
FBgn0015376	Bger_01024	cutlet	CG33122 gene product from transcript CG33122-RA
FBgn0015379	Bger_09889	dod	dodo
FBgn0015381	Bger_26819	CG11158	CG11158 gene product from transcript CG11158-RA
FBgn0015391	Bger_00282	glu	gluon
FBgn0015393	Bger_03078	hoip	hoi-polloi
FBgn0015396	Bger_12604	jumu	jumeau
FBgn0015399	Bger_00975	kek1	kekkon-1
FBgn0015400	Bger_25740	Bzd	Buzidau
FBgn0015402	Bger_03779	ksr	kinase suppressor of ras
FBgn0015509	Bger_19696	Cul1	Cullin 1
FBgn0015513	Bger_06136	mbc	myoblast city
FBgn0015521	Bger_04887	RpS21	Ribosomal protein S21
FBgn0015522	Bger_19775	olf186-M	CG14489 gene product from transcript CG14489-RA
FBgn0015524	Bger_23610	otp	orthopedia
FBgn0015527	Bger_22863	peng	penguin
FBgn0015544	Bger_09286	spag	spaghetti
FBgn0015546	Bger_01772	spel1	spellchecker1
FBgn0015550	Bger_07792	tap	target of Poxn
FBgn0015553	Bger_10656	tos	tosca
FBgn0015558	Bger_20039	tty	tweety
FBgn0015561	Bger_08368	unpg	unplugged
FBgn0015582	Bger_03167	dare	defective in the avoidance of repellents
FBgn0015589	Bger_02807	Apc	APC-like
FBgn0015591	Bger_26206	alpha-Man-IIb	alpha-Mannosidase class II b
FBgn0015600	Bger_02375	toc	toucan
FBgn0015609	Bger_08871	CadN	Cadherin-N
FBgn0015614	Bger_09228	CanB2	Calcineurin B2
FBgn0015615	Bger_06235	SMC3	Structural maintenance of chromosomes 3
FBgn0015618	Bger_04510	Cdk8	Cyclin-dependent kinase 8
FBgn0015621	Bger_10996	Clp	Clipper
FBgn0015622	Bger_20152	Cnx99A	Calnexin 99A
FBgn0015623	Bger_16620	Cpr	Cytochrome P450 reductase
FBgn0015664	BgerTmpM015512-RA	Pten	Phosphatase and tensin homolog
FBgn0015721	Bger_11338	ktub	king tubby
FBgn0015754	Bger_04675	Lis-1	Lissencephaly-1
FBgn0015756	Bger_05058	RpL9	Ribosomal protein L9
FBgn0015766	Bger_03682	Msr-110	CG10596 gene product from transcript CG10596-RD
FBgn0015772	Bger_08630	Nak	Numb-associated kinase
FBgn0015773	Bger_00285	NetA	Netrin-A
FBgn0015777	Bger_13369	nrv2	nervana 2
FBgn0015778	Bger_23662	rin	rasputin
FBgn0015789	Bger_23058	Rab10	CG17060 gene product from transcript CG17060-RA
FBgn0015790	Bger_13303	Rab11	CG5771 gene product from transcript CG5771-RA
FBgn0015793	Bger_11012	Rab19	CG7062 gene product from transcript CG7062-RB
FBgn0015795	Bger_17330	Rab7	CG5915 gene product from transcript CG5915-RA
FBgn0015797	Bger_19931	Rab6	CG6601 gene product from transcript CG6601-RB
FBgn0015799	Bger_22608	Rbf	Retinoblastoma-family protein
FBgn0015801	Bger_02769	Reg-5	Rhythmically expressed gene 5
FBgn0015803	Bger_07987	RtGEF	Rho-type guanine nucleotide exchange factor
FBgn0015805	Bger_19443	HDAC1	Histone deacetylase 1
FBgn0015808	Bger_04519	ScpX	Sterol carrier protein X-related thiolase
FBgn0015818	Bger_22076	Spx	Spliceosomal protein on the X
FBgn0015828	Bger_19586	TfIIEalpha	Transcription factor IIEalpha
FBgn0015829	Bger_16578	TfIIEbeta	Transcription factor IIEbeta
FBgn0015834	Bger_07108	mtDNA-helicase	mitochondrial DNA helicase
FBgn0015838	Bger_21535	Vang	Van Gogh
FBgn0015903	Bger_19798	apt	apontic
FBgn0015904	Bger_25596	Rhp	Rhophilin
FBgn0015905	Bger_25879	CG11892	CG11892 gene product from transcript CG11892-RA
FBgn0015924	Bger_07656	crq	croquemort
FBgn0015925	Bger_17997	csul	capsuleen
FBgn0015929	Bger_23902	dpa	disc proliferation abnormal
FBgn0015949	Bger_04159	hrg	hiiragi
FBgn0016013	Bger_10610	Faa	Fumarylacetoacetase
FBgn0016031	Bger_16739	lama	lamina ancestor
FBgn0016034	Bger_05910	mael	maelstrom
FBgn0016038	Bger_09329	mod(r)	modifier of rudimentary
FBgn0016041	Bger_07190	Tom40	Translocase of outer membrane 40
FBgn0016047	Bger_00876	nompA	no mechanoreceptor potential A
FBgn0016054	Bger_17811	phr6-4	(6-4)-photolyase
FBgn0016061	Bger_14751	side	sidestep
FBgn0016070	Bger_10865	smg	smaug
FBgn0016076	Bger_00773	vri	vrille
FBgn0016078	Bger_04275	wun	wunen
FBgn0016081	Bger_16726	fry	furry
FBgn0016119	Bger_08416	ATPsynCF6	ATP synthase, coupling factor 6
FBgn0016120	Bger_14153	ATPsynD	ATP synthase, subunit D
FBgn0016123	Bger_10039	Alp4	Alkaline phosphatase 4
FBgn0016126	Bger_19315	CaMKI	Calcium/calmodulin-dependent protein kinase I
FBgn0016650	Bger_27160	qsm	quasimodo
FBgn0016672	Bger_04718	Ipp	Inositol polyphosphate 1-phosphatase
FBgn0016684	Bger_06210	NaPi-T	Na[+]-dependent inorganic phosphate cotransporter
FBgn0016685	Bger_18080	Nlp	Nucleoplasmin
FBgn0016687	Bger_13058	Nurf-38	Nucleosome remodeling factor - 38kD
FBgn0016691	Bger_03828	ATPsynO	ATP synthase, oligomycin sensitivity conferring protein
FBgn0016693	Bger_15881	Past1	Putative Achaete Scute Target 1
FBgn0016696	Bger_11277	Pitslre	CG4268 gene product from transcript CG4268-RA
FBgn0016697	Bger_15776	Prosalpha5	Proteasome alpha5 subunit
FBgn0016698	Bger_00548	Ptpa	Phosphotyrosyl phosphatase activator
FBgn0016700	Bger_09689	Rab1	CG3320 gene product from transcript CG3320-RA
FBgn0016701	Bger_05050	Rab4	CG4921 gene product from transcript CG4921-RA
FBgn0016726	Bger_09282	RpL29	Ribosomal protein L29
FBgn0016754	Bger_27082	CG42654	CG42654 gene product from transcript CG42654-RB
FBgn0016756	Bger_14878	Usp47	Ubiquitin specific protease 47
FBgn0016762	Bger_18029	angel	CG12273 gene product from transcript CG12273-RA
FBgn0016794	Bger_17319	dos	daughter of sevenless
FBgn0016797	Bger_22240	fax	failed axon connections
FBgn0016917	Bger_06093	Stat92E	Signal-transducer and activator of transcription protein at 92E
FBgn0016920	Bger_24787	nompC	no mechanoreceptor potential C
FBgn0016926	Bger_26103	numb	CG3779 gene product from transcript CG3779-RB
FBgn0016930	Bger_12664	Dyrk2	Dual-specificity tyrosine phosphorylation-regulated kinase 2
FBgn0016975	Bger_21590	stnB	stoned B
FBgn0016977	Bger_21870	spen	split ends
FBgn0016978	Bger_16473	snRNP-U1-70K	small ribonucleoprotein particle U1 subunit 70K
FBgn0016983	Bger_20817	smid	smallminded
FBgn0017414	Bger_19444	cag	CG12346 gene product from transcript CG12346-RA
FBgn0017418	Bger_06956	CG8866	CG8866 gene product from transcript CG8866-RA
FBgn0017429	Bger_25904	CG1309	CG1309 gene product from transcript CG1309-RA
FBgn0017430	Bger_21020	Nelf-E	Negative elongation factor E
FBgn0017448	Bger_02918	CG2187	CG2187 gene product from transcript CG2187-RA
FBgn0017457	Bger_22619	U2af38	U2 small nuclear riboprotein auxiliary factor 38
FBgn0017482	Bger_04106	T3dh	Type III alcohol dehydrogenase
FBgn0017545	Bger_21745	RpS3A	Ribosomal protein S3A
FBgn0017550	Bger_00929	Rga	Regena
FBgn0017558	Bger_01109	Pdk	Pyruvate dehydrogenase kinase
FBgn0017561	Bger_10769	Ork1	Open rectifier K[+] channel 1
FBgn0017566	Bger_23721	ND-75	NADH dehydrogenase (ubiquinone) 75 kDa subunit
FBgn0017567	Bger_07919	ND-23	NADH dehydrogenase (ubiquinone) 23 kDa subunit
FBgn0017572	Bger_07026	Cg25C	Collagen type IV
FBgn0017577	Bger_03492	Mcm5	Minichromosome maintenance 5
FBgn0017578	Bger_14854	Max	CG9648 gene product from transcript CG9648-RD
FBgn0017579	Bger_22467	RpL14	Ribosomal protein L14
FBgn0017581	Bger_09381	Lk6	Lk6 kinase
FBgn0017590	Bger_21242	klg	klingon
FBgn0019624	Bger_11459	COX5A	Cytochrome c oxidase subunit 5A
FBgn0019637	Bger_19929	Atu	Another transcription unit
FBgn0019643	Bger_05599	Dat	Dopamine N acetyltransferase
FBgn0019644	Bger_00922	ATPsynB	ATP synthase, subunit B
FBgn0019650	Bger_13690	toy	twin of eyeless
FBgn0019662	Bger_17359	qm	quemao
FBgn0019830	Bger_14680	colt	congested-like trachea
FBgn0019886	Bger_02342	Letm1	LETM1 ortholog
FBgn0019890	Bger_00136	Smg5	CG8954 gene product from transcript CG8954-RB
FBgn0019925	Bger_17381	Surf4	Surfeit 4
FBgn0019932	Bger_01681	SamDC	S-adenosylmethionine decarboxylase
FBgn0019936	Bger_06840	Pgi	Phosphoglucose isomerase
FBgn0019938	Bger_06198	RpI1	RNA polymerase I subunit
FBgn0019940	Bger_09563	Rh6	Rhodopsin 6
FBgn0019947	Bger_03812	Psn	Presenilin
FBgn0019949	Bger_16590	Cdk9	Cyclin-dependent kinase 9
FBgn0019957	Bger_14096	ND-42	NADH dehydrogenase (ubiquinone) 42 kDa subunit
FBgn0019960	Bger_17371	Mitofilin	CG6455 gene product from transcript CG6455-RC
FBgn0019968	Bger_15339	Khc-73	Kinesin heavy chain 73
FBgn0019972	Bger_15489	Drice	Death related ICE-like caspase
FBgn0019982	Bger_11762	Gs1l	GS1-like
FBgn0019990	Bger_21448	Gcn2	CG1609 gene product from transcript CG1609-RA
FBgn0020018	Bger_24814	Ppox	Protoporphyrinogen oxidase
FBgn0020224	Bger_02640	Cbl	Cbl proto-oncogene ortholog
FBgn0020235	Bger_07926	ATPsyngamma	ATP synthase, gamma subunit
FBgn0020236	Bger_24015	ATPCL	ATP citrate lyase
FBgn0020238	Bger_00011	14-3-3epsilon	CG31196 gene product from transcript CG31196-RD
FBgn0020248	Bger_01498	stet	stem cell tumor
FBgn0020251	Bger_26003	mRpS5	mitochondrial ribosomal protein S5
FBgn0020255	Bger_07470	Ran	CG1404 gene product from transcript CG1404-RC
FBgn0020257	Bger_15412	Ppa	Partner of paired
FBgn0020261	Bger_24348	pcm	pacman
FBgn0020269	Bger_25101	mspo	M-spondin
FBgn0020270	Bger_21737	mre11	meiotic recombination 11
FBgn0020272	Bger_10555	mst	misato
FBgn0020278	Bger_08253	loco	locomotion defects
FBgn0020279	Bger_10552	lig	lingerer
FBgn0020294	Bger_15094	ko	knockout
FBgn0020299	Bger_16272	stumps	CG31317 gene product from transcript CG31317-RC
FBgn0020300	Bger_19743	geko	CG13695 gene product from transcript CG13695-RB
FBgn0020304	Bger_17776	drongo	CG3365 gene product from transcript CG3365-RH
FBgn0020305	Bger_07944	dbe	dribble
FBgn0020306	Bger_18960	dom	domino
FBgn0020307	Bger_25497	PQBP1	Poly-glutamine tract binding protein 1
FBgn0020309	Bger_24171	crol	crooked legs
FBgn0020312	Bger_21297	CG4050	CG4050 gene product from transcript CG4050-RA
FBgn0020369	Bger_03604	Rpt6	Regulatory particle triple-A ATPase 6
FBgn0020370	Bger_01886	TppII	tripeptidyl-peptidase II
FBgn0020372	Bger_23705	TM4SF	Transmembrane 4 superfamily
FBgn0020378	Bger_25471	Sp1	CG1343 gene product from transcript CG1343-RE
FBgn0020379	Bger_01530	Rfx	CG6312 gene product from transcript CG6312-RC
FBgn0020381	Bger_22862	Dredd	Death related ced-3/Nedd2-like caspase
FBgn0020385	Bger_00129	pug	pugilist
FBgn0020386	Bger_19061	Pdk1	Phosphoinositide-dependent kinase 1
FBgn0020388	Bger_06056	Gcn5	Gcn5 ortholog
FBgn0020389	Bger_11649	Papss	PAPS synthetase
FBgn0020391	Bger_09155	Nrk	Neurospecific receptor kinase
FBgn0020392	Bger_12143	Nmt	N-myristoyl transferase
FBgn0020399	Bger_17687	Mst89B	CG6864 gene product from transcript CG6864-RA
FBgn0020407	Bger_18470	asun	asunder
FBgn0020440	Bger_02892	Fak	Focal adhesion kinase
FBgn0020443	Bger_14585	Elf	Ef1alpha-like factor
FBgn0020445	Bger_18108	E23	Early gene at 23
FBgn0020496	Bger_25687	CG9171	CG9171 gene product from transcript CG9171-RD
FBgn0020497	Bger_03876	emb	embargoed
FBgn0020503	Bger_19402	CLIP-190	Cytoplasmic linker protein 190
FBgn0020510	Bger_16184	Abi	Abelson interacting protein
FBgn0020513	Bger_16119	ade5	CG3989 gene product from transcript CG3989-RB
FBgn0020545	Bger_05758	kraken	CG3943 gene product from transcript CG3943-RA
FBgn0020616	Bger_22474	SA	Stromalin
FBgn0020618	Bger_23719	Rack1	Receptor of activated protein kinase C 1
FBgn0020620	Bger_12153	RN-tre	Related to the N terminus of tre oncogene
FBgn0020622	Bger_15654	Pi3K21B	CG2699 gene product from transcript CG2699-RE
FBgn0020626	Bger_01970	Osbp	Oxysterol binding protein
FBgn0020633	Bger_12059	Mcm7	Minichromosome maintenance 7
FBgn0020642	Bger_20614	Lcp65Ac	CG6956 gene product from transcript CG6956-RA
FBgn0020647	Bger_22896	KrT95D	Krueppel target at 95D
FBgn0020653	Bger_02383	Trxr-1	Thioredoxin reductase-1
FBgn0020655	Bger_08922	ArfGAP1	ADP-ribosylation factor GTPase activating protein 1
FBgn0020660	Bger_02271	eIF-4B	Eukaryotic initiation factor 4B
FBgn0020764	Bger_09535	Alas	Aminolevulinate synthase
FBgn0020767	Bger_27648	Fife	CG43955 gene product from transcript CG43955-RD
FBgn0020887	Bger_05918	Su(z)12	CG8013 gene product from transcript CG8013-RB
FBgn0020907	Bger_02790	Scp2	Sarcoplasmic calcium-binding protein 2
FBgn0020909	Bger_00635	Rtc1	CG11130 gene product from transcript CG11130-RA
FBgn0020910	Bger_01473	RpL3	Ribosomal protein L3
FBgn0020912	Bger_12674	Ptx1	CG1447 gene product from transcript CG1447-RC
FBgn0020930	Bger_06896	eIF2B-alpha	CG7883 gene product from transcript CG7883-RA
FBgn0021750	Bger_10530	Aats-ser	Seryl-tRNA synthetase
FBgn0021760	Bger_15356	chb	chromosome bows
FBgn0021761	Bger_10528	Nup154	Nucleoporin 154kD
FBgn0021765	Bger_14300	scu	scully
FBgn0021768	Bger_03626	nudC	CG9710 gene product from transcript CG9710-RB
FBgn0021795	Bger_05052	Tapdelta	Translocon-associated protein delta
FBgn0021796	Bger_07577	Tor	Target of rapamycin
FBgn0021800	Bger_03731	Reph	Regulator of eph expression
FBgn0021814	Bger_13627	Vps28	Vacuolar protein sorting 28
FBgn0021825	Bger_06405	Rnp4F	RNA-binding protein 4F
FBgn0021847	Bger_21415	l(2)k14710	lethal (2) k14710
FBgn0021856	Bger_11911	l(2)k14505	lethal (2) k14505
FBgn0021872	Bger_14493	Xbp1	X box binding protein-1
FBgn0021874	Bger_14979	Nle	Notchless
FBgn0021875	Bger_06113	Zfrp8	Zinc finger protein RP-8
FBgn0021895	Bger_11968	ytr	yantar
FBgn0021906	Bger_22364	RFeSP	Rieske iron-sulfur protein
FBgn0021944	Bger_18423	Coprox	Coproporphyrinogen oxidase
FBgn0021967	Bger_01487	ND-PDSW	NADH dehydrogenase (ubiquinone) PDSW subunit
FBgn0021979	Bger_05608	l(2)k09913	lethal (2) k09913
FBgn0021995	Bger_09481	Rs1	CG2173 gene product from transcript CG2173-RB
FBgn0022023	Bger_06624	SP555	CG14041 gene product from transcript CG14041-RB
FBgn0022027	Bger_14044	Vps25	Vacuolar protein sorting 25
FBgn0022029	Bger_23061	l(2)k01209	lethal (2) k01209
FBgn0022069	Bger_16701	Nnp-1	CG12396 gene product from transcript CG12396-RA
FBgn0022097	Bger_16774	Vha36-1	Vacuolar H[+] ATPase 36kD subunit 1
FBgn0022153	Bger_24796	l(2)k05819	lethal (2) k05819
FBgn0022160	Bger_12745	Gpo-1	Glycerophosphate oxidase-1
FBgn0022213	Bger_21444	Cas	CAS/CSE1 segregation protein
FBgn0022224	Bger_26612	CG6762	CG6762 gene product from transcript CG6762-RD
FBgn0022238	Bger_07330	lolal	lola like
FBgn0022288	Bger_21259	l(2)09851	lethal (2) 09851
FBgn0022338	Bger_16212	dnk	deoxyribonucleoside kinase
FBgn0022343	Bger_00969	CG3760	CG3760 gene product from transcript CG3760-RC
FBgn0022344	Bger_01263	CG10340	CG10340 gene product from transcript CG10340-RA
FBgn0022355	Bger_08590	Tsf1	Transferrin 1
FBgn0022359	Bger_19277	Sodh-2	Sorbitol dehydrogenase-2
FBgn0022361	Bger_09267	Pur-alpha	Purine-rich binding protein-alpha
FBgn0022382	Bger_08530	Pka-R2	Protein kinase, cAMP-dependent, regulatory subunit type 2
FBgn0022702	Bger_13389	Cht2	Chitinase 2
FBgn0022710	Bger_09669	Ac13E	Adenylyl cyclase 35C
FBgn0022724	Bger_07751	Taf8	TBP-associated factor 8
FBgn0022740	Bger_06881	l(1)G0007	lethal (1) G0007
FBgn0022764	Bger_12290	Sin3A	CG8815 gene product from transcript CG8815-RC
FBgn0022768	Bger_09880	Pp2C1	Protein phosphatase 2C
FBgn0022770	Bger_07066	obst-A	obstructor-A
FBgn0022772	Bger_00967	Orc1	Origin recognition complex subunit 1
FBgn0022774	Bger_15073	Oat	Ornithine aminotransferase precursor
FBgn0022786	Bger_01576	Hira	CG12153 gene product from transcript CG12153-RA
FBgn0022787	Bger_12822	Hel89B	Helicase 89B
FBgn0022800	Bger_17354	Cad96Ca	Cadherin 96Ca
FBgn0022936	Bger_24493	CycH	Cyclin H
FBgn0022942	Bger_00134	Cbp80	cap binding protein 80
FBgn0022943	Bger_17495	Cbp20	cap binding protein 20
FBgn0022959	Bger_10236	yps	ypsilon schachtel
FBgn0022960	Bger_00840	vimar	visceral mesodermal armadillo-repeats
FBgn0022987	Bger_26984	Hsc70-3	Heat shock 70-kDa protein cognate 3
FBgn0023001	Bger_19955	melt	melted
FBgn0023023	Bger_09166	CRMP	Collapsin Response Mediator Protein
FBgn0023076	Bger_18179	Clk	Clock
FBgn0023081	Bger_15639	gek	genghis khan
FBgn0023083	Bger_06299	fray	frayed
FBgn0023091	Bger_28303	Raf	Raf oncogene
FBgn0023094	Bger_22269	cyc	cycle
FBgn0023096	Bger_07548	btv	beethoven
FBgn0023097	Bger_16413	bon	bonus
FBgn0023143	Bger_20724	Uba1	Ubiquitin activating enzyme 1
FBgn0023169	Bger_16490	AMPKalpha	AMP-activated protein kinase alpha subunit
FBgn0023170	Bger_21766	RpL39	Ribosomal protein L39
FBgn0023171	Bger_02707	rnh1	ribonuclease H1
FBgn0023172	Bger_06309	RhoGEF2	Rho guanine nucleotide exchange factor 2
FBgn0023174	Bger_20056	Prosbeta2	Proteasome beta2 subunit
FBgn0023175	Bger_15814	Prosalpha7	Proteasome alpha7 subunit
FBgn0023177	Bger_01342	Pp4-19C	Protein phosphatase 19C
FBgn0023178	Bger_08811	Pdf	Pigment-dispersing factor
FBgn0023179	Bger_11804	amon	amontillado
FBgn0023180	Bger_21736	Orc6	Origin recognition complex subunit 6
FBgn0023181	Bger_18065	Orc4	Origin recognition complex subunit 4
FBgn0023197	Bger_12351	Jon74E	Jonah 74E
FBgn0023212	Bger_23739	EloB	Elongin B
FBgn0023213	Bger_06437	CG14234	CG14234 gene product from transcript CG14234-RA
FBgn0023214	Bger_19020	edl	ETS-domain lacking
FBgn0023215	Bger_01371	Mnt	CG13316 gene product from transcript CG13316-RD
FBgn0023216	Bger_13081	Parg	Poly(ADP-ribose) glycohydrolase
FBgn0023388	Bger_14762	Dap160	Dynamin associated protein 160
FBgn0023407	Bger_28364	CG12118	CG12118 gene product from transcript CG12118-RB
FBgn0023441	Bger_25220	fus	fusilli
FBgn0023458	Bger_06979	ninaG	CG6728 gene product from transcript CG6728-RB
FBgn0023477	Bger_02545	Taldo	Transaldolase
FBgn0023479	Bger_12660	Tequila	CG4821 gene product from transcript CG4821-RG
FBgn0023507	Bger_21586	CG3835	CG3835 gene product from transcript CG3835-RC
FBgn0023508	Bger_16213	Ocrl	Oculocerebrorenal syndrome of Lowe
FBgn0023509	Bger_20709	mip130	Myb-interacting protein 130
FBgn0023510	Bger_03134	Rbcn-3B	Rabconnectin-3B
FBgn0023511	Bger_21317	Edem1	ER degradation enhancer, mannosidase alpha-like 1
FBgn0023512	Bger_17905	eIF2B-epsilon	CG3806 gene product from transcript CG3806-RB
FBgn0023513	Bger_17794	CG14803	CG14803 gene product from transcript CG14803-RA
FBgn0023515	Bger_01073	CG14814	CG14814 gene product from transcript CG14814-RD
FBgn0023516	Bger_15842	Pex5	Peroxin 5
FBgn0023517	Bger_07921	Pgam5	Phosphoglycerate mutase 5
FBgn0023518	Bger_04800	trr	trithorax-related
FBgn0023519	Bger_06573	Ndc1	Ndc1 ortholog (S. cerevisiae)
FBgn0023520	Bger_02042	CG3857	CG3857 gene product from transcript CG3857-RA
FBgn0023521	Bger_01948	CG3587	CG3587 gene product from transcript CG3587-RA
FBgn0023522	Bger_01947	CG11596	CG11596 gene product from transcript CG11596-RA
FBgn0023523	Bger_24265	Or2a	Odorant receptor 2a
FBgn0023524	Bger_20662	CG3078	CG3078 gene product from transcript CG3078-RA
FBgn0023526	Bger_25955	Sply	Sphingosine-1-phosphate lyase
FBgn0023527	Bger_01377	CG3071	CG3071 gene product from transcript CG3071-RA
FBgn0023529	Bger_22691	CG2918	CG2918 gene product from transcript CG2918-RB
FBgn0023530	Bger_08933	CG3740	CG3740 gene product from transcript CG3740-RA
FBgn0023531	Bger_23364	CG32809	CG32809 gene product from transcript CG32809-RJ
FBgn0023534	Bger_15317	CG17778	CG17778 gene product from transcript CG17778-RB
FBgn0023535	Bger_11703	arg	arginase
FBgn0023536	Bger_02001	CG3156	CG3156 gene product from transcript CG3156-RA
FBgn0023537	Bger_23821	CG17896	CG17896 gene product from transcript CG17896-RB
FBgn0023540	Bger_09094	CG3630	CG3630 gene product from transcript CG3630-RD
FBgn0023542	Bger_05435	Nmd3	Nonsense-mediated mRNA 3
FBgn0023545	Bger_14523	CG4406	CG4406 gene product from transcript CG4406-RA
FBgn0023549	Bger_09250	Mct1	Monocarboxylate transporter 1
FBgn0024150	Bger_04783	Ac78C	Adenylyl cyclase 78C
FBgn0024179	Bger_01954	wit	wishful thinking
FBgn0024182	Bger_06245	waw	waclaw
FBgn0024184	Bger_17413	unc-4	CG6269 gene product from transcript CG6269-RC
FBgn0024187	Bger_16889	syd	sunday driver
FBgn0024188	Bger_01509	san	separation anxiety
FBgn0024189	Bger_25084	sns	sticks and stones
FBgn0024191	Bger_03186	sip1	septin interacting protein 1
FBgn0024194	Bger_05241	rasp	CG11495 gene product from transcript CG11495-RA
FBgn0024196	Bger_21443	robl	roadblock
FBgn0024230	Bger_14671	Hs2st	Heparan sulfate 2-O-sulfotransferase
FBgn0024232	Bger_25989	CG11808	CG11808 gene product from transcript CG11808-RA
FBgn0024234	Bger_02002	gbb	glass bottom boat
FBgn0024236	Bger_17087	foi	fear-of-intimacy
FBgn0024238	Bger_04516	Fim	Fimbrin
FBgn0024244	Bger_10204	drm	drumstick
FBgn0024245	Bger_27225	SmF	Small ribonucleoprotein particle protein SmF
FBgn0024248	Bger_01864	chico	CG5686 gene product from transcript CG5686-RB
FBgn0024249	Bger_16224	cato	cousin of atonal
FBgn0024250	Bger_16123	brk	brinker
FBgn0024251	Bger_13085	bbx	bobby sox
FBgn0024273	Bger_07988	WASp	CG1520 gene product from transcript CG1520-RA
FBgn0024277	Bger_05229	trio	CG18214 gene product from transcript CG18214-RA
FBgn0024285	Bger_09306	Srp54	CG4602 gene product from transcript CG4602-RA
FBgn0024288	Bger_18787	Sox100B	CG15552 gene product from transcript CG15552-RA
FBgn0024291	Bger_01051	Sirt1	Sirtuin 1
FBgn0024314	Bger_15906	Plap	Phospholipase A2 activator protein
FBgn0024315	Bger_03338	Picot	CG8098 gene product from transcript CG8098-RA
FBgn0024320	Bger_01645	Npc1a	Niemann-Pick type C-1a
FBgn0024326	Bger_17239	Mkk4	MAP kinase kinase 4
FBgn0024329	Bger_07084	CG9500	CG9500 gene product from transcript CG9500-RA
FBgn0024330	Bger_11421	MED6	Mediator complex subunit 6
FBgn0024332	Bger_15595	Mcm3	Minichromosome maintenance 3
FBgn0024352	Bger_03875	Hop	Hsp70/Hsp90 organizing protein homolog
FBgn0024360	Bger_10618	CG11418	CG11418 gene product from transcript CG11418-RC
FBgn0024361	Bger_21298	Tsp2A	Tetraspanin 2A
FBgn0024362	Bger_20285	CG11412	CG11412 gene product from transcript CG11412-RA
FBgn0024364	Bger_20286	CG11417	CG11417 gene product from transcript CG11417-RA
FBgn0024365	Bger_11406	CG12773	CG12773 gene product from transcript CG12773-RC
FBgn0024366	Bger_15457	CG11409	CG11409 gene product from transcript CG11409-RC
FBgn0024432	Bger_01566	Dlc90F	Dynein light chain 90F
FBgn0024491	Bger_04079	Bin1	Bicoid interacting protein 1
FBgn0024509	Bger_08418	Sec13	Sec13 ortholog (S. cerevisiae)
FBgn0024510	Bger_05271	dlt	discs lost
FBgn0024542	Bger_06551	LPCAT	Lysophosphatidylcholine acyltransferase
FBgn0024555	Bger_21945	flfl	falafel
FBgn0024556	Bger_07468	EfTuM	Elongation factor Tu mitochondrial
FBgn0024558	Bger_08408	Dph5	Diphthamide methyltransferase
FBgn0024689	Bger_07395	fws	four way stop
FBgn0024698	Bger_23383	Cpsf160	Cleavage and polyadenylation specificity factor 160
FBgn0024732	Bger_16694	Drep1	DNA fragmentation factor-related protein 1
FBgn0024733	Bger_09062	RpL10	Ribosomal protein L10
FBgn0024734	Bger_15342	PRL-1	PRL-1 phosphatase
FBgn0024754	Bger_07684	Flo1	Flotillin 1
FBgn0024804	Bger_18270	Dbp80	Dead box protein 80
FBgn0024806	Bger_26166	CG5674	CG5674 gene product from transcript CG5674-RB
FBgn0024811	Bger_09259	Crk	Crk oncogene
FBgn0024814	Bger_11635	Clc	Clathrin light chain
FBgn0024833	Bger_01266	AP-1mu	Adaptor Protein complex 1, mu subunit
FBgn0024836	Bger_15188	stan	starry night
FBgn0024841	Bger_12817	Pcd	pterin-4a-carbinolamine dehydratase
FBgn0024846	Bger_16781	p38b	p38b MAP kinase
FBgn0024887	Bger_19836	kin17	CG5649 gene product from transcript CG5649-RA
FBgn0024889	Bger_11953	Kap-alpha1	karyopherin alpha1
FBgn0024897	Bger_23361	b6	CG3100 gene product from transcript CG3100-RA
FBgn0024909	Bger_08939	Taf7	TBP-associated factor 7
FBgn0024913	Bger_04898	Actbeta	Activin-beta
FBgn0024920	Bger_07544	Ts	Thymidylate synthase
FBgn0024921	Bger_21034	Trn	Transportin
FBgn0024944	Bger_24791	Oamb	Octopamine receptor in mushroom bodies
FBgn0024945	Bger_05243	NitFhit	Nitrilase and fragile histidine triad fusion protein
FBgn0024947	Bger_12295	NTPase	CG3059 gene product from transcript CG3059-RD
FBgn0024956	Bger_14521	Mat1	Menage a trois 1 ortholog (H. sapiens)
FBgn0024957	Bger_04694	Irp-1B	Iron regulatory protein 1B
FBgn0024963	Bger_18323	GluClalpha	CG7535 gene product from transcript CG7535-RK
FBgn0024973	Bger_16232	CG2701	CG2701 gene product from transcript CG2701-RA
FBgn0024983	Bger_21247	CG4293	CG4293 gene product from transcript CG4293-RD
FBgn0024985	Bger_07927	CG11448	CG11448 gene product from transcript CG11448-RB
FBgn0024989	Bger_01154	CG3777	CG3777 gene product from transcript CG3777-RB
FBgn0024992	Bger_08919	CG2658	CG2658 gene product from transcript CG2658-RC
FBgn0024993	Bger_00966	CG2662	CG2662 gene product from transcript CG2662-RB
FBgn0024994	Bger_15972	Csat	CG2675 gene product from transcript CG2675-RC
FBgn0024996	Bger_15473	eIF2B-beta	CG2677 gene product from transcript CG2677-RA
FBgn0024998	Bger_03785	CG2685	CG2685 gene product from transcript CG2685-RA
FBgn0025109	Bger_15394	Bem46	CG18642 gene product from transcript CG18642-RA
FBgn0025186	Bger_15000	ari-2	ariadne 2
FBgn0025286	Bger_02566	RpL31	Ribosomal protein L31
FBgn0025336	Bger_10547	CG4882	CG4882 gene product from transcript CG4882-RB
FBgn0025352	Bger_11176	Thiolase	CG4581 gene product from transcript CG4581-RA
FBgn0025360	Bger_21531	Optix	CG18455 gene product from transcript CG18455-RC
FBgn0025366	Bger_12451	Ip259	Intronic Protein 259
FBgn0025373	Bger_01636	Fpps	Farnesyl pyrophosphate synthase
FBgn0025381	Bger_01634	rush	rush hour
FBgn0025382	Bger_24440	Rab27	CG14791 gene product from transcript CG14791-RB
FBgn0025388	Bger_18056	CG12179	CG12179 gene product from transcript CG12179-RD
FBgn0025390	Bger_00893	Mur2B	Mucin related 2B
FBgn0025391	Bger_17303	Scgdelta	Sarcoglycan delta
FBgn0025393	Bger_07003	CG11306	CG11306 gene product from transcript CG11306-RB
FBgn0025394	Bger_03396	inc	insomniac
FBgn0025455	Bger_12284	CycT	Cyclin T
FBgn0025456	Bger_00163	CREG	Cellular Repressor of E1A-stimulated Genes
FBgn0025457	Bger_12687	Bub3	CG7581 gene product from transcript CG7581-RB
FBgn0025463	Bger_03205	Bap60	Brahma associated protein 60kD
FBgn0025469	Bger_00024	slv	saliva
FBgn0025519	Bger_12200	fidipidine	CG7773 gene product from transcript CG7773-RA
FBgn0025525	Bger_14778	bab2	bric a brac 2
FBgn0025549	Bger_00930	unc-119	CG1659 gene product from transcript CG1659-RC
FBgn0025558	Bger_12609	CG4101	CG4101 gene product from transcript CG4101-RA
FBgn0025571	Bger_13416	SF1	Splicing factor 1
FBgn0025574	Bger_25292	Pli	Pellino
FBgn0025582	Bger_03665	Int6	Int6 homologue
FBgn0025592	Bger_19343	Gyk	Glycerol kinase
FBgn0025595	Bger_03123	AkhR	Adipokinetic hormone receptor
FBgn0025608	Bger_02669	Faf2	Fas-associated factor
FBgn0025613	Bger_01525	CG3081	CG3081 gene product from transcript CG3081-RB
FBgn0025615	Bger_26861	CG14894	CG14894 gene product from transcript CG14894-RB
FBgn0025616	Bger_06486	Crtc	CREB-regulated transcription coactivator
FBgn0025620	Bger_22768	CG13360	CG13360 gene product from transcript CG13360-RA
FBgn0025621	Bger_09941	CG16989	CG16989 gene product from transcript CG16989-RB
FBgn0025624	Bger_06521	Pdp	Pyruvate dehydrogenase phosphatase
FBgn0025625	Bger_16996	Sik2	Salt-inducible kinase 2
FBgn0025626	Bger_16256	CG4281	CG4281 gene product from transcript CG4281-RA
FBgn0025628	Bger_20469	CG4199	CG4199 gene product from transcript CG4199-RG
FBgn0025629	Bger_28029	CG13857	CG13857 gene product from transcript CG13857-RA
FBgn0025630	Bger_25615	Prp18	CG6011 gene product from transcript CG6011-RA
FBgn0025631	Bger_22310	moody	CG4322 gene product from transcript CG4322-RD
FBgn0025632	Bger_28170	CG34231	CG34231 gene product from transcript CG34231-RC
FBgn0025633	Bger_09879	CG13366	CG13366 gene product from transcript CG13366-RG
FBgn0025634	Bger_03154	CG13367	CG13367 gene product from transcript CG13367-RA
FBgn0025635	Bger_11505	CG17829	CG17829 gene product from transcript CG17829-RA
FBgn0025637	Bger_18710	SkpA	SKP1-related A
FBgn0025638	Bger_01910	Roc1a	Regulator of cullins 1a
FBgn0025639	Bger_01880	Hmt4-20	Histone methyltransferase 4-20
FBgn0025640	Bger_13924	CG13369	CG13369 gene product from transcript CG13369-RA
FBgn0025641	Bger_10872	DAAM	Dishevelled Associated Activator of Morphogenesis
FBgn0025674	Bger_12453	CycK	Cyclin K
FBgn0025678	Bger_03058	CaBP1	calcium-binding protein 1
FBgn0025679	Bger_00880	Bteb2	CG2932 gene product from transcript CG2932-RA
FBgn0025680	Bger_17660	cry	cryptochrome
FBgn0025681	Bger_01825	CG3558	CG3558 gene product from transcript CG3558-RD
FBgn0025682	Bger_05603	scf	supercoiling factor
FBgn0025683	Bger_07588	CG3164	CG3164 gene product from transcript CG3164-RA
FBgn0025684	Bger_07287	MFS18	Major Facilitator Superfamily Transporter 18
FBgn0025686	Bger_03412	Amnionless	Amnionless ortholog
FBgn0025687	Bger_00899	LKRSDH	Lysine ketoglutarate reductase/saccharopine dehydrogenase
FBgn0025697	Bger_15661	santa-maria	scavenger receptor acting in neural tissue and majority of rhodopsin is absent
FBgn0025700	Bger_17964	CG5885	CG5885 gene product from transcript CG5885-RB
FBgn0025709	Bger_13376	CG8083	CG8083 gene product from transcript CG8083-RA
FBgn0025712	Bger_07120	CG7967	CG7967 gene product from transcript CG7967-RA
FBgn0025716	Bger_28355	noc	no ocelli
FBgn0025720	Bger_06068	Ate1	CG9204 gene product from transcript CG9204-RA
FBgn0025724	Bger_07047	CG1703	CG1703 gene product from transcript CG1703-RB
FBgn0025725	Bger_13775	alphaCOP	Coat Protein (coatomer) alpha
FBgn0025726	Bger_20921	unc-13	CG2999 gene product from transcript CG2999-RD
FBgn0025740	Bger_13440	PlexB	Plexin B
FBgn0025741	Bger_00769	PlexA	Plexin A
FBgn0025742	Bger_14243	mtm	myotubularin
FBgn0025743	Bger_12265	mbt	mushroom bodies tiny
FBgn0025776	Bger_00939	ind	intermediate neuroblasts defective
FBgn0025777	Bger_09900	homer	CG11324 gene product from transcript CG11324-RD
FBgn0025781	Bger_03661	Cdc16	Cell division cycle 16 ortholog
FBgn0025790	Bger_04905	TBPH	TAR DNA-binding protein-43 homolog
FBgn0025800	Smad...on...X	salm	spalt major
FBgn0025802	Bger_09783	Sbf	SET domain binding factor
FBgn0025807	Bger_23282	Rad9	CG3945 gene product from transcript CG3945-RA
FBgn0025808	Bger_11666	Rad17	CG7825 gene product from transcript CG7825-RA
FBgn0025809	Bger_22956	Paf-AHalpha	Platelet-activating factor acetylhydrolase alpha
FBgn0025814	Bger_17290	Mgstl	Microsomal glutathione S-transferase-like
FBgn0025815	Bger_24159	Mcm6	Minichromosome maintenance 6
FBgn0025820	Bger_18883	JTBR	CG1935 gene product from transcript CG1935-RB
FBgn0025825	Bger_00855	HDAC3	Histone deacetylase 3
FBgn0025832	Bger_09482	Fen1	Flap endonuclease 1
FBgn0025836	Bger_20850	RhoGAP1A	Rho GTPase activating protein at 1A
FBgn0025837	Bger_08440	CG17636	CG17636 gene product from transcript CG17636-RA
FBgn0025839	Bger_18642	ND-B14.5A	NADH dehydrogenase (ubiquinone) B14.5 A subunit
FBgn0025864	Bger_01385	Crag	Calmodulin-binding protein related to a Rab3 GDP/GTP exchange protein
FBgn0025865	Bger_00924	Cortactin	CG3637 gene product from transcript CG3637-RD
FBgn0025879	Bger_25428	Timp	Tissue inhibitor of metalloproteases
FBgn0025885	Bger_04317	Inos	CG11143 gene product from transcript CG11143-RA
FBgn0025936	Bger_18756	Eph	Eph receptor tyrosine kinase
FBgn0026015	Bger_01588	Top3beta	Topoisomerase 3beta
FBgn0026056	Bger_05464	Rlip	Ral interacting protein
FBgn0026059	Bger_11149	Mhcl	Myosin heavy chain-like
FBgn0026060	Bger_18755	Mipp2	Multiple inositol polyphosphate phosphatase 2
FBgn0026061	Bger_21182	Mipp1	Multiple inositol polyphosphate phosphatase 1
FBgn0026076	Bger_01089	UBL3	CG9038 gene product from transcript CG9038-RC
FBgn0026077	Bger_07057	Peritrophin-A	Peritrophin A
FBgn0026079	Bger_16140	Nsun2	NOP2-Sun domain family, member 2 ortholog
FBgn0026080	Bger_09212	Tip60	Tat interactive protein 60kDa
FBgn0026083	Bger_08805	tyf	twenty-four
FBgn0026084	Bger_04092	cib	ciboulot
FBgn0026086	Bger_21553	Adar	Adenosine deaminase acting on RNA
FBgn0026088	Bger_05684	CG14818	CG14818 gene product from transcript CG14818-RB
FBgn0026089	Bger_20466	CG14817	CG14817 gene product from transcript CG14817-RB
FBgn0026090	Bger_07520	CG14812	CG14812 gene product from transcript CG14812-RB
FBgn0026143	Bger_01316	CDC45L	CG3658 gene product from transcript CG3658-RA
FBgn0026144	Bger_15335	CBP	sarcoplasmic calcium-binding protein
FBgn0026147	Bger_15405	CG16833	CG16833 gene product from transcript CG16833-RM
FBgn0026148	Bger_16901	CG12253	CG12253 gene product from transcript CG12253-RA
FBgn0026149	Bger_02385	BCL7-like	CG17252 gene product from transcript CG17252-RA
FBgn0026150	Bger_21598	ApepP	Aminopeptidase P
FBgn0026160	Bger_17397	tna	tonalli
FBgn0026179	Bger_01248	siz	schizo
FBgn0026181	Bger_00040	Rok	Rho kinase
FBgn0026189	Bger_11617	prominin-like	CG7740 gene product from transcript CG7740-RD
FBgn0026192	Bger_18651	par-6	CG5884 gene product from transcript CG5884-RA
FBgn0026196	Bger_13264	nop5	CG10206 gene product from transcript CG10206-RA
FBgn0026199	Bger_15600	myo	myoglianin
FBgn0026207	Bger_15337	mbo	members only
FBgn0026238	Bger_13004	gus	gustavus
FBgn0026239	Bger_24808	gukh	GUK-holder
FBgn0026250	Bger_18482	eIF-1A	Eukaryotic initiation factor 1A
FBgn0026252	Bger_13820	msk	moleskin
FBgn0026261	Bger_16734	bonsai	CG4207 gene product from transcript CG4207-RA
FBgn0026262	Bger_04529	bip2	CG2009 gene product from transcript CG2009-RA
FBgn0026309	Bger_02913	aft	adrift
FBgn0026316	Bger_00849	Ubc10	Ubiquitin conjugating enzyme 10
FBgn0026317	Bger_08706	Tsc1	CG6147 gene product from transcript CG6147-RA
FBgn0026319	Bger_09414	Traf4	TNF-receptor-associated factor 4
FBgn0026326	Bger_19835	Mad1	CG2072 gene product from transcript CG2072-RA
FBgn0026369	Bger_01424	Sara	Smad anchor for receptor activation
FBgn0026370	Bger_11002	SRPK	SR Protein Kinase
FBgn0026372	Bger_26010	Eip75B	Ecdysone-induced protein 75B
FBgn0026373	Bger_08858	RpII33	RNA polymerase II 33kD subunit
FBgn0026374	Bger_25612	CG4061	CG4061 gene product from transcript CG4061-RA
FBgn0026375	Bger_01446	RhoGAPp190	Rho GTPase activating protein p190
FBgn0026376	Bger_15479	Rgl	Ral guanine nucleotide dissociation stimulator-like ortholog (M. musculus)
FBgn0026378	Bger_09794	Rep	Rab escort protein
FBgn0026379	BgerTmpM019203-RA	br	broad
FBgn0026380	Bger_05087	Prosbeta3	Proteasome beta3 subunit
FBgn0026390	Bger_20353	Or33c	Odorant receptor 33c
FBgn0026397	Bger_13839	Or22b	Odorant receptor 22b
FBgn0026400	Bger_16610	Noa36	CG10009 gene product from transcript CG10009-RA
FBgn0026401	Bger_00781	Nipped-B	CG17704 gene product from transcript CG17704-RG
FBgn0026402	Bger_19292	NiPp1	Nuclear inhibitor of Protein phosphatase 1
FBgn0026404	Bger_19998	Dronc	Death regulator Nedd2-like caspase
FBgn0026411	Bger_27721	Cpr92F	Cuticular protein 92F
FBgn0026415	Bger_26630	TrissinR	Trissin receptor
FBgn0026417	Bger_23466	Hus1-like	CG2525 gene product from transcript CG2525-RA
FBgn0026418	Bger_19095	Hsc70Cb	CG6603 gene product from transcript CG6603-RI
FBgn0026428	Bger_03598	HDAC6	Histone deacetylase 6
FBgn0026430	Bger_12888	Grip84	Gamma-tubulin ring protein 84
FBgn0026431	Bger_01399	Grip75	CG6176 gene product from transcript CG6176-RA
FBgn0026432	Bger_02044	Grip163	CG5688 gene product from transcript CG5688-RA
FBgn0026433	Bger_15095	Grip128	CG9201 gene product from transcript CG9201-RB
FBgn0026439	Bger_00360	Eaat1	Excitatory amino acid transporter 1
FBgn0026441	Bger_14957	ear	ENL/AF9-related
FBgn0026479	Bger_08131	Drp1	Dynamin related protein 1
FBgn0026533	Bger_07906	Dek	CG5935 gene product from transcript CG5935-RE
FBgn0026562	Bger_23664	SPARC	Secreted protein, acidic, cysteine-rich
FBgn0026565	Bger_23013	CG1315	CG1315 gene product from transcript CG1315-RB
FBgn0026566	Bger_09877	CG1307	CG1307 gene product from transcript CG1307-RE
FBgn0026576	Bger_07186	CG5991	CG5991 gene product from transcript CG5991-RA
FBgn0026577	Bger_01698	CG8677	CG8677 gene product from transcript CG8677-RC
FBgn0026582	Bger_03141	Hmg-2	High mobility group protein 2
FBgn0026592	Bger_18213	Fie	Fire exit
FBgn0026597	Bger_08695	Axn	Axin
FBgn0026616	Bger_26225	CG3773	CG3773 gene product from transcript CG3773-RA
FBgn0026619	Bger_08723	Taz	Tafazzin
FBgn0026620	Bger_11097	tacc	transforming acidic coiled-coil protein
FBgn0026630	Bger_24014	nes	nessy
FBgn0026634	Bger_15286	ldlCp	ldlCp-related protein
FBgn0026666	Bger_12062	l(1)G0136	lethal (1) G0136
FBgn0026679	Bger_05347	IntS4	Integrator 4
FBgn0026702	Bger_03083	l(1)G0045	lethal (1) G0045
FBgn0026713	Bger_06883	CG14435	CG14435 gene product from transcript CG14435-RC
FBgn0026718	Bger_18891	fu12	CG17608 gene product from transcript CG17608-RA
FBgn0026722	Bger_11350	drosha	CG8730 gene product from transcript CG8730-RA
FBgn0026737	Bger_20653	CG6171	CG6171 gene product from transcript CG6171-RB
FBgn0026738	Bger_00405	CG7857	CG7857 gene product from transcript CG7857-RA
FBgn0026741	Bger_07291	mRpL18	mitochondrial ribosomal protein L18
FBgn0026749	Bger_15930	Yippee	CG1989 gene product from transcript CG1989-RA
FBgn0026751	Bger_21490	XRCC1	CG4208 gene product from transcript CG4208-RA
FBgn0026761	Bger_01600	Trap1	CG3152 gene product from transcript CG3152-RA
FBgn0026777	Bger_02744	Rad23	CG1836 gene product from transcript CG1836-RC
FBgn0026787	Bger_14156	Nhe1	Na[+]/H[+] hydrogen exchanger 1
FBgn0026869	Bger_17552	Thd1	CG1981 gene product from transcript CG1981-RC
FBgn0026873	Bger_00060	MED18	Mediator complex subunit 18
FBgn0026876	Bger_14164	CG11403	CG11403 gene product from transcript CG11403-RA
FBgn0026879	Bger_01111	CG13364	CG13364 gene product from transcript CG13364-RA
FBgn0027052	Bger_14192	CHIP	CHIP ortholog
FBgn0027053	Bger_04667	CSN5	COP9 signalosome subunit 5
FBgn0027054	Bger_04309	CSN4	COP9 signalosome subunit 4
FBgn0027055	Bger_20587	CSN3	COP9 signalosome subunit 3
FBgn0027057	Bger_06158	CSN1b	COP9 signalosome subunit 1b
FBgn0027066	Bger_07634	Eb1	CG3265 gene product from transcript CG3265-RF
FBgn0027079	Bger_11643	Aats-val	Valyl-tRNA synthetase
FBgn0027080	Bger_11516	Aats-tyr	Tyrosyl-tRNA synthetase
FBgn0027081	Bger_10546	Aats-thr	Threonyl-tRNA synthetase
FBgn0027082	Bger_00620	Aats-pro	Prolyl-tRNA synthetase
FBgn0027083	Bger_15579	Aats-met-m	mitochondrial methionyl-tRNA synthetase
FBgn0027084	Bger_24888	Aats-lys	Lysyl-tRNA synthetase
FBgn0027085	Bger_12922	Aats-leu	Leucyl-tRNA synthetase
FBgn0027086	Bger_14959	Aats-ile	Isoleucyl-tRNA synthetase
FBgn0027088	Bger_01468	Aats-gly	Glycyl-tRNA synthetase
FBgn0027090	Bger_22272	Aats-gln	Glutaminyl-tRNA synthetase
FBgn0027091	Bger_01852	Aats-cys	Cysteinyl-tRNA synthetase
FBgn0027093	Bger_02261	Aats-arg	Arginyl-tRNA synthetase
FBgn0027094	Bger_06620	Wdr82	WD repeat domain 82
FBgn0027101	Bger_17551	Dyrk3	Dual-specificity tyrosine phosphorylation-regulated kinase 3
FBgn0027108	Bger_14211	Inx2	Innexin 2
FBgn0027109	Bger_18631	NPF	neuropeptide F
FBgn0027111	Bger_15006	miple1	midkine and pleiotrophin 1
FBgn0027279	Bger_19086	l(1)G0196	lethal (1) G0196
FBgn0027280	Bger_13021	l(1)G0193	lethal (1) G0193
FBgn0027291	Bger_04454	l(1)G0156	lethal (1) G0156
FBgn0027296	Bger_20401	temp	tempura
FBgn0027329	Bger_03223	Tcp-1zeta	T-cp1zeta
FBgn0027330	Bger_16414	l(1)G0020	lethal (1) G0020
FBgn0027334	Bger_13277	l(1)G0004	lethal (1) G0004
FBgn0027335	Bger_03871	Rip11	Rab11 interacting protein
FBgn0027338	Bger_01984	Kap-alpha3	karyopherin alpha3
FBgn0027342	Bger_01731	fz4	frizzled 4
FBgn0027348	Bger_00430	bgm	bubblegum
FBgn0027356	Bger_17167	Amph	Amphiphysin
FBgn0027358	Bger_08938	Tim9b	Translocase of inner membrane 9b
FBgn0027359	Bger_24049	Tim8	CG1728 gene product from transcript CG1728-RB
FBgn0027360	Bger_27688	CG15098	CG15098 gene product from transcript CG15098-RA
FBgn0027363	Bger_11511	Stam	Signal transducing adaptor molecule
FBgn0027364	Bger_18868	Six4	CG3871 gene product from transcript CG3871-RA
FBgn0027375	Bger_23599	RecQ5	RecQ5 helicase
FBgn0027376	Bger_02285	rha	CG11908 gene product from transcript CG11908-RA
FBgn0027378	Bger_12575	MRG15	MORF-related gene 15
FBgn0027453	Bger_03895	Dnz1	DNZDHHC/NEW1 zinc finger protein 11
FBgn0027490	Bger_00970	D12	CG13400 gene product from transcript CG13400-RA
FBgn0027491	Bger_00994	Cdk5alpha	Cdk5 activator-like protein
FBgn0027492	Bger_07755	wdb	widerborst
FBgn0027493	Bger_14852	AdSS	Adenylosuccinate Synthetase
FBgn0027496	Bger_07907	epsilonCOP	Coat Protein (coatomer) epsilon
FBgn0027497	Bger_04885	Madm	MLF1-adaptor molecule
FBgn0027498	Bger_07119	CG13920	CG13920 gene product from transcript CG13920-RC
FBgn0027499	Bger_24069	wde	windei
FBgn0027503	Bger_24317	CG11970	CG11970 gene product from transcript CG11970-RB
FBgn0027505	Bger_03879	Rab3-GAP	Rab3 GTPase activating protein
FBgn0027506	Bger_03863	EDTP	Egg-derived tyrosine phosphatase
FBgn0027507	Bger_08755	CG1344	CG1344 gene product from transcript CG1344-RB
FBgn0027508	Bger_23337	Tnks	tankyrase
FBgn0027509	Bger_07413	TBCD	tubulin folding cofactor D
FBgn0027512	Bger_07132	viaf	viral IAP-associated factor
FBgn0027515	Bger_31902	s-cup	stanley-cup
FBgn0027518	Bger_14735	CG7609	CG7609 gene product from transcript CG7609-RB
FBgn0027524	Bger_24158	CG3909	CG3909 gene product from transcript CG3909-RA
FBgn0027525	Bger_09437	CG7686	CG7686 gene product from transcript CG7686-RB
FBgn0027526	Bger_15462	Ublcp1	Ubiquitin-like domain-containing C-terminal domain phosphatase 1
FBgn0027528	Bger_08789	goe	gone early
FBgn0027529	Bger_11031	CG8920	CG8920 gene product from transcript CG8920-RB
FBgn0027532	Bger_23935	CG7139	CG7139 gene product from transcript CG7139-RA
FBgn0027535	Bger_15607	botv	brother of tout-velu
FBgn0027537	Bger_00402	Nup93-1	Nucleoporin 93kD-1
FBgn0027538	Bger_09579	beta4GalNAcTA	CG8536 gene product from transcript CG8536-RA
FBgn0027539	Bger_18626	CG5807	CG5807 gene product from transcript CG5807-RB
FBgn0027544	Bger_02773	CG2217	CG2217 gene product from transcript CG2217-RD
FBgn0027547	Bger_15008	CG1927	CG1927 gene product from transcript CG1927-RA
FBgn0027548	Bger_11673	nito	spenito
FBgn0027549	Bger_00205	CG7927	CG7927 gene product from transcript CG7927-RC
FBgn0027550	Bger_04999	CG6495	CG6495 gene product from transcript CG6495-RA
FBgn0027552	Bger_23235	CG10863	CG10863 gene product from transcript CG10863-RA
FBgn0027553	Bger_08709	NELF-B	CG32721 gene product from transcript CG32721-RA
FBgn0027554	Bger_22670	CG8042	CG8042 gene product from transcript CG8042-RA
FBgn0027556	Bger_17099	CG4928	CG4928 gene product from transcript CG4928-RA
FBgn0027558	Bger_05560	pgant3	polypeptide GalNAc transferase 3
FBgn0027560	Bger_15546	Tps1	Trehalose-6-phosphate synthase 1
FBgn0027561	Bger_18571	CG18659	CG18659 gene product from transcript CG18659-RH
FBgn0027564	Bger_01317	CG3149	CG3149 gene product from transcript CG3149-RA
FBgn0027565	Bger_01998	CG5498	CG5498 gene product from transcript CG5498-RB
FBgn0027567	Bger_01356	CG8108	CG8108 gene product from transcript CG8108-RA
FBgn0027568	Bger_11740	Cand1	Cullin-associated and neddylation-dissociated 1
FBgn0027569	Bger_04284	cert	ceramide transfer protein
FBgn0027570	Bger_02415	Nep2	Neprilysin 2
FBgn0027572	Bger_25426	CG5009	CG5009 gene product from transcript CG5009-RA
FBgn0027574	Bger_01822	CG5815	CG5815 gene product from transcript CG5815-RA
FBgn0027579	Bger_11784	mino	minotaur
FBgn0027580	Bger_00375	PCB	Pyruvate carboxylase
FBgn0027581	Bger_01347	CG6191	CG6191 gene product from transcript CG6191-RB
FBgn0027582	Bger_21430	CG6230	CG6230 gene product from transcript CG6230-RA
FBgn0027583	Bger_10621	CG7601	CG7601 gene product from transcript CG7601-RA
FBgn0027585	Bger_10585	CG8740	CG8740 gene product from transcript CG8740-RD
FBgn0027586	Bger_00604	CG5867	CG5867 gene product from transcript CG5867-RA
FBgn0027587	Bger_08467	CG7028	CG7028 gene product from transcript CG7028-RE
FBgn0027588	Bger_07257	GCS2alpha	Glucosidase 2 alpha subunit
FBgn0027589	Bger_23652	CG1688	CG1688 gene product from transcript CG1688-RA
FBgn0027592	Bger_02626	MED15	Mediator complex subunit 15
FBgn0027594	Bger_13535	drpr	draper
FBgn0027596	Bger_21102	Kank	CG10249 gene product from transcript CG10249-RG
FBgn0027597	Bger_10993	CG17712	CG17712 gene product from transcript CG17712-RA
FBgn0027598	Bger_07177	Roc2	Regulator of cullins 2
FBgn0027599	Bger_03137	CG2790	CG2790 gene product from transcript CG2790-RA
FBgn0027600	Bger_07069	S-Lap2	Sperm-Leucylaminopeptidase 2
FBgn0027601	Bger_17373	pdgy	pudgy
FBgn0027602	Bger_06123	CG8611	CG8611 gene product from transcript CG8611-RB
FBgn0027607	Bger_12293	CG8230	CG8230 gene product from transcript CG8230-RA
FBgn0027608	Bger_15054	CG2082	CG2082 gene product from transcript CG2082-RO
FBgn0027609	Bger_06584	amx	almondex
FBgn0027610	Bger_09465	Dic1	Dicarboxylate carrier 1
FBgn0027611	Bger_04962	LManII	Lysosomal alpha-mannosidase II
FBgn0027615	Bger_14282	CG6404	CG6404 gene product from transcript CG6404-RA
FBgn0027616	Bger_22172	YT521-B	CG12076 gene product from transcript CG12076-RA
FBgn0027617	Bger_07563	CG5808	CG5808 gene product from transcript CG5808-RA
FBgn0027619	Bger_14442	Adam	CG12131 gene product from transcript CG12131-RA
FBgn0027620	Bger_00127	Acf	ATP-dependent chromatin assembly factor large subunit
FBgn0027621	Bger_13186	Pfrx	6-phosphofructo-2-kinase
FBgn0027654	Bger_16268	jdp	CG2239 gene product from transcript CG2239-RB
FBgn0027655	Bger_06317	htt	huntingtin
FBgn0027657	Bger_23039	glob1	globin 1
FBgn0027779	Bger_04993	VhaSFD	Vacuolar H[+]-ATPase SFD subunit
FBgn0027780	Bger_24841	U26	CG13401 gene product from transcript CG13401-RA
FBgn0027783	Bger_15608	SMC2	Structural maintenance of chromosomes 2
FBgn0027784	Bger_25632	bbc	bb in a boxcar
FBgn0027785	Bger_09067	NP15.6	CG6008 gene product from transcript CG6008-RA
FBgn0027786	Bger_17103	Mtch	Mitochondrial carrier homolog 1
FBgn0027788	Bger_18557	Hey	Hairy/E(spl)-related with YRPW motif
FBgn0027791	Bger_15597	O-fut2	O-fucosyltransferase 2
FBgn0027835	Bger_14828	Dp1	Dodeca-satellite-binding protein 1
FBgn0027836	Bger_09058	Dgp-1	CG5729 gene product from transcript CG5729-RB
FBgn0027841	Bger_15401	CstF-64	Cleavage stimulation factor 64 kilodalton subunit
FBgn0027843	Bger_02237	CAH2	Carbonic anhydrase 2
FBgn0027864	Bger_23774	Ogg1	8-oxoguanine DNA glycosylase
FBgn0027865	Bger_26159	kcc	kazachoc
FBgn0027866	Bger_11112	CG9776	CG9776 gene product from transcript CG9776-RA
FBgn0027868	Bger_01165	Nup107	Nucleoporin 107kD
FBgn0027885	Bger_12892	Aac11	CG6582 gene product from transcript CG6582-RA
FBgn0027889	Bger_21940	ball	ballchen
FBgn0027903	Bger_13594	CG12018	CG12018 gene product from transcript CG12018-RA
FBgn0027930	Bger_09767	MP1	Melanization Protease 1
FBgn0027932	Bger_16299	Akap200	A kinase anchor protein 200
FBgn0027945	Bger_16103	ppl	pumpless
FBgn0027948	Bger_16415	msps	mini spindles
FBgn0027950	Bger_14965	MBD-like	Methyl-CpG binding domain protein-like
FBgn0027951	Bger_10360	MTA1-like	Metastasis associated 1-like
FBgn0028292	Bger_00943	ric8a	CG15797 gene product from transcript CG15797-RB
FBgn0028325	Bger_11158	l(1)G0334	lethal (1) G0334
FBgn0028327	Bger_14149	l(1)G0320	lethal (1) G0320
FBgn0028331	Bger_03515	l(1)G0289	lethal (1) G0289
FBgn0028336	Bger_24417	l(1)G0255	lethal (1) G0255
FBgn0028341	Bger_07652	Ptpmeg2	Protein tyrosine phosphatase Meg2
FBgn0028342	Bger_01171	ATPsyndelta	ATP synthase, delta subunit
FBgn0028343	Bger_00962	Ankle2	ANKLE2 ortholog
FBgn0028360	Bger_22734	Cdc7	Cdc7 kinase
FBgn0028370	Bger_17471	kek3	kekkon-3
FBgn0028371	Bger_17746	jbug	jitterbug
FBgn0028372	Bger_11014	isopeptidase-T-3	CG11025 gene product from transcript CG11025-RC
FBgn0028375	Bger_13067	heix	heixuedian
FBgn0028380	Bger_01119	fal	falten
FBgn0028382	Bger_09187	cyp33	cyclophilin-33
FBgn0028387	Bger_26724	CG4558	CG4558 gene product from transcript CG4558-RA
FBgn0028394	Bger_21329	CG17834	CG17834 gene product from transcript CG17834-RA
FBgn0028397	Bger_27806	fas	faint sausage
FBgn0028398	Bger_15973	Taf10	TBP-associated factor 10
FBgn0028399	Bger_22918	TMS1	CG4672 gene product from transcript CG4672-RA
FBgn0028400	Bger_17675	Syt4	Synaptotagmin 4
FBgn0028402	Bger_11618	Sin	Sex-lethal interactor
FBgn0028406	Bger_02068	Drep4	DNA fragmentation factor-related protein 4
FBgn0028408	Bger_06933	Hsepi	Heparan sulfate C5-epimerase
FBgn0028411	Bger_19420	Nxt1	NTF2-related export protein 1
FBgn0028421	Bger_05677	Kap3	Kinesin associated protein 3
FBgn0028425	Bger_09105	JhI-21	CG12317 gene product from transcript CG12317-RE
FBgn0028426	Bger_22511	JhI-1	Juvenile hormone-inducible protein 1
FBgn0028427	Bger_16570	Ilk	Integrin linked kinase
FBgn0028429	Bger_14968	I-2	Inhibitor-2
FBgn0028434	Bger_04952	Ercc1	CG10215 gene product from transcript CG10215-RA
FBgn0028436	Bger_24011	ECSIT	CG10610 gene product from transcript CG10610-RA
FBgn0028467	Bger_04672	CG11070	CG11070 gene product from transcript CG11070-RA
FBgn0028468	Bger_23945	rtet	tetracycline resistance
FBgn0028471	Bger_00151	Nab2	CG5720 gene product from transcript CG5720-RA
FBgn0028473	Bger_01944	Non1	Novel nucleolar protein 1
FBgn0028474	Bger_13266	CG4119	CG4119 gene product from transcript CG4119-RB
FBgn0028475	Bger_09696	Hrd3	CG10221 gene product from transcript CG10221-RB
FBgn0028479	Bger_14264	Mtpalpha	Mitochondrial trifunctional protein alpha subunit
FBgn0028480	Bger_00857	CG17841	CG17841 gene product from transcript CG17841-RA
FBgn0028481	Bger_17934	CG4341	CG4341 gene product from transcript CG4341-RA
FBgn0028482	Bger_16567	bdl	borderless
FBgn0028484	Bger_00002	Ack	Activated Cdc42 kinase
FBgn0028487	Bger_02567	f-cup	flyers-cup
FBgn0028491	Bger_11913	CG2930	CG2930 gene product from transcript CG2930-RF
FBgn0028494	Bger_21773	CG6424	CG6424 gene product from transcript CG6424-RA
FBgn0028496	Bger_19650	CG30116	CG30116 gene product from transcript CG30116-RC
FBgn0028497	Bger_14403	CG3530	CG3530 gene product from transcript CG3530-RB
FBgn0028499	Bger_12639	CG7985	CG7985 gene product from transcript CG7985-RB
FBgn0028500	Bger_08719	Rich	RIC1 homolog
FBgn0028507	Bger_02055	CG3793	CG3793 gene product from transcript CG3793-RB
FBgn0028509	Bger_20728	CenG1A	Centaurin gamma 1A
FBgn0028515	Bger_04076	EndoGI	Endonuclease G inhibitor
FBgn0028516	Bger_11747	ZnT35C	Zinc transporter 35C
FBgn0028518	Bger_11035	CG18480	CG18480 gene product from transcript CG18480-RB
FBgn0028520	Bger_16835	CG4891	CG4891 gene product from transcript CG4891-RA
FBgn0028526	Bger_06365	CG15293	CG15293 gene product from transcript CG15293-RC
FBgn0028530	Bger_11912	mTTF	mitochondrial transcription termination factor
FBgn0028538	Bger_12269	Sec71	Sec71 ortholog (S. cerevisiae)
FBgn0028540	Bger_19164	CG9008	CG9008 gene product from transcript CG9008-RA
FBgn0028541	Bger_25371	TM9SF4	Transmembrane 9 superfamily protein member 4
FBgn0028546	Bger_20479	ics	icarus
FBgn0028550	Bger_09218	Atf3	Activating transcription factor 3
FBgn0028552	Bger_08916	gammaSnap1	gamma Soluble NSF attachment protein 1
FBgn0028563	Bger_08879	sut1	sugar transporter 1
FBgn0028572	Bger_04981	qtc	quick-to-court
FBgn0028573	Bger_21375	prc	pericardin
FBgn0028577	Bger_16496	pUf68	poly U binding factor 68kD
FBgn0028579	Bger_15398	phtf	CG3268 gene product from transcript CG3268-RA
FBgn0028582	Bger_20697	lqf	liquid facets
FBgn0028622	Bger_27172	HGTX	CG13475 gene product from transcript CG13475-RA
FBgn0028646	Bger_26745	Rbbp5	Retinoblastoma binding protein 5
FBgn0028648	Bger_14241	mRpL50	mitochondrial ribosomal protein L50
FBgn0028662	Bger_13384	VhaPPA1-1	Vacuolar H[+] ATPase PPA1 subunit 1
FBgn0028663	Bger_13295	VhaM9.7-b	Vacuolar H[+] ATPase M9.7 subunit b
FBgn0028665	Bger_01992	VhaAC39-1	Vacuolar H[+] ATPase AC39 subunit 1
FBgn0028671	Bger_23978	Vha100-1	Vacuolar H[+] ATPase 100kD subunit 1
FBgn0028675	Bger_15039	Sur	Sulfonylurea receptor
FBgn0028683	Bger_00757	spt4	CG12372 gene product from transcript CG12372-RA
FBgn0028684	Bger_21681	Rpt5	Regulatory particle triple-A ATPase 5
FBgn0028685	Bger_04160	Rpt4	Regulatory particle triple-A ATPase 4
FBgn0028686	Bger_16984	Rpt3	Regulatory particle triple-A ATPase 3
FBgn0028687	Bger_05267	Rpt1	Regulatory particle triple-A ATPase 1
FBgn0028688	Bger_12657	Rpn7	Regulatory particle non-ATPase 7
FBgn0028689	Bger_24436	Rpn6	Regulatory particle non-ATPase 6
FBgn0028690	Bger_14194	Rpn5	Regulatory particle non-ATPase 5
FBgn0028691	Bger_16516	Rpn9	Regulatory particle non-ATPase 9
FBgn0028692	Bger_07570	Rpn2	Regulatory particle non-ATPase 2
FBgn0028693	Bger_15460	Rpn12	Regulatory particle non-ATPase 12
FBgn0028695	Bger_00891	Rpn1	Regulatory particle non-ATPase 1
FBgn0028697	Bger_02274	RpL15	Ribosomal protein L15
FBgn0028699	Bger_11696	Rh50	CG7499 gene product from transcript CG7499-RB
FBgn0028700	Bger_04094	RfC38	Replication factor C 38kD subunit
FBgn0028703	Bger_07450	Nhe3	Na[+]/H[+] hydrogen exchanger 3
FBgn0028704	Bger_19003	Nckx30C	CG18660 gene product from transcript CG18660-RF
FBgn0028707	Bger_06901	RpL38	Ribosomal protein L38
FBgn0028708	Bger_07693	Mst85C	CG11993 gene product from transcript CG11993-RB
FBgn0028717	Bger_11492	Lnk	CG17367 gene product from transcript CG17367-RC
FBgn0028734	Bger_23330	Fmr1	CG6203 gene product from transcript CG6203-RC
FBgn0028737	Bger_21904	Ef1beta	Elongation factor 1 beta
FBgn0028738	Bger_24369	ETH	Ecdysis triggering hormone
FBgn0028740	Bger_12347	CG6362	CG6362 gene product from transcript CG6362-RA
FBgn0028741	Bger_00310	fab1	CG6355 gene product from transcript CG6355-RA
FBgn0028743	Bger_17939	Dhit	Double hit
FBgn0028744	Bger_15797	CG5033	CG5033 gene product from transcript CG5033-RA
FBgn0028833	Bger_00615	Dak1	CG6092 gene product from transcript CG6092-RA
FBgn0028836	Bger_03596	CSN7	COP9 signalosome subunit 7
FBgn0028837	Bger_24251	CSN6	COP9 signalosome subunit 6
FBgn0028841	Bger_04116	jhamt	juvenile hormone acid methyltransferase
FBgn0028850	Bger_14174	CG15260	CG15260 gene product from transcript CG15260-RB
FBgn0028858	Bger_13348	CG10839	CG10839 gene product from transcript CG10839-RB
FBgn0028879	Bger_15420	CG15270	CG15270 gene product from transcript CG15270-RC
FBgn0028884	Bger_07620	CG4892	CG4892 gene product from transcript CG4892-RA
FBgn0028888	Bger_18602	CG4168	CG4168 gene product from transcript CG4168-RC
FBgn0028893	Bger_24222	CG31819	CG31819 gene product from transcript CG31819-RA
FBgn0028894	Bger_01626	GMF	Glia maturation factor
FBgn0028897	Bger_01200	CG4935	CG4935 gene product from transcript CG4935-RA
FBgn0028902	Bger_01529	Tektin-A	Tektin A
FBgn0028903	Bger_19694	CG13243	CG13243 gene product from transcript CG13243-RB
FBgn0028919	Bger_16581	CG16865	CG16865 gene product from transcript CG16865-RB
FBgn0028920	Bger_04599	CG8997	CG8997 gene product from transcript CG8997-RB
FBgn0028926	Bger_12501	NC2beta	Negative Cofactor 2beta
FBgn0028953	Bger_17255	CG14478	CG14478 gene product from transcript CG14478-RD
FBgn0028968	Bger_08977	gammaCOP	Coat Protein (coatomer) gamma
FBgn0028969	Bger_00072	deltaCOP	Coat Protein (coatomer) delta
FBgn0028970	Bger_09902	betaggt-II	beta subunit of type II geranylgeranyl transferase
FBgn0028974	Bger_00009	xmas-2	CG32562 gene product from transcript CG32562-RA
FBgn0028978	Bger_10014	trbl	tribbles
FBgn0028979	Bger_25900	CG5989	CG5989 gene product from transcript CG5989-RC
FBgn0028982	Bger_16900	Spt6	CG12225 gene product from transcript CG12225-RA
FBgn0028984	Bger_02170	Spn88Ea	Serpin 88Ea
FBgn0028992	Bger_10199	sds22	CG5851 gene product from transcript CG5851-RA
FBgn0028996	Bger_02099	onecut	CG1922 gene product from transcript CG1922-RB
FBgn0028997	Bger_09852	nmdyn-D7	CG8362 gene product from transcript CG8362-RA
FBgn0029003	Bger_10182	mab-21	CG4746 gene product from transcript CG4746-RA
FBgn0029006	Bger_01187	Smurf	SMAD specific E3 ubiquitin protein ligase
FBgn0029067	Bger_15332	Dd	Dullard
FBgn0029079	Bger_06626	Rpn3	Regulatory particle non-ATPase 3
FBgn0029088	Bger_00351	disp	dispatched
FBgn0029092	Bger_15352	ced-6	CG11804 gene product from transcript CG11804-RD
FBgn0029093	Bger_00372	cathD	CG1548 gene product from transcript CG1548-RA
FBgn0029094	Bger_17676	asf1	anti-silencing factor 1
FBgn0029105	Bger_03157	alpha-catenin-related	alpha-catenin related
FBgn0029113	Bger_22170	Uba2	Ubiquitin activating enzyme 2
FBgn0029114	Bger_20008	Tollo	CG6890 gene product from transcript CG6890-RA
FBgn0029117	Bger_11497	Surf1	Surfeit 1
FBgn0029118	Bger_15651	Sucb	CG10622 gene product from transcript CG10622-RA
FBgn0029121	Bger_05953	Sras	severas
FBgn0029128	Bger_14247	tyn	trynity
FBgn0029133	Bger_12074	REG	CG1591 gene product from transcript CG1591-RB
FBgn0029134	Bger_06843	MAPk-Ak2	MAP kinase activated protein-kinase-2
FBgn0029137	Bger_04115	Patsas	CG6618 gene product from transcript CG6618-RA
FBgn0029147	Bger_20349	NtR	CG6698 gene product from transcript CG6698-RA
FBgn0029148	Bger_23741	NHP2	CG5258 gene product from transcript CG5258-RB
FBgn0029152	Bger_02111	Mkrn1	Makorin 1
FBgn0029155	Bger_14380	Men-b	Malic enzyme b
FBgn0029157	Bger_21209	ssh	slingshot
FBgn0029158	Bger_15755	Las	Lipoic acid synthase
FBgn0029161	Bger_12483	slmo	slowmo
FBgn0029167	Bger_13396	Hml	Hemolectin
FBgn0029174	Bger_01076	FKBP59	FK506-binding protein FKBP59
FBgn0029175	Bger_12450	Ext2	CG8433 gene product from transcript CG8433-RB
FBgn0029176	Bger_09227	Ef1gamma	CG11901 gene product from transcript CG11901-RC
FBgn0029502	Bger_11456	COQ7	CG14437 gene product from transcript CG14437-RA
FBgn0029503	Bger_18125	CHORD	CG6198 gene product from transcript CG6198-RA
FBgn0029504	Bger_12304	CHES-1-like	Checkpoint suppressor homologue
FBgn0029512	Bger_00349	Aos1	Activator of SUMO 1
FBgn0029514	Bger_13364	312	CG9166 gene product from transcript CG9166-RA
FBgn0029524	Bger_20672	CG3176	CG3176 gene product from transcript CG3176-RB
FBgn0029525	Bger_09174	CG18273	CG18273 gene product from transcript CG18273-RA
FBgn0029529	Bger_07759	CG13365	CG13365 gene product from transcript CG13365-RA
FBgn0029580	Bger_11053	CG14778	CG14778 gene product from transcript CG14778-RA
FBgn0029594	Bger_13189	CG14806	CG14806 gene product from transcript CG14806-RA
FBgn0029629	Bger_20866	eIF3ga	eIF3g paralogue a
FBgn0029648	Bger_14220	CG3603	CG3603 gene product from transcript CG3603-RB
FBgn0029662	Bger_20580	CG12206	CG12206 gene product from transcript CG12206-RA
FBgn0029664	Bger_16507	CG10802	CG10802 gene product from transcript CG10802-RA
FBgn0029665	Bger_00393	CG14270	CG14270 gene product from transcript CG14270-RA
FBgn0029666	Bger_12499	CG10803	CG10803 gene product from transcript CG10803-RE
FBgn0029667	Bger_06095	Gas8	Growth arrest specific protein 8
FBgn0029672	Bger_12506	CG2875	CG2875 gene product from transcript CG2875-RC
FBgn0029681	Bger_07765	CG15239	CG15239 gene product from transcript CG15239-RA
FBgn0029685	Bger_06243	CG2938	CG2938 gene product from transcript CG2938-RD
FBgn0029687	Bger_06527	APP-BP1	beta-Amyloid precursor protein binding protein 1
FBgn0029688	Bger_09663	lva	lava lamp
FBgn0029689	Bger_20898	CG6428	CG6428 gene product from transcript CG6428-RA
FBgn0029690	Bger_17881	CG6414	CG6414 gene product from transcript CG6414-RB
FBgn0029693	Bger_07193	CG6379	CG6379 gene product from transcript CG6379-RB
FBgn0029694	Bger_16356	CG15375	CG15375 gene product from transcript CG15375-RB
FBgn0029706	Bger_12258	CG3626	CG3626 gene product from transcript CG3626-RA
FBgn0029708	Bger_02988	CG3556	CG3556 gene product from transcript CG3556-RB
FBgn0029709	Bger_00012	CHOp24	CG3564 gene product from transcript CG3564-RB
FBgn0029713	Bger_19498	CG11436	CG11436 gene product from transcript CG11436-RA
FBgn0029714	Bger_15749	CG3527	CG3527 gene product from transcript CG3527-RA
FBgn0029718	Bger_07052	Gasp	CG10287 gene product from transcript CG10287-RB
FBgn0029720	Bger_09037	CG3009	CG3009 gene product from transcript CG3009-RD
FBgn0029723	Bger_02671	Proc-R	Proctolin receptor
FBgn0029736	Bger_15758	CG4041	CG4041 gene product from transcript CG4041-RB
FBgn0029737	Bger_15490	CG6903	CG6903 gene product from transcript CG6903-RA
FBgn0029755	Bger_11435	Sas10	Something about silencing 10 ortholog (S. cerevisiae)
FBgn0029756	Bger_06284	CG3309	CG3309 gene product from transcript CG3309-RB
FBgn0029761	Bger_26466	Cpr72Ea	Cuticular protein 72Ea
FBgn0029762	Bger_17630	NAAT1	Nutrient Amino Acid Transporter 1
FBgn0029763	Bger_24125	Usp16-45	Ubiquitin specific protease 16/45
FBgn0029768	Bger_00079	SPR	Sex peptide receptor
FBgn0029770	Bger_20363	CG4151	CG4151 gene product from transcript CG4151-RB
FBgn0029771	Bger_21466	CG12730	CG12730 gene product from transcript CG12730-RB
FBgn0029778	Bger_02279	RhoGAP5A	Rho GTPase activating protein at 5A
FBgn0029783	Bger_05739	Sirt4	Sirtuin 4
FBgn0029785	Bger_02634	RpL35	Ribosomal protein L35
FBgn0029789	Bger_10314	CG3160	CG3160 gene product from transcript CG3160-RA
FBgn0029791	Bger_17990	CG4096	CG4096 gene product from transcript CG4096-RB
FBgn0029798	Bger_20730	CG4078	CG4078 gene product from transcript CG4078-RB
FBgn0029800	Bger_03297	lin-52	CG15929 gene product from transcript CG15929-RB
FBgn0029801	Bger_11664	CG15771	CG15771 gene product from transcript CG15771-RD
FBgn0029807	Bger_22983	CG3108	CG3108 gene product from transcript CG3108-RA
FBgn0029814	Bger_00397	CG15765	CG15765 gene product from transcript CG15765-RA
FBgn0029818	Bger_06839	RpS20	Ribosomal protein S20
FBgn0029819	Bger_06381	Usp30	Ubiquitin specific protease 30
FBgn0029820	Bger_24600	CG16721	CG16721 gene product from transcript CG16721-RA
FBgn0029821	Bger_06905	obst-F	obstructor-F
FBgn0029822	Bger_01358	CG12236	CG12236 gene product from transcript CG12236-RA
FBgn0029823	Bger_17665	CG3011	CG3011 gene product from transcript CG3011-RA
FBgn0029826	Bger_18632	CG6041	CG6041 gene product from transcript CG6041-RA
FBgn0029830	Bger_16369	Grip	Glutamate receptor binding protein
FBgn0029831	Bger_03390	CG5966	CG5966 gene product from transcript CG5966-RB
FBgn0029833	Bger_10185	MCTS1	Malignant T cell amplified sequence 1
FBgn0029834	Bger_05986	CG5937	CG5937 gene product from transcript CG5937-RD
FBgn0029835	Bger_18709	CG5921	CG5921 gene product from transcript CG5921-RC
FBgn0029836	Bger_18247	CG5928	CG5928 gene product from transcript CG5928-RC
FBgn0029837	Bger_18246	Tsp5D	Tetraspanin 5D
FBgn0029838	Bger_18243	CG4666	CG4666 gene product from transcript CG4666-RB
FBgn0029839	Bger_18242	CG4660	CG4660 gene product from transcript CG4660-RA
FBgn0029840	Bger_12090	raptor	CG4320 gene product from transcript CG4320-RC
FBgn0029843	Bger_13180	Nep1	Neprilysin 1
FBgn0029849	Bger_08931	Efr	ER GDP-fucose transporter
FBgn0029851	Bger_11076	CG14445	CG14445 gene product from transcript CG14445-RC
FBgn0029853	Bger_09057	CG3781	CG3781 gene product from transcript CG3781-RA
FBgn0029857	Bger_04161	wuho	CG15897 gene product from transcript CG15897-RA
FBgn0029858	Bger_05155	CG15896	CG15896 gene product from transcript CG15896-RB
[truncated: 5,171 more rows]
